# Supplementary material for: Relationship between the ratio of erythrocyte distribution width to albumin level and mortality in hypertensive population: Mediating role of inflammatory markers
Source: PLoS One. 2025 May 23;20(5):e0324027. doi: 10.1371/journal.pone.0324027 (PMC12101704; doi:10.1371/journal.pone.0324027)
Supplement: S1 Raw data — (CSV) [file pone.0324027.s001.csv]

SEQN	All-cause mortality	CVD mortality	Cancer mortality	UCOD_LEADING	PERMTH_INT	WTMEC2YR	GENDER	AGE	RACE	EDUCATION	MARITAL STATUS	PIR	SCR	SMQ	Alb	DIEBETES	BMI	Vigorous activity	Moderate activity	Drink	RDW	RAR	WBC	LYM	MONO	NEU	RBC	HB	PLT	NLR	PLR	PPN	SII	AISI	SIRI	HBP1	HBP2	SBP	DBP	HYPERTENSION	H	WC	BRI	WHTR	CVD	TG(mg/dL)	LDL(mmol/L)	HDL(mmol/L)	TC(mmol/L)
43603	1	0	0	9	4	95049.18628	2	55	3	3	1	1.1	1.72	2	12	0	28.99	0	0	3	14.5	12.08333333	8.8	1.6	0.5	6.3	3.58	10.6	464	3.9375	290	2923.2	1827	913.5	1.96875	1	1	140	72	1					1	552		1.09	9.23
46764	1	0	0	10	75	14337.4913	2	64	4	3	2	0.88	3.22	3	25	0	18.47	0	0	3	25	10	8.1	2	0.5	4.1	3.24	9.4	232							1	1	138	76	1	146.8	76.8	3.803529877	0.523160763	0			1.78	3.9
87533	1	0	0	10	7	11900.97204	1	64	4	3	1	1.98	5.39	3	24	1	28.99	0	0	3	23.1	9.625	5.9	1.1	0.7	3.8	4.38	11.5	401	3.454545455	364.5454545	1523.8	1385.272727	969.6909091	2.418181818	1	1			1					0			1.42	3.47
83849	1	1	0	1	7	11258.8268	1	71	2	3	1	1.34	1.33	1	28	1	27.6	0	0	3	23.6	8.42857143	5.4	0.6	0.5	3.9	2.52	7.2	240	6.5	400	936	1560	780	3.25	1	1	132	44	1	170.6	101.7	5.340560617	0.596131301	1	40	1.19	0.91	2.3
100951	1	1	0	1	1	23458.97377	1	62	3	2	2	0.61	1.63	3	31	1	30.4	0	0	3	25.5	8.22580645	4.7	0.6	0.5	3.4	3.84	8.6	329	5.666666667	548.3333333	1118.6	1864.333333	932.1666667	2.833333333	1	1	108	58	1	168.5	116.8	7.708002718	0.693175074	1			1.03	3.15
85266	1	1	0	1	7	10237.52419	1	70	2	3	1	4.44	1.98	2	23	1	48	1	0	2	18.6	8.08695652	4.6	0.7	0.5	3.1	4.02	9.5	260	4.428571429	371.4285714	806	1151.428571	575.7142857	2.214285714	1	1	100	54	1	172.5	148.7	12.72868537	0.862028986	1			0.98	2.82
55553	0	0	0		114	16626.90994	2	46	1	1	1	1.38	0.41	2	38	1	38.4	0	0	1	28.8	7.57894737	13.5	4.3	0.5	8.2	5.11	12.1	283	1.906976744	65.81395349	2320.6	539.6744186	269.8372093	0.953488372	1	1	108	60	1	143.7	115.8	10.92891716	0.805845511	0			1.27	4.01
39761	1	0	0	10	96	32455.94806	1	56	4	1	1	2.47	1	2	27	0	27.44	1	1	1	20.4	7.55555556	5.8	2.2	0.8	2.5	4.23	10	208	1.136363636	94.54545455	520	236.3636364	189.0909091	0.909090909	1	1	128	82	1	176.1	98.2	4.50395254	0.557637706	0			0.59	2.77
53714	0	0	0		123	13264.88508	1	61	4	2	1	2.27	1.61	2	41	1	46.26	0	0	1	30.9	7.53658537	6.1	1.7	0.4	3.9	4.18	7.5	172	2.294117647	101.1764706	670.8	394.5882353	157.8352941	0.917647059	1	1	112	62	1	177.6	145.4	11.3290045	0.818693694	0	104	2.379	0.62	3.54
94748	0	0	0		18	12829.50536	2	51	4	3	2	0	2.12	2	25	0	24.5	0	1	3	18.7	7.48	6.7	1.1	0.5	4.6	4.67	12.9	288	4.181818182	261.8181818	1324.8	1204.363636	602.1818182	2.090909091	2		142	76	1	160.8	94.7	5.179661293	0.588930348	0	196	5.534	1.47	8.02
3743	0	0	0		232	2637.625962	2	76	1	1	2	0.32	0.9	3	37	1	20.79	0	0	3	27.5	7.43243243	17.3	2.4	1.4	13.4	5.13	12.5	206	5.583333333	85.83333333	2760.4	1150.166667	1610.233333	7.816666667	1	1	112	0	1	143.8	84.7	5.181496909	0.589012517	0			1.77	4.34
6976	1	0	0	10	10	11633.94985	2	65	4	3	2	1.33	0.8	1	33	0	40.64	0	0	1	24.5	7.42424242	7.1	2	0.5	4.1	4.15	8.2	621							1	1			1	160.9				1	80	1.68	1.28	3.36
96219	0	0	0		24	17880.97218	2	41	4	3	1	2.02	0.54	2	26	0	42.2	1	0	1	19.3	7.42307692	6.4	2.1	0.5	3.6	4.46	9.1	662	1.714285714	315.2380952	2383.2	1134.857143	567.4285714	0.857142857	1	1	130	76	1	158.7	120.9	9.609036745	0.761814745	0	77	4.06	2.07	6.52
69024	1	0	0	10	80	12074.42466	1	65	4	3	2	1.34	0.76	1	35	1	26.2	0	0	1	25.9	7.4	4.9	1.2	0.4	2.9	5.07	12	114	2.416666667	95	330.6	275.5	110.2	0.966666667	1	1	130	70	1	166.2	98.5	5.262731782	0.592659446	0			0.78	4.29
56860	1	0	1	2	10	6707.045564	1	63	4	3	1	5	1.11	2	31	1	30	0	0	1	22.4	7.22580645	4.7	1.2	0.5	2.9	3.09	7.6	280	2.416666667	233.3333333	812	676.6666667	338.3333333	1.208333333	1	1	108	76	1	185.2	115.5	5.974161566	0.623650108	0			1.14	5.35
90436	1	0	0	10	12	20537.63993	1	59	4	1	1	4.08	10.35	3	20	1	19.2	0	0	3	14.3	7.15	7.9	1.5	0.4	5.7	3.15	9.8	318	3.8	212	1812.6	1208.4	483.36	1.52	1	1	154	82	1	177.5				0	118	3.646	1.84	6.1
26973	1	0	0	10	125	26875.43516	2	46	4	2	2	0.61	0.7	1	35	0	21.14	0	1	1	25	7.14285714	8	2.5	0.5	3.4	3.55	6.2	444	1.36	177.6	1509.6	603.84	301.92	0.68	2		134	80	1	161	78.5	3.128782876	0.48757764	0			1.06	2.2
22629	1	0	0	10	86	18078.19354	2	79	4	1	2	1.79	1.2	2	22	1	28.99	0	0	2	15.7	7.13636364	9.3	3.4	0.6	5	2.87	8.5	297	1.470588235	87.35294118	1485	436.7647059	262.0588235	0.882352941	1	1			1					1			1.03	3.7
13730	1	1	0	1	77	36093.25073	1	77	3	3	2	1.79	6.8	3	26	0	26.44	0	1	1	18.5	7.11538462	9.5	1.6	1.3	6.3	4.33	13.8	321	3.9375	200.625	2022.3	1263.9375	1643.11875	5.11875	1	1	128	72	1	162	106	6.71544613	0.654320988	0			1.47	5.25
83148	1	0	1	2	44	26638.2825	1	54	4	1	2	0.04	1.08	1	36	0	22.9	1	1	1	25.3	7.02777778	7.8	4	0.4	3.2	3.8	8	669	0.8	167.25	2140.8	535.2	214.08	0.32	1	1	114	76	1	167.2	86.2	3.655112637	0.515550239	0	95	0.388	1.68	2.56
101844	0	0	0		26	29961.59552	2	21	5	3	2	2.46	0.56	2	37	0	37.2	0	0	1	26	7.02702703	7.7	2.8	0.6	4.2	5.4	6.7	427	1.5	152.5	1793.4	640.5	384.3	0.9	2		130	40	1	154.2	105.2	7.422351291	0.682230869	0			1.09	3.78
69439	1	0	1	2	73	8272.775405	1	67	4	1	1	3.57	1.91	1	21	0	30.6	0	0	3	14.7	7	3	1	0.3	1.4	3.28	11.4	113	1.4	113	158.2	158.2	47.46	0.42	1	1	104	56	1	183.6	109.7	5.371249679	0.597494553	0			0.54	2.56
37874	1	0	0	3	7	40185.89718	2	81	3	2	2	5	2.1	1	37	0	25.11	0	0	3	25.5	6.89189189	5.1	1.6	0.6	2.8	4.3	13.3	226	1.75	141.25	632.8	395.5	237.3	1.05	1	1			1	155.1				1			1.16	5.02
15185	1	1	0	1	41	28286.43749	2	58	4	1	2	0.96	9.1	1	31	1	21.02	0	1	3	21.3	6.87096774	9.2	3.1	1.2	4.8	4.69	11.9	353	1.548387097	113.8709677	1694.4	546.5806452	655.8967742	1.858064516	1	1	114	76	1	167.4	89.1	3.983877573	0.532258065	1	64	2.07	1.68	4.09
87476	1	0	0	10	41	25461.83547	2	58	4	1	2	2.11	0.58	1	33	0	14.5	0	0	1	22.6	6.84848485	4.6	2.1	0.5	1.7	4.65	11.9	156	0.80952381	74.28571429	265.2	126.2857143	63.14285714	0.404761905	2		170	78	1	165	70.4	2.086504848	0.426666667	0			1.97	5.12
100594	1	0	0	10	11	15867.50426	1	59	4	3	1	0.99	0.55	1	21	0	15.7	0	0	1	14.3	6.80952381	2.7	1.5	0.3	0.8	3.35	11.4	133	0.533333333	88.66666667	106.4	70.93333333	21.28	0.16	2		144	92	1	171.3	72.3	2.013542867	0.42206655	0	40	1.345	1.55	3.1
84841	0	0	0		56	25379.40858	2	27	4	2	2	0.2	5.42	3	26	0	23.2	0	1	1	17.7	6.80769231	5.6	0.9	0.7	3.8	2.96	9.1	254	4.222222222	282.2222222	965.2	1072.444444	750.7111111	2.955555556	1	1	138	92	1	155.3	85.1	4.302933019	0.547971668	0			2.09	8.82
91886	1	0	1	2	15	13689.73622	1	66	4	3	2	1.59	1.37	1	39	1	33	0	0	3	26.4	6.76923077	6.6	2	0.8	3.7	4.75	11.6	250	1.85	125	925	462.5	370	1.48	1	1	164	80	1	179.7	110.5	5.769793368	0.614913745	0			1.47	5.09
79641	0	0	0		81	22685.20106	1	31	4	2	2	1.52	0.91	1	32	0	28.99	0	0	1	21.3	6.65625	7.5	2.5	0.5	4.1	5.2	11.5	369	1.64	147.6	1512.9	605.16	302.58	0.82	1	1	126	78	1					0	119	2.56	0.93	4.11
85743	1	1	0	1	17	10480.21402	1	69	4	3	1	2.11	1.67	2	32	0	28.7	0	1	1	21.3	6.65625	4.6	0.7	0.6	2.4	4.53	12.5	159	3.428571429	227.1428571	381.6	545.1428571	327.0857143	2.057142857	1	1	136	86	1	164.7	99.4	5.507799307	0.603521554	1			0.57	2.9
33294	1	0	0	9	148	12631.86179	2	60	4	3	2	2.49	8.6	3	31	1	55.58	0	0	2	20.6	6.64516129	5.9	2.5	0.5	2.6	3.44	12	256	1.04	102.4	665.6	266.24	133.12	0.52	1	1	160	80	1	160.4				1			0.85	3.83
98322	0	0	0		17	135154.3222	2	29	3	2	1	0.8	0.61	1	31	0	42.4	1	1	1	20.6	6.64516129	8.3	1.7	0.4	5.9	5.76	9.9	256	3.470588235	150.5882353	1510.4	888.4705882	355.3882353	1.388235294	1	1	112	46	1	164.5	124.4	9.447292625	0.756231003	1	81	1.733	0.83	2.97
20696	1	1	0	1	39	27191.21777	1	65	3	1	2	1.02	1.3	1	37	0	30.23	0	0	3	24.5	6.62162162	2.5	0.6	0.3	1.3	4.89	10.5	146	2.166666667	243.3333333	189.8	316.3333333	94.9	0.65	1	1	120	70	1	164.2	107.7	6.754799592	0.65590743	1	109	1.19	0.85	2.61
94731	0	0	0		13	24654.88256	2	44	4	3	1	2.03	0.77	2	39	0	26.6	0	0	2	25.8	6.61538462	4.1	1.8	0.3	2	4.43	9	168	1.111111111	93.33333333	336	186.6666667	56	0.333333333	2		138	68	1	172.6	98.9	4.830931298	0.573001159	0			1.09	3.75
3886	1	0	0	4	86	11338.79205	1	66	4	3	1	4	8.3	3	42	1	19.3	0	0	3	27.6	6.57142857	6.6	0.6	0.7	4.2	4.8	12.7	343	7	571.6666667	1440.6	2401	1680.7	4.9	1	1	138	0	1	187.3	86.2	2.643177926	0.460224239	1			1.76	4.94
71048	1	0	0	10	78	26515.47182	2	52	1	1	2	0.13	0.45	2	43	0	18.9	0	0	1	28.2	6.55813953	9	1.9	0.7	6.1	5.38	12.2	347	3.210526316	182.6315789	2116.7	1114.052632	779.8368421	2.247368421	1	1	136	64	1	144.3	72.6	3.417479311	0.503118503	0	77	2.353	1.6	4.34
33819	1	1	0	1	89	11037.22935	1	84	3	3	1	3.12	1.1	3	35	0	30.43	0	0	1	22.7	6.48571429	7.3	1.1	0.9	5.1	5.43	14.4	244	4.636363636	221.8181818	1244.4	1131.272727	1018.145455	4.172727273	1	1			1	173.4	108.7	6.050342193	0.626874279	0	184	2.845	1.42	5.22
82596	1	0	1	2	16	5751.715759	1	73	2	3	2	2.19	1.25	2	28	1	33.9	1	1	3	18.1	6.46428571	5.9	1.5	0.8	3.3	3.78	11.1	86	2.2	57.33333333	283.8	189.2	151.36	1.76	1	1	132	50	1	173.3	118.8	7.507605676	0.685516445	0			0.72	2.74
66982	1	0	0	9	20	22597.4699	2	73	3	1	2	1.13	5.14	2	38	1	17.8	0	1	3	24.5	6.44736842	8.4	0.9	0.8	6	2.79	10.1	347	6.666666667	385.5555556	2082	2313.333333	1850.666667	5.333333333	1	1	192	54	1	163.7	78.2	2.950169253	0.477703115	1	103	1.965	1.16	3.67
88834	0	0	0		45	6825.242598	2	62	2	3	2	1.24	0.73	3	38	0	42.5	0	0	3	24.2	6.36842105	5.3	2	0.4	2.8	3.56	10.9	155	1.4	77.5	434	217	86.8	0.56	1	1	132	66	1	158.5	128	10.98225344	0.807570978	0			1.42	5.07
40475	1	0	0	10	123	20855.5303	2	51	4	2	2	0.83	4.3	2	30	0	24.79	0	1	3	19	6.33333333	3.8	1.7	0.5	1.6	4.41	12	95	0.941176471	55.88235294	152	89.41176471	44.70588235	0.470588235	1	1	142	84	1	155.3	78.5	3.462033761	0.505473278	0	98	1.422	1.6	3.54
73975	1	0	1	2	54	47535.96143	2	64	3	3	2	1.02	0.43	1	30	1	25.4	0	0	1	19	6.33333333	14.6	1.2	1	12.3	3.38	13.2	297	10.25	247.5	3653.1	3044.25	3044.25	10.25	1	1	128	54	1	156.1	103.2	6.884671471	0.66111467	0	172	2.715	0.57	4.16
98782	0	0	0		19	17853.89237	2	43	4	3	2	2.65	0.69	2	35	0	29.3	1	1	1	22.1	6.31428571	8	2	0.5	4.1	4.31	7	403							2		186	84	1	158.9	98.2	5.841617572	0.617998741	0			1.86	3.1
99084	0	0	0		15	34981.82384	2	80	3	2	2	2.11	0.81	2	35	0	33.3	0	1	1	22.1	6.31428571	4	1.1	0.4	2.3	3.64	10.3	189	2.090909091	171.8181818	434.7	395.1818182	158.0727273	0.836363636	2		164	56	1	166.6	114.5	7.553411131	0.68727491	0	47	3.051	1.63	4.91
96934	0	0	0		19	11925.311	2	55	4	3	2	0.04	0.37	1	26	0	15.5	0	1	1	16.4	6.30769231	5.6	3	0.7	1.9	3.89	11.7	247	0.633333333	82.33333333	469.3	156.4333333	109.5033333	0.443333333	1	2	108	74	1	160.6	69.1	2.14408335	0.430261519	1	98	2.56	1.99	5.07
38077	0	0	0		170	25507.08404	2	31	4	1	2	0.9	0.8	1	37	0	50.03	0	0	1	23.3	6.2972973	8.8	2.3	0.3	6	4.99	9.3	261	2.608695652	113.4782609	1566	680.8695652	204.2608696	0.782608696	1	2	114	68	1	165	142.2	12.72168811	0.861818182	0			0.75	5.04
84582	0	0	0		40	14237.32567	1	66	4	3	1	2.11	1.04	3	39	1	37.6	1	1	1	24.4	6.25641026	8.8	2.3	1.5	4.7	3.69	9.6	374	2.043478261	162.6086957	1757.8	764.2608696	1146.391304	3.065217391	1	1	136	38	1	173.2	123	8.160836919	0.710161663	0	137	0.75	0.96	2.4
47778	1	0	1	2	26	22959.73444	2	67	3	1	1	1	0.77	1	37	1	31.54	0	0	3	23.1	6.24324324	8.1	1.6	0.7	5.5	4.39	10.8	450	3.4375	281.25	2475	1546.875	1082.8125	2.40625	1	1	104	60	1	165.5	108.8	6.791960556	0.657401813	1	64	1.836	1.27	3.44
92269	0	0	0		44	18606.70348	2	80	4	3	2	0.65	0.76	3	30	0	24.1	0	0	1	18.7	6.23333333	13.1	1.4	1.5	10	4.55	10.5	329	7.142857143	235	3290	2350	3525	10.71428571	1	1			1	150.1				1			1.34	3.36
16386	1	0	0	10	21	50649.25946	1	63	3	3	2	1.02	2	3	26	1	28.99	0	0	3	16.2	6.23076923	4	1.1	0.4	2.3	4.05	11.3	63	2.090909091	57.27272727	144.9	131.7272727	52.69090909	0.836363636	1	1			1	184.2	125.2	7.356869612	0.679695983	0	145		1.68	3.72
46060	0	0	0		145	18105.02224	2	20	2	1	2	0.93	0.72	1	34	0	56.07	0	0	1	21.1	6.20588235	8.5	2.7	0.6	4.4	5.59	11.8	269	1.62962963	99.62962963	1183.6	438.3703704	263.0222222	0.977777778	2		132	72	1	157.4	127.3	11.01931025	0.808767471	0			0.93	4.14
58111	0	0	0		115	34241.29562	2	29	4	3	1	0.27	6.24	2	27	1	30.64	0	0	1	16.7	6.18518519	6.5	2	0.2	4.1	4.25	12.4	190	2.05	95	779	389.5	77.9	0.41	1	1			1	163.9	107.9	6.815042749	0.658328249	0			0.93	8.15
37088	1	0	0	3	7	59039.7351	1	66	5	1	1	3.74	1	3	39	0	28.86	0	0	1	24	6.15384615	5.9	1.4	0.6	3.7	4.97	11.5	257	2.642857143	183.5714286	950.9	679.2142857	407.5285714	1.585714286	2		166	68	1	179.4	118.1	6.81447462	0.658305463	0	477		0.78	5.33
62279	1	1	0	1	9	9941.375417	1	80	4	1	2	2.11	1.54	1	40	0	21.9	0	0	3	24.6	6.15	6.5	1.6	0.5	4.3	3.26	10.5	263	2.6875	164.375	1130.9	706.8125	353.40625	1.34375	1	1	114	58	1	164	85.3	3.744000076	0.520121951	0			1.4	3.41
46167	1	0	1	2	86	10270.28658	1	75	3	1	2	0.69	1	1	34	1	25.03	0	0	1	20.8	6.11764706	8.7	2	1	5.3	4.26	13.9	412	2.65	206	2183.6	1091.8	1091.8	2.65	1	1	130	64	1	169.6	102.3	5.500113102	0.603183962	1	157	2.715	0.88	4.4
85453	0	0	0		47	23268.90309	2	42	2	1	1	1.05	0.48	1	34	0	24.6	0	1	1	20.8	6.11764706	9.9	2.4	1.4	5.7	5.02	10.8	396	2.375	165	2257.2	940.5	1316.7	3.325	1	1	122	80	1	162	94	4.988331693	0.580246914	1	137	2.922	1.09	4.71
37111	0	0	0		175	34753.06952	2	29	4	3	2	0.52	0.9	1	29	0	25.89	0	0	1	17.5	6.03448276	4.5	1.3	0.4	2.7	4.14	10.8	409	2.076923077	314.6153846	1104.3	849.4615385	339.7846154	0.830769231	2		130	84	1	171	84.1	3.206538421	0.491812865	0	62	1.836	1.34	3.49
79734	1	0	0	10	15	117981.8618	2	50	3	3	1	5	0.69	3	29	0	29	0	0	1	17.5	6.03448276	3.9	0.7	0.2	2.9	4.88	16	186	4.142857143	265.7142857	539.4	770.5714286	154.1142857	0.828571429	1	1	98	68	1	174.9	106.2	5.591932986	0.607204117	0	178	1.707	0.85	3.49
77779	0	0	0		79	36435.50222	2	36	4	3	1	4.42	0.68	2	30	0	42.5	1	1	3	18.1	6.03333333	11.4	2.5	0.6	7.6	4.23	10	358	3.04	143.2	2720.8	1088.32	652.992	1.824	1	1	114	74	1	176.6	125.7	8.204528217	0.711778029	0			1.06	4.14
84676	1	1	0	1	14	15081.31247	1	70	3	1	1	0.58	1.17	1	31	0	28.99	0	0	3	18.7	6.03225806	7.3	1.2	0.7	5.1	3.64	10.2	227	4.25	189.1666667	1157.7	964.75	675.325	2.975	1	1	122	58	1					1			1.34	3.15
91826	0	0	0		41	18645.93782	2	42	4	2	1	0.95	0.61	1	37	0	27.1	1	1	1	22.2	6	9.2	2.6	1	5	3.89	9.6	296	1.923076923	113.8461538	1480	569.2307692	569.2307692	1.923076923	1	1	124	70	1	151.3	92.2	5.642016746	0.609385327	1			1.11	3.44
95411	0	0	0		35	11968.57967	1	71	4	3	1	5	2.5	3	33	1	53.7	0	0	3	19.8	6	7.8	1.5	0.5	5.6	3.23	7.8	232	3.733333333	154.6666667	1299.2	866.1333333	433.0666667	1.866666667	1	1	128	66	1	175.8	155.7	13.52502238	0.885665529	1	199	1.448	0.78	3.26
28649	1	0	0	10	9	22761.17068	1	49	1	1	1	0.65	0.8	1	30	0	26.19	0	0	1	18	6	7.5	1.7	1	4.7	3.6	8.9	137	2.764705882	80.58823529	643.9	378.7647059	378.7647059	2.764705882	1	1	132	48	1	169.8	98.2	4.946435516	0.578327444	0			0.62	2.53
18987	1	0	0	10	3	13787.60251	1	49	4	1	2	1.72	0.7	1	21	0	17.1	0	0	1	12.5	5.95238095	8.3	1.1	0.5	6.7	3.45	10.8	201	6.090909091	182.7272727	1346.7	1224.272727	612.1363636	3.045454545	2		116	90	1	178.2	72.6	1.786405819	0.407407407	0	72	0.72	0.98	2.07
88588	0	0	0		57	18598.25634	2	50	1	2	1	0.02	1.22	2	40	1	35.2	0	1	2	23.8	5.95	9.4	2.5	0.5	6.2	4.98	12.2	306	2.48	122.4	1897.2	758.88	379.44	1.24	2		144	58	1	153.6	120	10.1818891	0.78125	0			1.16	5.4
90367	0	0	0		46	7703.064656	1	61	2	3	1	0.98	0.93	3	32	1	29.1	0	0	3	19	5.9375	10.1	1.2	0.5	8.3	4	11.4	323	6.916666667	269.1666667	2680.9	2234.083333	1117.041667	3.458333333	1	1	134	48	1	176.2	107.4	5.645451543	0.60953462	1	105	3.698	0.67	4.91
99660	0	0	0		28	65771.95893	1	75	3	3	1	5	0.73	3	31	1	28.99	0	0	1	18.4	5.93548387	8.7	1	0.9	6.1	4.02	12.4	378	6.1	378	2305.8	2305.8	2075.22	5.49	1	1	154	78	1					0	127	4.319	1.06	6.03
20885	1	0	0	7	19	2865.265204	1	80	1	1	1	2.33	3	3	26	1	28.99	0	0	3	15.4	5.92307692	4.9	1	0.4	3.4	5.51	16.7	209	3.4	209	710.6	710.6	284.24	1.36	1	1			1		104.3			1	115	1.24	1.45	3.28
23598	1	1	0	1	29	19485.94048	2	80	5	1	1	2.11	0.9	2	33	0	35.1	0	0	2	19.5	5.90909091	9.7	2.4	0.7	6.3	4.7	10.1	367	2.625	152.9166667	2312.1	963.375	674.3625	1.8375	1	1	152	56	1	148.2	114	9.825811839	0.769230769	0	168	2.819	1.76	5.46
42826	0	0	0		138	28439.53401	2	47	4	1	2	0.17	0.62	1	39	1	19.74	0	0	1	23	5.8974359	6.1	2	0.5	4.1	4.07	8.4	629							1	1	100	66	1	171.4	80	2.756323588	0.466744457	0			2.82	5.04
99111	0	0	0		18	14098.7401	2	48	4	1	1	0.88	0.79	1	36	0	24.2	0	0	1	21.2	5.88888889	7.7	2.1	0.7	4.9	4.15	12.4	204	2.333333333	97.14285714	999.6	476	333.2	1.633333333	2		162	102	1	166.3	89.7	4.127434003	0.539386651	0			3.05	4.47
55670	0	0	0		111	36963.3478	2	31	4	3	1	2.72	0.77	2	40	0	25.42	0	0	1	23.5	5.875	5	2.5	0.5	1.7	4.05	9.5	283	0.68	113.2	481.1	192.44	96.22	0.34	2		130	60	1	158.3	81.6	3.653694104	0.515476943	0			1.32	4.94
38925	1	0	0	7	90	40646.39552	1	63	3	1	2	2.11	2.2	3	23	1	40.78	0	0	1	13.5	5.86956522	6.2	1.6	0.5	3.8	4.1	12.3	127	2.375	79.375	482.6	301.625	150.8125	1.1875	1	1	112	64	1	183.7	141.5	9.856592034	0.770277627	1	250	5.172	1.45	7.91
98461	0	0	0		35	22945.0152	2	54	5	2	2	2.89	4.74	2	30	0	18.5	1	1	1	17.6	5.86666667	9.2	0.6	0.3	8	3.82	11.5	223	13.33333333	371.6666667	1784	2973.333333	892	4	1	1			1	163	74.8	2.620315267	0.458895706	0			1.53	3.7
99167	0	0	0		32	12189.89036	2	50	4	3	2	5	0.74	2	37	0	30.7	0	0	3	21.7	5.86486486	4	1.4	0.3	2.1	4.04	6.9	413	1.5	295	867.3	619.5	185.85	0.45	1	1	134	74	1	160.4	85.8	4.037107487	0.534912718	0	59	2.534	2.12	4.97
81380	1	0	1	2	4	43534.88062	1	80	3	1	2	1.2	3.02	1	41	0	21.5	0	0	1	24	5.85365854	12	1.3	0.7	8.9	4.55	13.1	248	6.846153846	190.7692308	2207.2	1697.846154	1188.492308	4.792307692	1	1	118	70	1	166.1				1			0.85	4.19
80324	0	0	0		81	23121.2525	2	48	4	3	2	0.67	0.6	1	35	1	55.1	0	0	1	20.3	5.8	4.6	1.2	0.5	2.7	4.19	9.7	229	2.25	190.8333333	618.3	515.25	257.625	1.125	1	1			1	146.2				1			0.67	3.28
32183	1	0	0	10	63	6942.391156	2	23	4	2	1	1.12	0.5	2	28	0	28.99	0	0	1	16.2	5.78571429	6.1	1.2	0.6	4.3	3.55	8.9	158	3.583333333	131.6666667	679.4	566.1666667	339.7	2.15	1	1			1					0	105	1.086	1.29	2.92
63623	1	0	0	8	20	21777.48667	1	80	3	3	2	2.02	1.25	3	26	0	28.99	0	0	1	15	5.76923077	7.4	1.3	0.7	5.2	3.74	10.4	259	4	199.2307692	1346.8	1036	725.2	2.8	1	1			1					0			0.75	2.28
37324	1	0	0	9	36	49530.60159	2	79	3	3	2	3.98	1.2	2	33	0	28.99	0	1	1	19	5.75757576	8.9	1	0.7	6.7	4.43	11.5	317	6.7	317	2123.9	2123.9	1486.73	4.69	1	1	126	58	1					1	78	2.457	1.55	4.42
41648	0	0	0		138	104430.8262	1	58	3	2	1	5	1.38	2	40	0	28.51	0	1	2	23	5.75	6.8	1.8	0.6	4.2	3.95	8.9	447	2.333333333	248.3333333	1877.4	1043	625.8	1.4	1	1	144	86	1	162.3	100	5.798366533	0.616142945	0			1.09	3.1
58380	1	0	1	2	78	12637.69646	1	73	1	1	1	0.54	1.31	3	40	0	25.15	0	1	3	23	5.75	11.6	1.6	1	8.5	3.82	10.4	155	5.3125	96.875	1317.5	823.4375	823.4375	5.3125	1	1	184	64	1	169.2	93.5	4.39874326	0.552600473	0			1.5	5.15
18557	1	1	0	1	92	39228.99596	2	74	3	1	1	2.93	1	3	39	0	31.65	0	0	3	22.4	5.74358974	7.9	2.2	0.8	4.6	4.44	12.4	321	2.090909091	145.9090909	1476.6	671.1818182	536.9454545	1.672727273	1	1			1	148.4	96.8	6.665237911	0.652291105	1			1.24	6.98
96336	0	0	0		33	12297.15762	1	74	4	1	1	2.11	2.68	3	33	1	26.2	0	0	3	18.9	5.72727273	5.4	1.1	0.5	3.5	4.37	11.1	208	3.181818182	189.0909091	728	661.8181818	330.9090909	1.590909091	1	1	176	56	1	170.4				0	92	1.81	1.19	3.47
49012	1	0	0	5	60	25351.90316	2	44	4	1	2	0.87	0.86	1	32	1	40.96	0	0	2	18.3	5.71875	10.8	2.8	0.5	7.2	3.99	10	392	2.571428571	140	2822.4	1008	504	1.285714286	1	1	138	90	1	172.8	143.1	11.62701401	0.828125	0			0.75	4.5
76951	0	0	0		71	15876.3312	2	80	4	1	2	1.75	0.93	2	36	0	29.3	0	0	2	20.5	5.69444444	9.1	0.4	0.1	7.7	5.03	10.1	276	19.25	690	2125.2	5313	531.3	1.925	1	1			1	156	101.1	6.561522489	0.648076923	0	55	3.077	1.81	5.17
89602	0	0	0		55	14528.33248	1	47	4	1	2	0.45	0.93	1	38	0	24.4	0	0	1	21.6	5.68421053	8	4.3	0.4	3.2	5.1	7.7	201	0.744186047	46.74418605	643.2	149.5813953	59.83255814	0.297674419	2		140	68	1	178.9	89.8	3.395569968	0.5019564	0			1.37	4.27
44634	1	0	1	2	3	10303.44593	1	74	4	1	1	1.02	1.62	1	31	0	23.02	0	0	3	17.6	5.67741935	13.9	1.7	1	11	3.82	12.7	204	6.470588235	120	2244	1320	1320	6.470588235	1	1	128	58	1	168.7	102	5.53292129	0.604623592	1	150	1.888	0.8	3.47
51616	1	1	0	1	125	62036.53851	1	60	3	2	1	3.93	1.29	1	24	1	42.4	0	0	1	13.6	5.66666667	9.3	1.7	0.7	6.5	5.26	15.9	393	3.823529412	231.1764706	2554.5	1502.647059	1051.852941	2.676470588	1	1	180	62	1	183.4	140.5	9.733588097	0.76608506	0	127	1.965	1.86	4.47
87061	1	0	0	10	46	10722.69219	1	80	1	1	1	2.11	0.93	3	39	0	21.1	0	1	3	22.1	5.66666667	5.9	1.2	0.8	3.6	4.1	10.4	181	3	150.8333333	651.6	543	434.4	2.4	1	1	102	60	1	166.6				1			1.01	3.1
96342	0	0	0		18	67552.71282	2	80	3	3	2	2.11	1.64	2	27	1	29.4	0	0	1	15.3	5.66666667	12.6	2	0.9	9.4	4.66	13.7	286	4.7	143	2688.4	1344.2	1209.78	4.23	1	1	146	78	1	160.5	107.8	7.150745211	0.67165109	1	128	3.698	1.47	5.84
99797	1	0	0	10	15	36744.55976	1	65	3	3	2	0.88	1.02	1	30	0	17.5	0	1	1	17	5.66666667	12.1	3.3	0.6	7.7	4.13	10.2	429	2.333333333	130	3303.3	1001	600.6	1.4	2		144	74	1	177.2	74.5	1.987762589	0.420428894	0	105	2.845	1.5	4.89
97758	0	0	0		19	19331.27872	2	54	4	3	2	0.28	0.62	2	38	0	43.4	0	1	3	21.5	5.65789474	5.8	2	0.4	3.3	5.32	11.1	260	1.65	130	858	429	171.6	0.66	1	1			1	153.9	118.6	9.866970928	0.770630279	1	115	3.569	1.47	5.64
97845	1	0	1	2	8	30118.45071	1	47	5	3	1	0.87	0.67	1	26	1	29.6	0	0	1	14.7	5.65384615	20.6	3.7	2.6	13.7	5.94	18.6	299	3.702702703	80.81081081	4096.3	1107.108108	2878.481081	9.627027027	1	1	94	52	1	173.4	111	6.368053638	0.640138408	1	117	3.181	0.72	4.5
29200	0	0	0		202	19692.64965	1	65	4	2	1	3.2	1.1	1	39	1	27.18	0	0	1	22	5.64102564	5.2	1.3	0.5	3.2	5.22	13.2	207	2.461538462	159.2307692	662.4	509.5384615	254.7692308	1.230769231	1	1	108	64	1	178.9	103	4.890200688	0.575740637	0	372	3.207	0.98	6.1
95431	0	0	0		33	32304.86977	2	66	3	3	1	1.62	1.15	3	33	1	61.6	1	1	3	18.6	5.63636364	7.5	1.4	0.6	4.9	4.4	12	170	3.5	121.4285714	833	595	357	2.1	1	1	116	80	1	161.2	163.6	18.29729029	1.014888337	1	166	1.5	0.85	3.21
94410	0	0	0		28	13735.40173	2	80	4	3	2	2.11	1	2	35	0	30.5	0	0	2	19.7	5.62857143	5.5	1.5	0.4	3.4	3.47	10	271	2.266666667	180.6666667	921.4	614.2666667	245.7066667	0.906666667	1	1	152	64	1	151.6	101.7	7.130216424	0.670844327	0	49	2.793	1.66	4.71
60165	0	0	0		119	22577.6455	2	49	4	2	1	0.87	0.7	1	40	0	24.38	1	0	1	22.5	5.625	5.9	1.5	0.8	3.5	4.91	12.3	213	2.333333333	142	745.5	497	397.6	1.866666667	1	1			1	168.6				1			2.84	6.26
78095	0	0	0		82	19004.56417	2	51	2	1	2	0.02	0.78	3	24	1	21.5	0	0	1	13.5	5.625	5.4	1.3	0.5	3.1	4.23	12.2	244	2.384615385	187.6923077	756.4	581.8461538	290.9230769	1.192307692	1	1	204	92	1	156	77.7	3.322805888	0.498076923	0			2.72	7.37
65056	1	1	0	1	37	9337.125921	1	76	4	1	1	3.02	9.26	3	29	1	31	0	0	3	16.3	5.62068966	8.8	1.1	0.4	7.2	3	7.4	196	6.545454545	178.1818182	1411.2	1282.909091	513.1636364	2.618181818	1	1	134	44	1	183.1				1			0.75	3.1
24515	1	0	1	2	129	25366.19433	2	69	3	3	1	1.2	0.8	2	36	0	31.89	0	0	2	20.2	5.61111111	6.1	2.4	0.5	3	5.54	10.4	442	1.25	184.1666667	1326	552.5	276.25	0.625	1	1	160	76	1	169.4	119	7.954609732	0.702479339	1			1.22	5.07
53574	1	0	1	2	13	40282.03304	1	74	3	3	1	1.86	2.78	3	30	0	24.29	0	0	3	16.8	5.6	6.7	1.5	0.8	4.2	2.38	8.2	221	2.8	147.3333333	928.2	618.8	495.04	2.24	1	1	116	52	1	169.5				0			0.54	2.82
3925	1	0	0	8	23	8803.566288	2	64	2	1	2	0.96	0.5	3	37	1	35.49	0	0	3	20.7	5.59459459	11.3	2.5	0.6	6.5	4.98	13.4	319	2.6	127.6	2073.5	829.4	497.64	1.56	1	1	126	56	1	156.2	112.6	8.452276759	0.720870679	1	97	2.97	0.85	4.32
87255	0	0	0		57	14923.93619	2	45	4	3	2	5	0.5	2	29	0	28.99	0	0	1	16.2	5.5862069	9.3	1.8	0.8	6.6	3.39	9.8	276	3.666666667	153.3333333	1821.6	1012	809.6	2.933333333	1	1	114	60	1					0	139	3.362	1.45	5.53
42406	1	0	0	9	4	6823.284501	1	62	4	2	1	0.65	7.72	3	31	1	26.26	1	1	1	17.3	5.58064516	5.3	1.9	0.6	2.2	5.6	14.5	157	1.157894737	82.63157895	345.4	181.7894737	109.0736842	0.694736842	1	1	120	58	1	188	106.7	4.713931769	0.567553191	1	88	0.828	1.55	2.84
100474	0	0	0		20	55253.66834	2	67	3	1	1	2.11	0.65	1	33	1	35.8	0	0	3	18.4	5.57575758	13.2	2.3	0.9	9.6	4.18	10.2	517	4.173913043	224.7826087	4963.2	2157.913043	1942.121739	3.756521739	2		148	70	1	153.3	113.1	8.921487125	0.73776908	1	123	1.836	1.24	3.72
18974	1	0	1	2	8	30856.31438	1	22	4	1	2	1.77	1.4	3	32	0	23.41	0	0	1	17.8	5.5625	6	2	0.4	3.5	4.45	13.6	133	1.75	66.5	465.5	232.75	93.1	0.7	1	1	102	88	1	185.8	87.9	2.867996121	0.473089343	1	64	1.84	0.67	2.84
102444	1	0	0	10	5	93072.66157	1	58	3	1	2	0.58	1.05	1	32	1	40.9	0	0	1	17.8	5.5625	12.5	2.1	0.9	9.5	4.54	13.2	362	4.523809524	172.3809524	3439	1637.619048	1473.857143	4.071428571	1	1	142	64	1	171.4				1			1.24	6.26
28250	1	1	0	1	70	33941.18482	2	52	4	1	2	2.89	1.5	1	27	1	42.1	0	0	2	15	5.55555556	8	2.8	0.6	4.5	5.4	13.1	402	1.607142857	143.5714286	1809	646.0714286	387.6428571	0.964285714	1	1			1	159.8	129.2	11.01135087	0.808510638	1	269	0.983	0.91	3.28
59771	1	1	0	1	57	40543.26578	1	70	3	3	1	1.65	0.92	1	36	0	28.57	0	0	3	20	5.55555556	9.4	1.4	1.2	6.7	5.06	12.9	126	4.785714286	90	844.2	603	723.6	5.742857143	1	1	104	50	1	168.8	104.1	5.811478501	0.616706161	1	90	1.784	0.85	3.1
11574	0	0	0		209	93524.05801	1	47	3	3	2	1.75	0.8	1	29	0	25.67	1	0	3	16.1	5.55172414	5.4	2.9	0.7	1.7	4.2	14.7	82	0.586206897	28.27586207	139.4	48.06896552	33.64827586	0.410344828	1	2	110	66	1	177.2	92.8	3.814170659	0.523702032	0	139	2.04	1.14	3.9
73702	0	0	0		79	81166.2146	2	48	3	1	1	3.81	0.71	1	35	0	46.2	1	0	1	19.4	5.54285714	9.4	2	0.8	6.4	5.39	11.9	368	3.2	184	2355.2	1177.6	942.08	2.56	1	1	158	66	1	163.3	141.1	12.79599274	0.864053889	1	68	2.819	1.45	4.63
89787	1	1	0	1	17	21014.87576	1	71	3	2	2	0.46	1.1	1	35	1	24.9	0	1	3	19.4	5.54285714	7	0.7	0.5	5.5	4.85	12.8	172	7.857142857	245.7142857	946	1351.428571	675.7142857	3.928571429	1	1	110	66	1	159.3	95.8	5.459140294	0.601381042	1	136	2.948	1.11	4.76
79536	0	0	0		73	26911.6739	2	50	4	2	2	0.77	0.68	1	37	0	27.5	0	0	1	20.5	5.54054054	10.3	7.1	0.5	2.7	3.74	8.4	308	0.38028169	43.38028169	831.6	117.1267606	58.56338028	0.190140845	1	1	172	90	1	166.4	98.8	5.287128018	0.59375	0	89	3.051	1.73	5.25
94512	0	0	0		29	13073.88957	2	43	1	1	1	1.22	0.42	2	37	1	25.3	0	0	1	20.5	5.54054054	10.9	2.1	0.8	7.6	5.81	8.9	439	3.619047619	209.047619	3336.4	1588.761905	1271.009524	2.895238095	1	1	110	70	1	155.4	83.7	4.111698993	0.538610039	0	160	2.353	1.55	4.73
88531	0	0	0		54	18468.14558	2	40	4	2	1	0.69	0.94	2	38	0	44	0	0	3	21	5.52631579	7.6	1.7	0.5	5.2	4.35	7.2	390	3.058823529	229.4117647	2028	1192.941176	596.4705882	1.529411765	1	1	168	92	1	165.9	129.5	10.16220499	0.780590717	0			1.5	3.83
68545	0	0	0		97	8540.664122	1	63	4	1	2	0.2	0.79	1	40	0	17.4	0	0	1	22.1	5.525	10.8	2.4	1.2	7.1	3.39	11.9	242	2.958333333	100.8333333	1718.2	715.9166667	859.1	3.55	2		150	68	1	167.1	73.1	2.260903732	0.437462597	0			1.27	3.21
50370	1	0	0	3	11	24207.02711	1	52	4	2	2	0.78	1.42	3	37	1	38.96	0	0	3	20.4	5.51351351	7.5	1	0.5	5.8	5.08	11.6	228	5.8	228	1322.4	1322.4	661.2	2.9	1	1	90	66	1	182.1				1			0.93	5.4
37114	0	0	0		167	25859.30067	2	29	4	2	2	0	0.7	1	39	1	28.43	0	0	3	21.5	5.51282051	12.6	4	1	7.4	4.26	9.4	493	1.85	123.25	3648.2	912.05	912.05	1.85	1	1	118	68	1	160.8	100.2	5.962012684	0.623134328	0			1.06	4.42
33866	0	0	0		171	26972.71661	2	46	4	3	2	5	0.7	2	36	0	37.4	1	1	1	19.8	5.5	6.4	2.6	0.5	3.1	4.34	9.4	650	1.192307692	250	2015	775	387.5	0.596153846	2		116	80	1	154.7	105.2	7.365376502	0.680025856	0			1.42	3.41
74552	0	0	0		64	27246.0369	2	44	4	3	2	0.85	0.79	2	40	0	33	0	0	1	22	5.5	9	3.4	0.8	4.6	4.26	8.9	326	1.352941176	95.88235294	1499.6	441.0588235	352.8470588	1.082352941	1	1	112	56	1	161.7	104.1	6.456610135	0.643784787	0	70	3.284	1.11	4.76
102611	0	0	0		14	44927.64024	1	64	3	2	2	2	1.59	3	32	1	29.9	0	0	3	17.6	5.5	7.5	1.5	1	4.8	4.53	11.6	127	3.2	84.66666667	609.6	406.4	406.4	3.2	1	1	154	80	1	177.2	114	6.445800745	0.643340858	1			0.85	3.15
80525	0	0	0		69	24131.21031	2	34	4	2	1	1.09	0.66	2	33	0	60.9	0	0	2	18.1	5.48484848	12.1	2.9	0.4	8.5	4.11	11	321	2.931034483	110.6896552	2728.5	940.862069	376.3448276	1.172413793	2		140	98	1	168.1	160.8	16.05519798	0.956573468	0	98	3.439	1.27	5.22
87050	0	0	0		38	22686.74113	2	46	5	3	2	0.75	0.59	2	31	1	46	0	0	1	17	5.48387097	10.1	2.5	0.6	6.7	4.97	11.4	404	2.68	161.6	2706.8	1082.72	649.632	1.608	1	2	98	62	1	153.7	130.1	12.21668108	0.846454131	0	120	4.577	1.37	6.57
90191	0	0	0		40	25818.63048	2	67	4	3	2	1.25	1.41	3	36	0	26.7	0	1	1	19.7	5.47222222	7.5	0.7	0.7	5.9	4.79	10	301	8.428571429	430	1775.9	2537	1775.9	5.9	1	1	136	74	1	171.7	105	5.691483714	0.611531741	1	73	2.25	1.71	4.34
97923	0	0	0		20	95237.10891	2	43	3	2	1	0.79	0.35	1	30	0	19.4	0	1	1	16.4	5.46666667	7.6	2.5	0.8	4.1	3.65	11.8	236	1.64	94.4	967.6	387.04	309.632	1.312	2		128	86	1	160.5	79.9	3.31799465	0.497819315	0			2.15	4.71
24848	1	0	0	3	37	14650.05577	2	69	4	1	2	0.8	1.3	3	37	1	42.44	0	0	3	20.2	5.45945946	7	1.3	0.6	4.7	3.96	9.4	238	3.615384615	183.0769231	1118.6	860.4615385	516.2769231	2.169230769	1	1	130	64	1	150.8	130	12.73001264	0.862068966	1			0.85	4.78
98951	0	0	0		32	25624.20945	2	52	4	3	2	2.11	1.26	3	24	1	34.1	0	0	2	13.1	5.45833333	11.2	3.8	0.8	6.4	4.26	11.2	297	1.684210526	78.15789474	1900.8	500.2105263	400.1684211	1.347368421	1	1	118	72	1	161.4	121.8	9.40163424	0.75464684	1	326	2.224	0.96	4.86
53084	1	0	0	10	77	13372.6483	2	80	4	1	2	0.7	1.12	2	27	0	24.06	0	0	2	14.7	5.44444444	5.1	1.1	0.4	3.5	3.66	11	232	3.181818182	210.9090909	812	738.1818182	295.2727273	1.272727273	1	1			1	156.6	89.1	4.744151645	0.568965517	0			2.38	5.28
77522	1	1	0	1	35	40149.64047	1	80	3	1	1	2.23	0.97	1	32	0	21.8	0	0	3	17.4	5.4375	8.8	0.8	0.8	6.9	3.07	9.3	304	8.625	380	2097.6	2622	2097.6	6.9	1	1	126	58	1	173.1	90	3.740264955	0.519930676	1	53	1.552	1.45	3.28
95763	1	0	0	10	15	9007.535159	1	75	3	1	2	1.03	2.02	3	32	1	29.9	0	1	3	17.4	5.4375	10.2	1	0.9	8.1	3.52	9.9	245	8.1	245	1984.5	1984.5	1786.05	7.29	1	1	114	56	1	169.8	113	6.99459585	0.66548881	1	80	2.043	1.24	3.7
56364	1	0	1	2	59	12776.56265	1	60	4	2	1	0.95	0.77	3	26	0	19.51	1	1	3	14.1	5.42307692	11.4	4.4	0.5	5.9	3.43	10.3	366	1.340909091	83.18181818	2159.4	490.7727273	245.3863636	0.670454545	2		140	58	1	185.6	83.2	2.44003828	0.448275862	0			1.06	3
1442	1	1	0	1	3	2724.27187	2	68	1	1	1	5	3.8	2	31	1	28.99	0	0	3	16.8	5.41935484	3.2	1	0.4	1.7	3.47	10.9	227	1.7	227	385.9	385.9	154.36	0.68	2		162	0	1					0			0.86	1.97
27490	1	0	0	8	94	43793.87246	1	76	3	3	1	2.56	1.6	3	34	0	26.18	0	1	3	18.4	5.41176471	6.5	1.4	0.4	4.7	3.8	12.5	286	3.357142857	204.2857143	1344.2	960.1428571	384.0571429	1.342857143	1	2	116	62	1	178.9	100.1	4.543740075	0.559530464	0	90	2.87	1.06	4.4
98228	0	0	0		32	16941.81778	2	52	4	3	2	2.11	0.78	2	37	1	64.7	1	0	2	20	5.40540541	9.5	1.9	0.9	6.5	5.23	11.2	232	3.421052632	122.1052632	1508	793.6842105	714.3157895	3.078947368	1	1	130	74	1	163.7	149	14.37644817	0.910201588	0	95	3	1.22	4.71
94398	0	0	0		20	29472.8001	2	39	4	1	2	0.81	0.74	1	35	0	30.3	0	0	2	18.9	5.4	6	2	0.5	3.4	4.14	8.9	314	1.7	157	1067.6	533.8	266.9	0.85	2		154	110	1	167.2	92.1	4.362150267	0.550837321	0			1.24	3.93
65244	0	0	0		99	19120.17512	2	49	4	1	1	0.91	0.62	2	38	0	40	0	0	2	20.5	5.39473684	6.2	0.8	0.2	5	4.91	10.5	267	6.25	333.75	1335	1668.75	333.75	1.25	2		142	74	1	155.2	114.3	8.884980855	0.736469072	0			0.93	3.75
102921	0	0	0		14	23448.02577	1	53	1	1	2	1.24	0.84	3	33	0	30.6	1	1	1	17.8	5.39393939	3.1	1.5	0.2	1.3	3.83	7.8	81	0.866666667	54	105.3	70.2	14.04	0.173333333	2		136	70	1	170.9	107.4	6.087429541	0.628437683	1			1.58	3.72
50205	0	0	0		149	25451.99315	2	38	4	1	2	0.3	1.07	2	31	1	57.72	0	0	1	16.7	5.38709677	12.4	2.4	0.6	9	4.38	10.4	474	3.75	197.5	4266	1777.5	1066.5	2.25	1	1	154	92	1	176.6	155.8	13.40747457	0.882219706	1			1.42	2.69
84128	0	0	0		49	23248.96822	2	46	1	3	2	0.59	0.57	3	37	0	29.4	1	1	1	19.9	5.37837838	6.3	1.8	0.6	3.6	4.34	8	522	2	290	1879.2	1044	626.4	1.2	1	2	124	72	1	163.7	95.5	5.057119449	0.583384239	0	51	1.914	1.58	3.75
91076	0	0	0		45	8588.880732	1	61	2	1	1	1.9	0.99	2	43	0	30.8	1	1	1	23.1	5.37209302	7.7	3.1	0.5	3.9	4.33	7	231	1.258064516	74.51612903	900.9	290.6129032	145.3064516	0.629032258	1	1	170	92	1	165.9	108.2	6.662991267	0.652200121	0			1.01	4.14
52315	1	1	0	1	14	27865.44264	2	52	4	2	1	2.27	1.66	2	33	1	81.25	0	1	2	17.7	5.36363636	8.4	1.7	0.7	6	4.78	11.5	310	3.529411765	182.3529412	1860	1094.117647	765.8823529	2.470588235	1	1			1	168.5				0	116	2.534	0.85	3.98
62445	0	0	0		92	19772.34077	2	42	4	3	2	1.08	1	1	36	0	39.1	0	1	1	19.3	5.36111111	7.1	2.4	0.4	4.1	3.96	9.6	251	1.708333333	104.5833333	1029.1	428.7916667	171.5166667	0.683333333	1	1	142	88	1	173.6	110.5	6.280712884	0.636520737	1			1.16	3.03
78902	1	0	0	7	15	11523.86424	1	63	2	3	1	1.13	1.8	3	31	1	34.3	0	0	1	16.6	5.35483871	8.5	1.9	0.7	5.6	4.47	11.7	261	2.947368421	137.3684211	1461.6	769.2631579	538.4842105	2.063157895	1	1	136	64	1	176.3	121.7	7.632515123	0.690300624	1	143	2.922	0.93	4.6
99452	1	0	0	10	6	42251.31785	2	63	3	2	2	1.67	0.88	1	34	0	18.6	0	0	1	18.2	5.35294118	8.6	1.8	1.2	5.3	4.13	11.5	306	2.944444444	170	1621.8	901	1081.2	3.533333333	1	1	140	94	1	162.2	75.9	2.777261962	0.467940814	0	66	1.836	1.16	3.34
31192	0	0	0		178	54376.27033	2	60	3	3	2	4.49	0.9	3	32	1	35.6	1	1	1	17.1	5.34375	10.6	1.4	0.5	8.6	4.65	13.1	560	6.142857143	400	4816	3440	1720	3.071428571	1	1	128	76	1	160.5	105.3	6.758956366	0.656074766	0			1.71	6.34
63578	1	1	0	1	57	17268.51788	2	41	4	1	2	1.11	7.33	1	36	0	40.8	0	1	1	19.2	5.33333333	5.6	1.3	0.6	3.3	3.38	9.9	115	2.538461538	88.46153846	379.5	291.9230769	175.1538462	1.523076923	1	1	110	84	1	166.5	124.1	9.135597043	0.745345345	0			1.53	3.7
86697	0	0	0		52	19079.63518	2	42	4	3	2	0.21	0.71	2	37	0	38.2	0	1	1	19.7	5.32432432	5.3	1.7	0.5	2.9	4.23	10.2	297	1.705882353	174.7058824	861.3	506.6470588	253.3235294	0.852941176	1	2	158	96	1	161.4	108.8	7.213259388	0.674101611	0			1.06	5.97
2426	1	1	0	1	85	2529.845056	2	82	1	1	1	2.11	0.9	2	41	0	25.83	0	0	1	21.8	5.31707317	8.7	2.1	1.1	5.3	3.61	11.3	224	2.523809524	106.6666667	1187.2	565.3333333	621.8666667	2.776190476	1	1	166	62	1	142.3	85	5.367543477	0.597329585	1			1.02	4.63
80387	0	0	0		80	27086.99001	2	42	4	3	2	1.97	0.8	2	35	1	42.4	0	0	1	18.6	5.31428571	6.6	1.4	0.6	4.4	3.76	10	481	3.142857143	343.5714286	2116.4	1511.714286	907.0285714	1.885714286	1	1	110	72	1	159.7	117.5	8.864944675	0.73575454	0	48	1.319	2.15	3.72
99410	0	0	0		33	13877.95814	2	52	3	3	1	5	0.57	2	35	1	37.4	0	0	1	18.6	5.31428571	8.3	2.1	0.7	5.3	4.6	9.1	214	2.523809524	101.9047619	1134.2	540.0952381	378.0666667	1.766666667	1	1	118	76	1	161.6	117.2	8.572691937	0.725247525	0			1.14	4.06
55333	0	0	0		118	22905.18797	2	31	4	2	2	0.05	0.73	1	45	0	20.71	1	1	1	23.9	5.31111111	4.6	2.2	0.4	2	4.72	10.2	404	0.909090909	183.6363636	808	367.2727273	146.9090909	0.363636364	1	1	142	74	1	159.2	75.2	2.85511293	0.472361809	0	145	2.845	1.91	5.51
67832	0	0	0		90	18457.01695	2	71	4	1	2	0.67	1.21	1	33	1	41.3	0	0	1	17.5	5.3030303	7.2	1.7	0.1	5.2	4.26	11.4	341	3.058823529	200.5882353	1773.2	1043.058824	104.3058824	0.305882353	2		142	48	1	147.5	120.6	11.29553353	0.817627119	1			1.45	4.22
82708	0	0	0		77	61960.10241	2	78	3	3	1	5	0.99	2	33	0	18.1	0	1	3	17.5	5.3030303	2.8	0.6	0.3	1.8	3.47	12	144	3	240	259.2	432	129.6	0.9	1	1	148	62	1	152.5	74.5	3.146108349	0.48852459	0	37	2.612	1.71	4.5
38446	0	0	0		179	18886.90729	2	55	1	1	1	1.24	0.5	3	37	1	31.19	0	0	1	19.6	5.2972973	5.1	1.5	0.2	3.2	5.24	9.1	613	2.133333333	408.6666667	1961.6	1307.733333	261.5466667	0.426666667	2		132	50	1	156.6	105.3	7.170176618	0.672413793	1	129	1.888	0.75	3.31
39659	1	0	0	5	70	19368.33442	2	84	4	2	1	1.12	1	1	34	0	34.32	0	1	1	18	5.29411765	8.9	1.9	0.8	6	4.42	12.5	403	3.157894737	212.1052632	2418	1272.631579	1018.105263	2.526315789	1	1	146	76	1	166.2	110	6.903177596	0.661853189	1	69	1.526	2.59	4.47
45909	1	0	0	10	31	28165.59416	1	80	3	2	2	1.97	0.77	3	34	0	28.89	0	0	1	18	5.29411765	7.6	1	0.8	5.3	3.84	11.6	339	5.3	339	1796.7	1796.7	1437.36	4.24	1	1	162	82	1	165.9	104	6.050564556	0.626883665	0			1.86	5.74
46711	0	0	0		154	22616.94628	2	34	4	1	2	1.44	0.85	1	31	0	40.67	0	0	1	16.4	5.29032258	5.9	1.3	0.7	3.7	3.84	10.4	357	2.846153846	274.6153846	1320.9	1016.076923	711.2538462	1.992307692	1	1	138	92	1	167.5	126.9	9.487176604	0.75761194	1	65	1.164	1.14	2.64
83321	1	0	1	2	68	23742.73326	2	80	4	1	2	0.7	0.87	3	39	1	27.9	0	0	3	20.6	5.28205128	9	2.4	0.6	6	4.24	12.6	192	2.5	80	1152	480	288	1.5	1	1	158	68	1	164.6	104.3	6.211948629	0.633657351	1	67	1.629	2.2	4.16
77717	1	1	0	1	72	66523.40882	1	48	5	3	1	0.65	1.48	2	29	1	38.2	0	0	2	15.3	5.27586207	8.9	1.6	0.6	6.2	4.72	12.1	434	3.875	271.25	2690.8	1681.75	1009.05	2.325	1	1	146	94	1	185.7	128.8	7.718974349	0.693591815	0	175	1.862	0.85	3.62
27098	0	0	0		204	20155.46403	2	44	1	3	2	1.97	0.8	2	33	0	52.85	0	0	1	17.4	5.27272727	9.9	3.1	0.4	6.2	4.37	10	545	2	175.8064516	3379	1090	436	0.8	1	2			1	149.8	138.5	14.88669981	0.924566088	0	112	1.655	0.93	3.15
69142	1	0	0	7	17	39676.32776	1	72	3	3	2	5	1.31	3	30	1	39.3	0	0	1	15.8	5.26666667	9.8	3.2	0.6	5.5	3.47	11.6	301	1.71875	94.0625	1655.5	517.34375	310.40625	1.03125	1	1	148	72	1	165.4				0			1.22	4.11
71199	0	0	0		87	23340.23372	2	49	5	3	1	1.92	0.74	2	38	0	40.9	0	0	1	20	5.26315789	9	1.6	0.4	6.7	4.69	9.5	389	4.1875	243.125	2606.3	1628.9375	651.575	1.675	2		108	82	1	155.5	125.3	10.92713477	0.805787781	0			1.09	5.17
102686	0	0	0		16	35814.42594	2	51	3	3	2	0.8	0.72	2	38	1	28.9	0	0	3	20	5.26315789	7.3	2.2	0.6	4.4	4.05	11.3	314	2	142.7272727	1381.6	628	376.8	1.2	2		128	88	1	150.8	94	5.96690713	0.623342175	0			1.4	4.68
11842	1	0	0	5	24	12554.367	1	83	3	3	1	3.45	1.5	3	42	0	28.99	0	1	2	22.1	5.26190476	16.3	1	0.4	14.1	9.16	18.5	671	14.1	671	9461.1	9461.1	3784.44	5.64	1	1			1	177.5				1
40422	1	0	1	2	12	7017.769654	2	61	1	2	1	2.3	2.8	3	32	1	30.18	0	0	2	16.8	5.25	5.6	1.9	0.6	2.7	4.2	12.7	332	1.421052632	174.7368421	896.4	471.7894737	283.0736842	0.852631579	1	1			1	140.3	93.5	7.018324419	0.666429081	1			1.32	5.59
54432	0	0	0		120	15553.10702	2	71	2	1	1	0.89	0.72	3	33	1	34.24	0	0	1	17.3	5.24242424	6.5	1.2	0.4	4.7	3.76	10.2	351	3.916666667	292.5	1649.7	1374.75	549.9	1.566666667	1	1	166	58	1	147.5				0			1.24	4.71
74717	0	0	0		71	13783.36038	2	47	5	3	2	2.11	0.56	2	42	0	21.8	0	0	2	22	5.23809524	5.8	1.3	0.5	3.9	3.97	7.6	263	3	202.3076923	1025.7	789	394.5	1.5	2		132	68	1	158.5	81.2	3.592463543	0.512302839	0			1.01	3.57
75244	0	0	0		73	21946.54332	2	63	4	1	2	0.52	1.03	1	34	0	46.4	0	0	3	17.8	5.23529412	12.4	4.1	0.9	6.8	5.78	12.9	314	1.658536585	76.58536585	2135.2	520.7804878	468.702439	1.492682927	1	1	142	64	1	157.5	140.1	13.65723125	0.88952381	1	182	1.758	1.42	4.11
8797	1	0	1	2	59	23381.20001	1	44	4	2	2	1.41	0.7	1	39	0	19.38	0	0	1	20.4	5.23076923	5.8	1.7	0.8	3.2	4.43	9.8	437	1.882352941	257.0588235	1398.4	822.5882353	658.0705882	1.505882353	2		164	84	1	188.3	78.7	1.948940284	0.41795008	1			1.31	3.05
47809	1	0	1	2	74	10064.25648	2	63	4	3	1	2.11	2.11	2	36	1	36.98	0	0	3	18.8	5.22222222	10.1	2.6	0.9	6.3	4.26	10.8	256	2.423076923	98.46153846	1612.8	620.3076923	558.2769231	2.180769231	1	1	126	70	1	164.7	109.4	6.963085096	0.664238009	1			0.67	4.47
22413	1	0	0	9	48	24655.31206	2	68	4	1	1	5	13.7	1	27	0	23.89	0	0	1	14.1	5.22222222	9.2	0.8	0.3	7.7	4.07	13.4	277	9.625	346.25	2132.9	2666.125	799.8375	2.8875	1	1			1	163.3	90.5	4.431934923	0.554194734	0			1.03	3.85
44426	1	0	0	10	10	7299.604856	2	78	1	1	2	2.11	3.32	1	32	0	21.42	0	0	3	16.7	5.21875	5.2	1.5	0.5	2.4	3.52	11.4	154	1.6	102.6666667	369.6	246.4	123.2	0.8	1	1	90	54	1	155.2	82.5	3.970168552	0.531572165	1			0.93	2.35
90113	0	0	0		38	31063.75944	2	27	4	3	2	2.8	0.69	2	28	1	39	0	0	1	14.6	5.21428571	10.4	3.4	0.8	6.1	5.83	13.2	323	1.794117647	95	1970.3	579.5	463.6	1.435294118	2		116	88	1	164.8	115.4	7.895012876	0.700242718	0	103	4.888	1.14	6.57
24816	1	0	0	9	126	4734.929231	2	67	1	2	1	2.03	1.7	2	33	1	23.15	0	0	3	17.2	5.21212121	6.9	0.6	0.5	5.6	4.03	12.7	218	9.333333333	363.3333333	1220.8	2034.666667	1017.333333	4.666666667	1	1	220	80	1	159.1	84.3	3.93593621	0.529855437	1			1.58	5.48
77111	0	0	0		76	16350.71245	1	61	3	2	1	0.82	1.34	2	33	1	49.4	0	0	1	17.2	5.21212121	10.1	2.5	0.7	6.4	3.74	10.8	275	2.56	110	1760	704	492.8	1.792	1	1	144	48	1	172.9	145	11.96343344	0.838635049	1	267	1.164	0.96	3.49
97056	0	0	0		14	16490.27472	2	72	5	3	2	4.12	10.96	2	33	1	32	0	0	1	17.2	5.21212121	9.5	2.1	1.2	5.8	3.36	10.4	283	2.761904762	134.7619048	1641.4	781.6190476	937.9428571	3.314285714	1	1	124	68	1	162.5	108.7	7.081432627	0.668923077	1	298	3.284	1.14	5.97
80695	0	0	0		76	21196.66826	1	56	4	2	1	2.11	0.76	1	38	0	28.99	0	0	1	19.8	5.21052632	7.6	1.6	0.9	4.8	4.61	9.7	382	3	238.75	1833.6	1146	1031.4	2.7	1	1	146	68	1		145.2			0			1.11	6.05
29079	1	0	0	10	53	4326.814788	2	85	1	1	1	0.83	4.9	3	34	1	26.33	0	0	3	17.7	5.20588235	8	1.3	0.5	5.7	3.28	9.2	263	4.384615385	202.3076923	1499.1	1153.153846	576.5769231	2.192307692	2		184	56	1	146.1	93.8	6.413830675	0.64202601	0			1.11	5.46
69170	0	0	0		106	22340.63074	2	51	1	1	1	2.95	0.57	2	40	0	33.8	0	0	2	20.8	5.2	7.5	2.1	0.4	4.7	4.89	12	265	2.238095238	126.1904762	1245.5	593.0952381	237.2380952	0.895238095	1	1	144	78	1	152.3	104.8	7.575352426	0.688115561	0			1.24	5.87
7767	1	0	1	2	59	39033.66375	2	72	2	1	1	1.07	0.6	2	40	0	31.48	0	1	1	20.8	5.2	7.3	1.2	0.5	5.3	4.79	11.5	339	4.416666667	282.5	1796.7	1497.25	748.625	2.208333333	2		162	82	1	159.9	106	6.929819831	0.662914321	0	186	4.65	1.22	6.85
23521	1	0	0	10	52	25488.34493	2	59	4	3	2	0.81	2	1	30	1	28.99	0	0	3	15.6	5.2	9.4	2.2	0.5	6.3	3.07	9	228	2.863636364	103.6363636	1436.4	652.9090909	326.4545455	1.431818182	1	1			1					1			0.83	4.29
90447	0	0	0		61	54652.78133	2	43	3	1	1	0.3	0.83	1	38	0	22.9	0	1	1	19.7	5.18421053	6.5	1.7	0.5	3.9	4.07	7.8	216	2.294117647	127.0588235	842.4	495.5294118	247.7647059	1.147058824	2		124	90	1	159.3	78.6	3.236014863	0.493408663	0			1.45	3.9
58338	1	0	0	10	30	15281.5104	1	73	2	3	1	0.69	0.86	3	33	0	28.99	0	0	1	17.1	5.18181818	8	1.8	0.3	5.6	3.78	11.1	327	3.111111111	181.6666667	1831.2	1017.333333	305.2	0.933333333	1	1	124	58	1					1			1.01	3.88
96449	0	0	0		27	10206.89921	2	61	2	1	2	2.11	2.19	3	28	1	35.7	0	0	1	14.5	5.17857143	7.4	1.9	0.6	4.5	3.89	11.3	224	2.368421053	117.8947368	1008	530.5263158	318.3157895	1.421052632	1	1	192	72	1	150	116.7	10.08502581	0.778	0	156	2.741	1.11	4.65
97639	0	0	0		33	8825.290033	1	60	3	1	2	1.58	1.14	1	34	0	28.99	0	0	1	17.6	5.17647059	5.9	2.2	0.5	2.8	3.91	13.3	164	1.272727273	74.54545455	459.2	208.7272727	104.3636364	0.636363636	1	1			1					1	150	2.612	0.98	4.37
98998	0	0	0		30	17914.01442	2	51	4	3	1	1.58	0.85	2	37	0	38	1	0	1	19.1	5.16216216	4.8	2.1	0.4	2.2	4.05	7.9	150	1.047619048	71.42857143	330	157.1428571	62.85714286	0.419047619	2		116	82	1	159.2	103.3	6.580971253	0.648869347	0	51	3.233	1.11	4.6
56727	0	0	0		128	16322.9331	2	76	4	1	1	3.77	0.92	2	44	0	21.41	0	1	1	22.7	5.15909091	6.2	2	0.5	4.1	3.95	7	393							1	1	136	66	1	156.3	85.5	4.283439631	0.547024952	0			2.12	6.15
80446	0	0	0		65	30503.11372	2	31	4	3	2	5	0.77	2	32	0	21.9	1	0	1	16.5	5.15625	5.3	1.4	0.4	3.4	3.65	10.4	256	2.428571429	182.8571429	870.4	621.7142857	248.6857143	0.971428571	1	2	116	66	1	165	78.2	2.883074532	0.473939394	0	77	2.224	3.15	5.77
39171	0	0	0		162	32375.42439	2	52	4	1	1	1.29	0.9	2	40	0	32.62	0	0	1	20.6	5.15	8.1	1.8	0.7	5.4	3.23	5.8	510	3	283.3333333	2754	1530	1071	2.1	1	1	126	46	1	172	110.2	6.381601981	0.640697674	0			1.24	3.96
57981	1	0	1	2	43	34061.13952	1	73	3	1	1	3.43	0.95	2	41	0	26.13	0	0	2	21.1	5.14634146	5.6	1.2	1.8	2.6	3.55	12.3	60	2.166666667	50	156	130	234	3.9	2		130	72	1	177.8	104	5.091083753	0.584926884	0			0.78	2.77
54216	0	0	0		121	14191.66992	2	40	3	2	2	0.55	0.8	1	35	0	54.27	0	1	1	18	5.14285714	8.8	2.2	0.5	5.8	5.7	13.5	206	2.636363636	93.63636364	1194.8	543.0909091	271.5454545	1.318181818	2		136	80	1	163	146.5	13.97671265	0.898773006	0	187	3.827	1.09	5.87
95413	1	0	0	10	32	30497.28308	2	51	3	3	2	1	0.42	2	42	0	28.6	0	1	1	21.6	5.14285714	5.6	1.8	0.6	3.1	4.66	9	121	1.722222222	67.22222222	375.1	208.3888889	125.0333333	1.033333333	2		146	84	1	174.1	107.6	5.842478241	0.618035612	0			2.28	5.15
58688	0	0	0		122	12008.78111	2	73	2	1	2	0.64	0.69	2	36	0	24.56	0	0	2	18.5	5.13888889	4	1.8	0.3	1.8	3.45	9.8	174	1	96.66666667	313.2	174	52.2	0.3	1	1	200	74	1	150.2	93.3	5.915881455	0.621171771	0	163	3.982	1.16	6
99389	0	0	0		31	145519.6123	2	59	3	3	1	2.11	0.6	1	36	0	36	1	0	1	18.5	5.13888889	7.6	2	0.5	5	5.01	12.2	303	2.5	151.5	1515	757.5	378.75	1.25	1	1	132	82	1	159.7	116.8	8.742485132	0.731371321	0			1.55	4.22
85479	0	0	0		46	78848.05383	1	77	5	3	1	1.94	0.99	2	30	1	28.99	0	0	1	15.4	5.13333333	10.5	3	0.8	6.5	3.93	11.2	422	2.166666667	140.6666667	2743	914.3333333	731.4666667	1.733333333	1	1			1					0			0.72	3.15
98605	0	0	0		23	26221.45515	2	55	4	2	1	2.11	0.96	1	38	0	50.8	0	0	1	19.5	5.13157895	4.7	1.5	0.4	2.7	5.46	13.7	217	1.8	144.6666667	585.9	390.6	156.24	0.72	1	1	138	78	1	163.5				1	130	3.62	1.11	5.4
11230	0	0	0		217	18200.0012	2	42	1	3	2	1.8	0.7	2	39	1	35.74	0	1	2	20	5.12820513	6.3	1.5	0.4	4.2	4.58	8.2	258	2.8	172	1083.6	722.4	288.96	1.12	1	1	132	60	1	160.1	116.5	8.63968474	0.727670206	0	287		0.91	3.47
36496	0	0	0		170	28785.21573	2	31	4	3	2	1.52	0.8	2	40	0	40.93	0	1	1	20.5	5.125	4.7	1.4	0.2	3	3.68	10.4	187	2.142857143	133.5714286	561	400.7142857	80.14285714	0.428571429	2		130	76	1	166.9	121.1	8.581987181	0.725584182	0	67	1.862	1.34	3.54
41265	0	0	0		159	16554.07591	2	44	4	3	2	1.28	0.9	2	40	0	36.72	1	1	1	20.5	5.125	7.1	1.8	0.7	4.4	4.19	6.2	337	2.444444444	187.2222222	1482.8	823.7777778	576.6444444	1.711111111	2		134	38	1	162.7	107.2	6.828840158	0.658881377	0	49	2.741	1.32	4.32
63267	0	0	0		94	38220.11172	2	72	3	2	2	1.12	0.97	1	33	1	41.7	0	0	3	16.9	5.12121212	7.8	1.8	0.6	4.8	4.35	13.8	134	2.666666667	74.44444444	643.2	357.3333333	214.4	1.6	1	1	124	50	1	160.9				1	87	1.293	0.67	2.4
101260	0	0	0		33	27615.44197	2	80	3	3	2	1.89	1.03	3	33	1	24.9	0	0	1	16.9	5.12121212	8.4	1.8	0.5	6	3.26	8.5	378	3.333333333	210	2268	1260	630	1.666666667	1	1	122	38	1	154.4				1	86	3.051	1.32	4.81
9177	1	1	0	1	8	42949.85062	1	72	3	1	1	2.58	1	3	42	0	22.55	0	0	1	21.5	5.11904762	5.8	0.8	0.7	4	4.22	12.4	224	5	280	896	1120	784	3.5	1	1	100	74	1	178.8	91.7	3.603259814	0.512863535	1			0.96	5.61
36926	1	0	0	10	174	21574.17121	2	37	1	2	1	0.85	0.9	1	34	1	58.95	0	0	1	17.4	5.11764706	9.9	2.4	0.3	7.1	4.82	12.9	406	2.958333333	169.1666667	2882.6	1201.083333	360.325	0.8875	1	1			1	163.4				0	314	2.689	1.19	5.51
93617	0	0	0		40	17631.34617	1	72	4	3	1	4.06	0.88	3	35	0	21.4	0	1	1	17.9	5.11428571	4.9	1.6	0.6	2.7	3	11.3	428	1.6875	267.5	1155.6	722.25	433.35	1.0125	1	1	124	64	1	168.3	84.5	3.397890584	0.50207962	0			0.7	5.84
33998	1	1	0	1	22	43172.66104	2	46	3	3	1	0.81	3.7	2	27	1	34.52	0	0	2	13.8	5.11111111	10.4	0.7	0.5	9.2	3.77	11.4	440	13.14285714	628.5714286	4048	5782.857143	2891.428571	6.571428571	1	1			1	167.1	125.4	9.281131494	0.750448833	1			1.63	5.43
85676	0	0	0		47	21253.74136	2	32	4	3	2	2.38	0.69	3	37	0	40.8	1	1	1	18.9	5.10810811	9.3	2.4	0.7	5.8	4.63	9.6	293	2.416666667	122.0833333	1699.4	708.0833333	495.6583333	1.691666667	1	1	142	92	1	165.2	112.3	7.35908956	0.679782082	0	48	2.431	1.16	3.85
99178	0	0	0		29	5716.819889	1	68	4	3	2	2.11	5.12	3	28	1	28.3	0	0	1	14.3	5.10714286	10	2.4	0.9	6.5	2.53	7.7	351	2.708333333	146.25	2281.5	950.625	855.5625	2.4375	1	1			1	162	106.5	6.792099847	0.657407407	0			0.88	2.77
76719	0	0	0		73	18564.23347	2	39	4	2	1	1.79	0.7	2	38	0	32.5	1	0	1	19.4	5.10526316	6.8	2.3	0.4	4	4.3	7.9	274	1.739130435	119.1304348	1096	476.5217391	190.6086957	0.695652174	1	1	130	100	1	170.92	111.3	6.637869617	0.651181839	0	57	2.793	1.27	4.34
95977	0	0	0		15	22006.68006	2	26	4	3	1	0.31	0.62	1	39	0	21.9	1	1	1	19.9	5.1025641	5.4	1.2	0.7	3.2	4.28	11.5	309	2.666666667	257.5	988.8	824	576.8	1.866666667	2		124	82	1	178.4	81.3	2.565911459	0.455717489	0	56	3.077	2.53	5.9
3690	1	0	0	10	4	7180.08478	1	69	4	3	2	2.11	1	3	31	1	28.28	0	0	3	15.8	5.09677419	2.8	1	0.4	0.6	3.91	15	73	0.6	73	43.8	43.8	17.52	0.24	2		150	82	1	171.1	102.2	5.367136294	0.597311514	0	124		1.08	3.9
100597	0	0	0		32	11604.51074	1	71	1	1	2	1.04	0.98	3	42	0	25.2	1	0	3	21.4	5.0952381	6.3	3.2	0.4	2.3	4.27	7.2	340	0.71875	106.25	782	244.375	97.75	0.2875	2		164	70	1	168.1	100.2	5.339266993	0.596073766	0			1.5	3.72
26879	1	1	0	1	98	12991.55395	1	65	4	1	2	1.91	1.5	2	32	1	23.9	0	1	1	16.3	5.09375	6.2	1.7	0.6	3.8	3.67	9.6	273	2.235294118	160.5882353	1037.4	610.2352941	366.1411765	1.341176471	1	1	124	60	1	167.8	99.1	5.216432088	0.590584029	0	93	1.5	1.45	3.44
49764	1	0	0	10	52	35192.95429	1	77	3	2	1	2.11	2.06	3	34	0	30.13	0	0	1	17.3	5.08823529	8.1	1.1	0.6	6.1	3.22	11.4	155	5.545454545	140.9090909	945.5	859.5454545	515.7272727	3.327272727	1	1			1	175.4				1			1.4	3.41
58301	1	0	0	8	7	21736.8123	2	79	3	1	2	0.92	0.64	3	34	0	22.49	0	0	3	17.3	5.08823529	5.7	0.5	0.4	4.7	3.49	8.6	164	9.4	328	770.8	1541.6	616.64	3.76	1	1	122	66	1	146.1	88	5.480626005	0.602327173	1	78	1.81	1.76	3.98
96451	0	0	0		33	48716.69734	2	80	3	2	2	3.09	1.01	3	36	0	28.99	0	0	1	18.3	5.08333333	5.5	1.2	0.4	3.7	3.02	9.6	232	3.083333333	193.3333333	858.4	715.3333333	286.1333333	1.233333333	1	1	168	56	1					0			1.71	4.24
90111	0	0	0		61	42185.2833	2	36	3	3	2	1.72	0.86	2	37	0	21.1	0	0	1	18.8	5.08108108	7.3	1.6	0.4	5.1	4.36	9	448	3.1875	280	2284.8	1428	571.2	1.275	1	2	130	88	1	159.7				0	112	3.207	1.45	5.22
94750	0	0	0		37	12238.20597	1	80	3	1	1	1.1	1.34	3	37	1	34.4	0	0	3	18.8	5.08108108	7.6	1.6	0.7	5.1	5.1	13.3	152	3.1875	95	775.2	484.5	339.15	2.23125	1	1	120	66	1	160.4	119.8	9.17932913	0.746882793	1	264	2.327	0.93	4.63
86441	0	0	0		59	25154.47791	2	50	5	3	1	4.12	0.56	2	38	0	32.7	1	0	1	19.3	5.07894737	7	2.3	0.5	3.8	4.88	10.3	315	1.652173913	136.9565217	1197	520.4347826	260.2173913	0.826086957	2		122	86	1	160.1	96.4	5.476001749	0.602123673	0	122	3.258	1.32	5.2
33200	0	0	0		170	25933.75394	2	50	4	1	2	1.52	0.8	1	39	0	41.35	0	0	3	19.8	5.07692308	5.6	1.5	0.2	3.3	3.03	6.2	552	2.2	368	1821.6	1214.4	242.88	0.44	1	1	140	0	1	166.7	124.9	9.246854445	0.74925015	0	104	3.181	1.34	5.07
98424	0	0	0		18	25255.19696	1	80	4	1	1	2.11	1.86	1	41	0	24.8	0	0	1	20.8	5.07317073	8.9	1.7	0.8	6.3	4.43	9.4	257	3.705882353	151.1764706	1619.1	952.4117647	761.9294118	2.964705882	1	1	134	58	1	182.4	101.5	4.479461013	0.556469298	1	46	2.017	2.09	4.34
18916	0	0	0		214	38856.2856	2	35	4	2	1	5	1	2	42	0	28.77	0	0	1	21.3	5.07142857	6.7	1.5	0.3	4.7	3.74	6.9	713	3.133333333	475.3333333	3351.1	2234.066667	670.22	0.94	1	2	156	78	1	174.4	95.2	4.25973763	0.54587156	0			1.45	4.22
31937	0	0	0		157	82142.50666	1	57	3	3	1	5	1.1	3	32	1	36.38	0	0	3	16.2	5.0625	7.3	1.9	0.5	4.9	4.29	14.2	319	2.578947368	167.8947368	1563.1	822.6842105	411.3421053	1.289473684	1	1	130	68	1	167.6	122.5	8.729555933	0.730906921	0	170	0.879	1.06	2.82
55107	1	0	1	2	26	11147.06356	1	80	1	1	1	2.11	5.39	3	32	0	22.1	0	0	3	16.2	5.0625	9.4	1.2	1.2	6.9	3.75	12.5	150	5.75	125	1035	862.5	1035	6.9	1	1	156	48	1	166.4	87.9	3.903930786	0.528245192	1	113	2.922	2.09	5.61
99260	0	0	0		22	117784.4618	2	48	3	3	2	4.62	0.67	2	33	1	39.6	0	1	3	16.7	5.06060606	11.4	2.7	0.5	8	4.42	11.7	296	2.962962963	109.6296296	2368	877.037037	438.5185185	1.481481481	1	1	124	74	1	159.2	128.5	10.9695634	0.807160804	0	205	2.612	1.4	5.07
45215	1	1	0	1	12	32701.95146	1	71	3	3	1	2.11	1.65	1	34	1	24.81	0	0	3	17.2	5.05882353	8.7	1.6	0.7	6	3.68	10.7	200	3.75	125	1200	750	525	2.625	1	1	132	66	1	170.6	100.2	5.144373054	0.587338804	1	54	0.879	1.42	2.59
99643	1	0	0	10	5	21006.5172	2	80	3	2	2	1.78	0.55	3	34	1	23.5	0	0	3	17.2	5.05882353	13.1	1.8	1.1	9.8	4.23	11.3	467	5.444444444	259.4444444	4576.6	2542.555556	2796.811111	5.988888889	1	1	120	46	1	151.4	96.8	6.349360195	0.639365918	0			1.68	3.78
52894	0	0	0		130	30453.85821	2	43	4	2	1	3.55	0.9	2	35	0	52.03	1	1	1	17.7	5.05714286	5.9	2.1	0.5	3.1	4.09	9.5	368	1.476190476	175.2380952	1140.8	543.2380952	271.6190476	0.738095238	2		124	92	1	159.1	119	9.209948605	0.74795726	0			1.4	4.84
82731	0	0	0		72	34642.05452	2	36	3	2	1	1.28	0.68	1	35	0	56.9	0	1	1	17.7	5.05714286	7.5	2.4	0.6	4.3	4.53	11.4	241	1.791666667	100.4166667	1036.3	431.7916667	259.075	1.075	1	1	146	94	1	165.5	152.6	14.79684926	0.922054381	0	76	2.043	1.58	4.01
93852	0	0	0		15	15767.03106	2	45	5	3	1	2.9	0.74	2	36	0	27.2	0	0	1	18.2	5.05555556	6.6	2.9	0.5	3	4.1	9.4	452	1.034482759	155.862069	1356	467.5862069	233.7931034	0.517241379	1	1	128	70	1	171	94.6	4.411554304	0.553216374	0			1.81	4.58
25201	0	0	0		191	29211.71551	2	20	4	3	2	0.29	0.8	2	37	0	26.62	0	0	2	18.7	5.05405405	4.9	1.9	0.6	2.2	5.14	11.5	293	1.157894737	154.2105263	644.6	339.2631579	203.5578947	0.694736842	1	1	104	66	1	161.7	97.5	5.495208942	0.60296846	0	215	2.379	1.42	4.91
62065	1	0	1	2	102	10198.25079	2	51	1	1	1	1.02	0.51	2	37	0	30.02	1	0	1	18.7	5.05405405	5.9	2.8	0.5	2.5	4.66	10.8	286	0.892857143	102.1428571	715	255.3571429	127.6785714	0.446428571	2		122	82	1	161.7	99.3	5.750914535	0.614100186	0	106	3.155	1.42	5.12
82638	0	0	0		81	29033.57547	2	29	4	2	2	3.28	0.65	2	37	0	37.8	0	0	1	18.7	5.05405405	7.5	2.4	0.5	4.4	4.53	9.5	370	1.833333333	154.1666667	1628	678.3333333	339.1666667	0.916666667	1	1	148	82	1	159.9	109.6	7.50531527	0.685428393	0	119	2.715	1.29	4.63
96344	0	0	0		14	21962.47394	2	42	1	2	2	0.04	0.99	3	37	0	36.4	0	0	3	18.7	5.05405405	10.3	2.2	0.6	7	3.55	10.3	397	3.181818182	180.4545455	2779	1263.181818	757.9090909	1.909090909	2		136	76	1	156.2	114.8	8.842554399	0.734955186	0			1.19	5.46
81244	0	0	0		69	33804.50082	2	47	1	3	1	3.63	0.72	2	40	0	35.2	0	0	1	20.2	5.05	4.6	1.7	0.5	2.2	2.89	11	210	1.294117647	123.5294118	462	271.7647059	135.8823529	0.647058824	2		142	92	1	173.5	116.6	7.160806244	0.67204611	0			1.5	6.23
77511	1	0	1	2	70	6741.849991	1	80	4	1	2	0.86	1.14	3	42	1	37.4	0	0	3	21.2	5.04761905	3.8	1.3	1.3	1.2	3.78	9.4	203	0.923076923	156.1538462	243.6	187.3846154	243.6	1.2	1	1	110	76	1	179.2	130.3	8.624464366	0.727120536	1			0.7	3.26
87261	1	0	1	2	12	24875.78375	2	73	5	1	2	0.73	1.79	2	30	1	37.8	0	0	2	15.1	5.03333333	12.5	1	0.4	11.1	3.78	12.3	221	11.1	221	2453.1	2453.1	981.24	4.44	2		146	58	1	150.4	111	8.928876216	0.738031915	0			1.53	5.28
96098	0	0	0		33	19156.87511	1	42	1	1	1	2.89	6.61	2	31	1	37.8	0	0	1	15.6	5.03225806	7.2	2.6	0.6	3.8	3.83	10.9	211	1.461538462	81.15384615	801.8	308.3846154	185.0307692	0.876923077	1	1	124	80	1	175.3	124.5	8.162170783	0.710211067	0			1.06	4.84
43097	1	1	0	1	31	29874.06251	2	80	3	2	2	1.16	0.92	2	32	1	28.99	0	0	2	16.1	5.03125	10.4	3.6	0.8	5.6	4.86	14.7	219	1.555555556	60.83333333	1226.4	340.6666667	272.5333333	1.244444444	1	1	134	0	1					0	92	3.155	1.42	5.04
43692	1	0	0	10	47	33055.07465	2	47	4	1	1	1.3	1.43	2	34	1	29.12	0	0	1	17.1	5.02941176	12.4	2.2	0.5	9.6	5.47	15.2	412	4.363636364	187.2727273	3955.2	1797.818182	898.9090909	2.181818182	1	1	162	100	1	162.2	97.8	5.495000743	0.602959309	0	158	1.526	0.91	3.26
89102	1	0	0	10	36	9210.050928	1	60	2	1	1	0.6	0.48	3	35	0	28.99	0	0	1	17.6	5.02857143	9.9	1.5	0.8	7.4	4.54	12.4	295	4.933333333	196.6666667	2183	1455.333333	1164.266667	3.946666667	1	1	136	72	1					0			0.98	5.64
38871	0	0	0		174	38321.26488	2	30	4	2	2	2.18	0.7	2	36	0	39.98	1	1	1	18	5	5.1	1.4	0.5	3.1	4.87	9.6	332	2.214285714	237.1428571	1029.2	735.1428571	367.5714286	1.107142857	2		138	90	1	158.4	108	7.411673244	0.681818182	0	69	1.034	1.03	2.43
33500	0	0	0		170	26932.07428	1	53	4	1	1	2.71	0.9	2	39	1	52.94	0	0	1	19.5	5	6.6	1.9	0.6	4.1	6.27	10.8	308	2.157894737	162.1052632	1262.8	664.6315789	398.7789474	1.294736842	2		150	74	1	180.3	153.6	12.39500323	0.851913478	0	71	2.483	1.11	3.96
53746	0	0	0		109	62691.61091	2	38	5	3	2	4.65	0.53	2	40	1	40.69	0	0	2	20	5	7.4	2.2	0.4	4.5	5.11	12.9	333	2.045454545	151.3636364	1498.5	681.1363636	272.4545455	0.818181818	1	1	134	86	1	171.3	122.7	8.326967685	0.716287215	0	157	3.931	0.96	5.69
64706	0	0	0		104	19927.59849	2	20	4	3	2	1.47	0.69	2	38	0	32.5	0	1	2	19	5	7.5	1.9	0.7	4.7	4.47	9.5	278	2.473684211	146.3157895	1306.6	687.6842105	481.3789474	1.731578947	2		130	78	1	167.1	100	5.392667288	0.598444045	0	65	2.353	1.16	3.85
81548	0	0	0		70	5997.74486	1	69	4	1	1	2.29	0.85	3	35	1	28.99	0	0	1	17.5	5	6	2.7	0.4	2.8	4.01	11.3	321	1.037037037	118.8888889	898.8	332.8888889	133.1555556	0.414814815	1	1	136	70	1	179.4	114.6	6.335583553	0.638795987	0	78	2.741	1.73	4.89
78304	1	0	0	10	52	16350.71245	1	60	3	2	2	0.73	0.66	3	33	0	22.4	0	0	1	16.5	5	4.3	1.3	0.7	2.1	4.14	11.5	194	1.615384615	149.2307692	407.4	313.3846154	219.3692308	1.130769231	1	1	94	56	1	164.2				1	46	1.422	0.93	2.59
91389	0	0	0		46	28307.42274	2	54	1	1	1	3.07	0.61	2	42	0	41.8	0	0	1	21	5	12.9	4.6	1.1	6.8	5.34	8.4	363	1.47826087	78.91304348	2468.4	536.6086957	590.2695652	1.626086957	2		134	72	1	157.5	127.6	11.06247304	0.81015873	0			1.55	4.5
21978	1	0	0	5	44	21681.83487	2	84	3	2	2	2.58	1	3	41	0	25.75	0	1	1	20.5	5	6.6	2.1	0.6	3.7	4.14	12.5	221	1.761904762	105.2380952	817.7	389.3809524	233.6285714	1.057142857	1	1	184	88	1	177.7	108	5.604814453	0.607765898	0	109	1.94	1.78	4.29
94805	0	0	0		33	27943.94914	1	62	5	2	1	0.46	0.87	2	30	1	41.7	0	1	1	15	5	3.4	0.8	0.3	2.2	3.49	12.6	77	2.75	96.25	169.4	211.75	63.525	0.825	1	1			1	176.4				1			0.91	2.22
94605	0	0	0		23	24724.82643	1	42	4	2	1	3.08	1.4	2	34	0	31.8	1	1	1	17	5	7.9	2.7	0.7	4.4	5.69	13.8	175	1.62962963	64.81481481	770	285.1851852	199.6296296	1.140740741	1	1	132	84	1	170.6	108.9	6.324456685	0.638335287	0			1.09	4.73
20623	1	1	0	1	22	8457.720059	1	85	3	3	1	5	1.7	3	36	0	27.2	0	0	3	18	5	8.4	1.7	0.6	5.9	5.01	13.8	419	3.470588235	246.4705882	2472.1	1454.176471	872.5058824	2.082352941	2		188	0	1	173.1	98.4	4.73327337	0.568457539	1	98	2.25	1.32	4.09
100941	0	0	0		18	14568.01186	2	80	4	1	2	1.1	0.75	3	34	0	18.6	0	0	1	17	5	5.9	1.6	0.5	3.4	3.96	12.2	248	2.125	155	843.2	527	263.5	1.0625	1	1	142	68	1	154				0			2.02	4.22
100792	0	0	0		15	9526.040504	2	68	4	3	1	1.99	1.5	2	37	1	62.1	0	0	3	18.5	5	7.6	2.1	0.5	4.7	5.55	13.1	261	2.238095238	124.2857143	1226.7	584.1428571	292.0714286	1.119047619	1	1	134	66	1	156.3				0			1.71	3.9
31808	1	0	0	9	14	19169.64178	1	79	3	3	1	2.11	5.5	2	45	0	21.53	0	0	3	22.5	5	7.8	1.1	1	5.6	4.43	15.9	196	5.090909091	178.1818182	1097.6	997.8181818	997.8181818	5.090909091	1	1	102	56	1	168.2	92.5	4.343584646	0.549940547	1			1.16	6.7
84914	0	0	0		39	56385.55611	2	52	3	1	1	0.87	1.75	1	41	1	56.2	0	0	1	20.4	4.97560976	10.7	2.1	0.9	7.6	5.52	11.2	318	3.619047619	151.4285714	2416.8	1150.857143	1035.771429	3.257142857	1	1	148	70	1	161.3	159.2	17.2059405	0.986980781	0			1.06	3.31
94860	0	0	0		26	12668.92962	2	33	4	3	1	1.26	0.66	2	39	0	37.2	0	0	1	19.4	4.97435897	8.7	3.1	0.5	4.7	5.28	11.7	291	1.516129032	93.87096774	1367.7	441.1935484	220.5967742	0.758064516	2		132	68	1	168.7	123.2	8.712406561	0.730290456	0			1.55	4.63
4318	1	0	0	7	108	39579.0604	2	58	5	1	2	0.28	0.9	2	38	0	33.01	0	0	2	18.9	4.97368421	3.4	1	0.2	2	3.51	10	304	2	304	608	608	121.6	0.4	2		144	80	1	160.6	113.1	8.001523558	0.704234122	0			1	3.75
76243	0	0	0		68	21742.45969	2	59	1	3	2	1.93	0.6	3	37	0	50.4	1	0	1	18.4	4.97297297	6.7	1.9	0.6	4	5.08	10.3	222	2.105263158	116.8421053	888	467.3684211	280.4210526	1.263157895	2		138	54	1	153	130.1	12.34304896	0.850326797	0	60	2.095	1.16	3.57
93258	0	0	0		50	38585.54028	2	80	3	1	2	3.86	1.48	2	37	1	36.3	0	1	2	18.4	4.97297297	8.7	1.1	0.5	6.7	3.42	9.3	357	6.090909091	324.5454545	2391.9	2174.454545	1087.227273	3.045454545	1	1	128	66	1	149.3	124.6	11.83249338	0.834561286	1	90	2.121	0.83	3.41
67489	0	0	0		105	25084.30836	2	80	4	3	2	3.97	3.28	2	36	0	24.1	0	1	3	17.9	4.97222222	9.5	0.3	0.1	9.2	4.66	12.9	276	30.66666667	920	2539.2	8464	846.4	3.066666667	1	1	138	64	1	159.3	86.5	4.200964485	0.543000628	1			2.02	4.45
22719	1	0	1	2	7	15723.25373	1	69	5	3	2	2.74	1.1	1	36	0	21.48	0	0	1	17.9	4.97222222	12.1	1.9	0.8	9.2	5.06	14.6	342	4.842105263	180	3146.4	1656	1324.8	3.873684211	1	1	198	110	1	173	86.5	3.358803022	0.5	1	143	3.129	1.11	4.99
99658	0	0	0		33	18357.09059	2	66	1	3	1	0.39	4.05	2	35	1	36.3	0	0	2	17.4	4.97142857	7.6	1.4	0.7	5.2	3.66	10.9	173	3.714285714	123.5714286	899.6	642.5714286	449.8	2.6	1	1			1	151.5				1	128	1.914	1.22	3.8
24608	1	0	0	4	73	2144.76997	1	80	1	1	2	1.07	1	2	32	0	27.99	0	0	3	15.9	4.96875	10.3	1.4	0.6	8	4.07	11.9	328	5.714285714	234.2857143	2624	1874.285714	1124.571429	3.428571429	1	1	118	62	1	165.2	108.9	6.836817689	0.659200969	0			0.75	3.75
75078	1	0	0	8	32	30243.78956	2	50	4	2	2	0.51	4.96	1	32	0	46.4	0	0	3	15.9	4.96875	3	0.5	0.2	2.1	4.14	12.4	101	4.2	202	212.1	424.2	84.84	0.84	1	1			1	155.2				0			0.96	4.11
97389	0	0	0		33	11723.4814	1	80	4	1	1	1.4	0.83	3	31	0	24.2	0	1	3	15.4	4.96774194	4.1	1.3	0.4	2.2	3.55	11.8	193	1.692307692	148.4615385	424.6	326.6153846	130.6461538	0.676923077	1	1	156	72	1	181.7	87.4	3.009616395	0.481012658	1			1.32	3.59
86814	1	0	0	10	36	9033.441989	1	72	1	2	2	0.81	0.82	3	30	1	28.5	0	1	1	14.9	4.96666667	5.8	2	0.8	2	3.5	12.4	90	1	45	180	90	72	0.8	1	1	136	50	1	156.2				0			1.76	3.23
34543	0	0	0		175	60302.28915	1	67	3	2	1	2.39	0.9	3	41	0	37.81	0	0	1	20.3	4.95121951	7.6	1.7	0.7	4.7	5.12	14.7	263	2.764705882	154.7058824	1236.1	727.1176471	508.9823529	1.935294118	1	1	130	78	1	170.4				0			1.47	4.37
62256	1	0	0	10	31	9487.389486	1	80	3	1	1	1.63	1.06	3	41	0	26	0	0	1	20.3	4.95121951	3.4	0.7	0.4	2.2	4.05	13.1	200	3.142857143	285.7142857	440	628.5714286	251.4285714	1.257142857	1	1	126	52	1	173.1	94.8	4.296518199	0.547660312	1			0.85	3.28
100851	0	0	0		15	85172.59948	2	71	3	3	1	2.48	0.78	2	38	1	28.9	1	1	1	18.8	4.94736842	5.5	1.6	0.5	3.2	3.64	11.4	235	2	146.875	752	470	235	1	1	1	166	74	1	157.9	110.3	7.849866145	0.698543382	1			1.29	4.47
98379	0	0	0		15	9471.968462	2	63	4	3	2	1	0.84	3	38	1	37.8	0	0	2	18.8	4.94736842	8.6	2.8	0.5	5	3.97	12.6	202	1.785714286	72.14285714	1010	360.7142857	180.3571429	0.892857143	2		136	60	1	145.6	119.8	11.45837409	0.822802198	0			0.91	5.79
93728	0	0	0		28	31532.90451	1	53	4	3	1	5	1.09	2	35	0	33.4	0	0	1	17.3	4.94285714	9.9	2.8	1.2	5.7	4.11	12	246	2.035714286	87.85714286	1402.2	500.7857143	600.9428571	2.442857143	1	1	122	74	1	188.1	118.4	6.111552795	0.629452419	0			1.6	3.7
98928	0	0	0		24	7463.083329	1	64	1	1	2	2.11	0.54	3	32	1	31.4	1	1	1	15.8	4.9375	10	1.9	0.7	7.2	5.1	12.9	297	3.789473684	156.3157895	2138.4	1125.473684	787.8315789	2.652631579	1	1	144	64	1	153.1	99.9	6.670760346	0.652514696	0			1.24	4.99
80843	1	0	0	10	3	21465.63723	2	77	4	3	2	2.67	1.02	3	31	1	26.2	0	0	1	15.3	4.93548387	6.4	1.2	0.6	4.2	3.3	9.9	154	3.5	128.3333333	646.8	539	323.4	2.1	1	1	106	64	1	156.4				1	57	2.017	0.62	2.92
76267	0	0	0		82	9352.902688	1	63	4	1	1	2.53	1.7	3	30	1	43.1	0	0	3	14.8	4.93333333	6.9	2.1	0.6	4	3.99	11.6	268	1.904761905	127.6190476	1072	510.4761905	306.2857143	1.142857143	1	1			1	184.5	139.9	9.506081923	0.758265583	0	77	2.896	1.14	4.42
100214	0	0	0		30	43245.38805	1	57	4	2	2	0.79	0.79	1	29	0	52.8	0	0	1	14.3	4.93103448	12.1	3.3	1	7.7	5.69	16.1	224	2.333333333	67.87878788	1724.8	522.6666667	522.6666667	2.333333333	1	1	142	92	1	167.4	145.8	13.02709607	0.870967742	0			1.32	4.47
24090	1	0	1	2	32	41915.00955	1	57	3	3	1	0	0.7	1	43	0	17.54	0	0	1	21.2	4.93023256	6	3.2	0.5	2.2	3.76	14.2	318	0.6875	99.375	699.6	218.625	109.3125	0.34375	1	2	132	70	1	183.4	85.2	2.718204245	0.464558342	0	112	2.095	2.04	4.71
49656	0	0	0		140	16879.22068	2	45	1	1	1	2.18	0.62	2	41	0	27.22	0	0	1	20.2	4.92682927	4.6	1.4	0.4	2.7	4.32	9.9	473	1.928571429	337.8571429	1277.1	912.2142857	364.8857143	0.771428571	2		132	76	1	168.2	92.3	4.319016017	0.548751486	0	58	2.974	1.6	4.89
22920	0	0	0		203	6987.573148	2	18	4	3	2	0.53	0.7	2	38	0	35.03	1	1	1	18.7	4.92105263	5.8	2.5	0.5	2.4	4.53	11.1	489	0.96	195.6	1173.6	469.44	234.72	0.48	2		140	62	1	175.1	121.1	7.666723916	0.691604797	0	77	2.715	1.29	4.4
94685	0	0	0		20	15307.72809	2	47	4	3	2	2.02	0.7	1	38	0	38.5	0	0	3	18.7	4.92105263	6.2	2.5	0.5	3.1	4.43	8.8	373	1.24	149.2	1156.3	462.52	231.26	0.62	1	1	122	78	1	164.2	111.5	7.340221784	0.679049939	0			1.19	4.19
88000	0	0	0		49	25178.63424	2	43	1	1	1	0.31	0.85	2	37	1	48.7	0	0	3	18.2	4.91891892	12.2	2.9	0.6	8.4	4.4	11.7	331	2.896551724	114.137931	2780.4	958.7586207	575.2551724	1.737931034	1	1	116	68	1	160.6	139.4	12.92748509	0.867995019	0			1.01	4.34
97999	0	0	0		25	29760.02885	2	80	4	3	2	2.36	1.77	3	36	0	39.4	0	0	3	17.7	4.91666667	10.9	2.8	0.8	6.6	5.29	11.7	289	2.357142857	103.2142857	1907.4	681.2142857	544.9714286	1.885714286	1	1	156	62	1	157.3				1			1.42	5.61
82857	0	0	0		66	33900.93458	2	47	4	3	2	4.44	0.73	2	34	0	48.4	0	0	1	16.7	4.91176471	10.2	1.8	0.6	7.4	4.72	11.5	401	4.111111111	222.7777778	2967.4	1648.555556	989.1333333	2.466666667	1	1	156	88	1	163.8	131.5	10.83532993	0.802808303	0	85	2.121	1.09	3.65
95630	0	0	0		18	14568.01186	2	80	4	1	2	1.48	1.5	1	32	0	37.6	0	0	1	15.7	4.90625	7.5	3	0.8	2.9	3.74	12.1	308	0.966666667	102.6666667	893.2	297.7333333	238.1866667	0.773333333	1	1	124	70	1	159.3	131.1	11.46384692	0.822975518	1			1.11	4.55
98804	0	0	0		28	28349.76412	2	39	5	3	2	1.1	0.72	2	42	0	31.4	0	0	1	20.6	4.9047619	5.4	1.2	0.5	3.6	4.77	8.4	233	3	194.1666667	838.8	699	349.5	1.5	1	1	126	82	1	154.6	100	6.530982009	0.64683053	0	143	2.095	0.91	3.75
31707	0	0	0		179	63032.0954	2	75	3	2	1	2.92	1.2	2	40	0	38.61	0	0	1	19.6	4.9	7.9	1.9	0.7	5	4.29	8.4	365	2.631578947	192.1052632	1825	960.5263158	672.3684211	1.842105263	1	1			1	156.2	112.2	8.382154198	0.718309859	0			1.09	4.71
65590	0	0	0		104	22008.37295	2	43	4	2	2	2.07	0.79	2	40	0	33.1	1	0	1	19.6	4.9	9.1	2.3	0.5	5.7	4.43	8.3	405	2.47826087	176.0869565	2308.5	1003.695652	501.8478261	1.239130435	1	1	126	78	1	160.9	96.5	5.42221488	0.599751398	0	73	2.069	1.66	4.11
88536	0	0	0		47	34705.37082	2	35	4	3	1	1.01	1.31	2	30	1	49.8	0	1	1	14.7	4.9	7.4	3	0.6	3.7	4.35	10.7	435	1.233333333	145	1609.5	536.5	321.9	0.74	1	1	128	78	1	160.1	131.2	11.35395597	0.81948782	0			0.93	5.95
101941	0	0	0		18	17627.04117	2	44	4	3	2	3.3	0.65	2	39	0	43.3	0	0	3	19.1	4.8974359	5.4	2.7	0.4	2.1	4.54	9.7	258	0.777777778	95.55555556	541.8	200.6666667	80.26666667	0.311111111	2		126	82	1	161.8	122.3	9.436920644	0.755871446	0			1.99	5.15
86757	1	0	1	2	8	12097.23028	1	78	1	1	1	2.11	1.63	3	39	0	24.9	0	0	1	19.1	4.8974359	8	0.6	0.7	6.6	3.03	8.9	138	11	230	910.8	1518	1062.6	7.7	2		156	78	1	170.6	99.7	5.079648526	0.584407972	1			1.09	3.8
78239	0	0	0		81	25220.36956	2	47	4	3	1	5	0.72	2	36	1	65.5	1	1	1	17.6	4.88888889	7.4	1.9	0.4	5.1	4.34	11.3	275	2.684210526	144.7368421	1402.5	738.1578947	295.2631579	1.073684211	1	1	150	98	1	162.8				0	54	2.689	1.89	4.86
74237	0	0	0		68	33949.29978	2	51	3	3	2	5	1.07	1	36	0	47.7	0	0	3	17.6	4.88888889	13.1	3.3	0.7	8.8	4.58	11.7	377	2.666666667	114.2424242	3317.6	1005.333333	703.7333333	1.866666667	1	1	120	68	1	160.4	150.3	15.33661883	0.937032419	0	89	1.758	1.37	3.59
95029	0	0	0		18	18373.42865	2	43	4	3	2	1.44	0.69	2	36	0	32.9	0	0	1	17.6	4.88888889	22.8	6	1.4	15.3	4.74	9.3	482	2.55	80.33333333	7374.6	1229.1	1720.74	3.57	2		170	94	1	165.5	106.3	6.420391589	0.642296073	0	101	3.672	1.34	5.53
96375	1	1	0	1	9	21581.13779	1	80	3	3	2	2.11	1.32	2	36	1	25.2	0	0	1	17.6	4.88888889	8.8	1.8	1	5.9	4.87	14.4	143	3.277777778	79.44444444	843.7	468.7222222	468.7222222	3.277777778	9		148	72	1	170.6				1			0.91	3.13
79027	0	0	0		84	29335.60424	2	48	3	1	2	0.55	0.75	1	35	0	45.9	0	0	3	17.1	4.88571429	13.4	3.3	0.7	8.8	4.91	14	237	2.666666667	71.81818182	2085.6	632	442.4	1.866666667	1	1	140	84	1	168.5	133.6	10.53198912	0.792878338	0	162	2.534	1.29	4.65
81523	0	0	0		63	20587.80708	2	57	4	2	2	0.51	0.81	2	35	1	71.5	0	0	2	17.1	4.88571429	9.6	1.9	0.5	6.8	4.15	11	359	3.578947368	188.9473684	2441.2	1284.842105	642.4210526	1.789473684	1	1			1	163.7				0			1.53	4.45
102054	1	0	1	2	3	50812.46991	2	68	3	1	2	1.77	0.72	3	34	1	24.1	1	0	2	16.6	4.88235294	4.5	1	0.2	3.2	3.95	9.6	116	3.2	116	371.2	371.2	74.24	0.64	1	1	134	0	1	163	100.8	5.851101707	0.618404908	1	60	1.655	1.16	3.13
51783	0	0	0		110	21277.20271	1	42	2	2	1	0.76	2.1	3	25	1	27.49	1	1	1	12.2	4.88	8.1	3.6	0.5	3.9	4.42	13.1	324	1.083333333	90	1263.6	351	175.5	0.541666667	1	2	184	96	1	172.7	102.6	5.294828737	0.594093804	0	358	3.905	1.09	6.85
93285	1	0	0	10	37	49951.29829	2	66	5	3	1	2.25	2.91	1	33	1	39.6	0	1	3	16.1	4.87878788	11.2	2.8	0.6	7.4	4.04	11.5	203	2.642857143	72.5	1502.2	536.5	321.9	1.585714286	1	1	146	46	1	165.6	123.5	9.147750411	0.745772947	0			0.8	3.83
89263	1	0	1	2	17	13018.59091	1	80	4	2	1	3.87	1.93	1	33	1	20.4	0	1	3	16.1	4.87878788	8.2	2.7	0.5	3.7	3.23	9.5	321	1.37037037	118.8888889	1187.7	439.8888889	219.9444444	0.685185185	2		136	0	1	161	88.9	4.389879245	0.552173913	0	31	2.87	1.71	4.73
78561	1	1	0	1	33	36144.04157	1	80	3	2	1	1.93	1.77	2	40	0	27.4	0	1	3	19.5	4.875	5.6	1.2	0.8	3.4	3.54	11.2	147	2.833333333	122.5	499.8	416.5	333.2	2.266666667	1	1	132	72	1	167.5	100.5	5.427841118	0.6	1			0.7	3.49
96586	0	0	0		33	14956.18983	2	65	4	2	2	2.11	0.68	1	32	0	32.2	0	0	1	15.6	4.875	6	2.6	0.4	3	4.33	11.7	414	1.153846154	159.2307692	1242	477.6923077	191.0769231	0.461538462	1	2	216	112	1	161.8	118.6	8.788000765	0.733003708	0	80	3.207	1.24	4.86
75991	1	1	0	1	23	28573.37526	1	80	3	3	2	3.92	1.75	3	32	1	32.3	0	0	1	15.6	4.875	8.8	1	0.7	6.6	3.26	11.3	246	6.6	246	1623.6	1623.6	1136.52	4.62	1	1	134	62	1	163.2	116.5	8.260634668	0.713848039	1			1.55	4.78
102344	0	0	0		16	8108.448516	2	34	5	3	1	2.15	0.8	2	40	0	18.7	1	1	1	19.5	4.875	8.6	1.6	0.6	6.2	5.19	10.1	395	3.875	246.875	2449	1530.625	918.375	2.325	2		122	84	1	150.6	67.1	2.394479232	0.445551129	0			1.42	4.16
28956	0	0	0		202	27219.41833	2	45	4	2	2	0.39	0.7	2	38	0	46.6	0	0	1	18.5	4.86842105	6.4	1.7	0.6	3.9	4.55	8.6	547	2.294117647	321.7647059	2133.3	1254.882353	752.9294118	1.376470588	1	1			1	173.2	133.2	9.820592867	0.769053118	0			1.16	5.43
11552	0	0	0		212	12830.36354	1	61	4	2	1	4.1	0.8	3	30	1	26.91	1	1	1	14.6	4.86666667	7.1	1	0.7	5.1	4.99	11.6	491	5.1	491	2504.1	2504.1	1752.87	3.57	1	1	124	72	1	184.3	107.6	5.066939825	0.583830711	0			0.57	6.23
21610	1	1	0	1	37	29774.42857	1	75	5	3	1	2.11	1.3	2	30	1	21.77	0	0	3	14.6	4.86666667	8.9	2	0.5	6	3.71	12.1	138	3	69	828	414	207	1.5	1	1	160	70	1	161.1	83.5	3.708705237	0.518311608	1	120	2.741	2.17	5.53
96264	0	0	0		31	38746.66722	2	45	4	3	1	5	0.8	2	30	0	28.99	0	1	3	14.6	4.86666667	10.5	2.6	1	6.9	4.11	12.5	256	2.653846154	98.46153846	1766.4	679.3846154	679.3846154	2.653846154	2		130	56	1					0			1.91	5.33
20830	1	0	0	5	80	17043.33345	2	85	3	1	1	2.84	0.7	2	37	0	25.13	0	0	2	18	4.86486486	8.2	2	0.5	4.1	3.4	6.4	447							2		152	48	1	145.5	86.3	5.273188802	0.593127148	1			1.55	5.02
81226	0	0	0		78	17732.74485	1	65	4	3	2	0.66	8.07	3	37	0	23.9	0	0	1	18	4.86486486	5.5	1.1	0.4	3.7	3.61	11.4	248	3.363636364	225.4545455	917.6	834.1818182	333.6727273	1.345454545	1	1	124	72	1	163.8	88.3	4.121056814	0.539072039	0			2.22	3.26
97541	0	0	0		17	42070.3573	1	38	4	2	2	0.73	0.77	2	37	1	28.99	0	0	1	18	4.86486486	9.9	2.2	0.8	6.6	5.45	12.9	307	3	139.5454545	2026.2	921	736.8	2.4	1	1	124	76	1					0			1.34	4.45
4273	1	0	0	10	106	11875.39301	2	51	1	2	1	1.44	0.9	2	36	1	48.93	0	0	3	17.5	4.86111111	8	2.1	0.6	4.8	4.69	12	263	2.285714286	125.2380952	1262.4	601.1428571	360.6857143	1.371428571	1	1	140	78	1	153.5	142.2	14.95193956	0.926384365	0	223		1	3.8
56088	0	0	0		132	24882.49623	2	40	2	3	2	4.12	0.61	2	35	1	39.02	0	0	1	17	4.85714286	8.9	1.9	0.7	5.9	3.48	9.1	256	3.105263158	134.7368421	1510.4	794.9473684	556.4631579	2.173684211	1	1	136	72	1	162.7	125.4	9.870310076	0.7707437	0	121	2.793	1.22	4.63
53362	0	0	0		130	22847.34882	1	80	3	3	1	4.98	0.91	3	42	0	33.3	0	1	1	20.4	4.85714286	6.1	1.5	0.7	3.6	4.3	10.6	240	2.4	160	864	576	403.2	1.68	1	1	136	56	1	184.3	127.6	7.68628626	0.69234943	1			1.01	3.9
90069	0	0	0		50	23469.62483	2	40	4	3	2	5	0.66	2	35	1	33.5	0	0	1	17	4.85714286	10.9	4.1	0.5	6.2	4.66	10.7	372	1.512195122	90.73170732	2306.4	562.5365854	281.2682927	0.756097561	2		134	74	1	166.2	113.8	7.48682743	0.684717208	0	211	2.069	1.22	4.37
98372	1	1	0	1	19	11198.89567	1	70	5	1	2	1.66	0.95	1	35	0	19.1	1	1	1	17	4.85714286	8	1.3	0.8	5.8	4.46	12.3	192	4.461538462	147.6923077	1113.6	856.6153846	685.2923077	3.569230769	1	1	144	82	1	175.8	82.5	2.800822725	0.469283276	1	50	2.302	1.55	4.11
47694	1	0	0	5	4	22460.5955	1	49	4	1	2	1.69	1.32	1	35	0	28.99	0	0	1	17	4.85714286	4	1.1	0.2	2.7	5.68	15.9	214	2.454545455	194.5454545	577.8	525.2727273	105.0545455	0.490909091	1	1			1					1	76	2.017	1.22	3.62
39372	1	0	0	9	63	37090.56699	1	66	3	1	2	0.91	2	3	34	1	35.68	0	0	3	16.5	4.85294118	6.8	1.8	0.8	3.7	3.95	11	203	2.055555556	112.7777778	751.1	417.2777778	333.8222222	1.644444444	1	1	210	94	1	180	131	8.642664822	0.727777778	1			1.03	4.73
79668	0	0	0		79	24066.77931	2	48	3	1	2	0.91	1.06	3	40	0	28.1	0	1	1	19.4	4.85	8.7	2.7	0.7	4.9	4.69	11.9	205	1.814814815	75.92592593	1004.5	372.037037	260.4259259	1.27037037	1	1	104	56	1	178.6	94.2	3.887877302	0.52743561	0	62	2.793	1.55	4.65
76095	0	0	0		75	25638.55745	2	41	5	2	1	0.09	0.76	2	39	0	31.9	0	0	2	18.9	4.84615385	12.4	2.9	0.8	8.4	4.77	9.3	284	2.896551724	97.93103448	2385.6	822.6206897	658.0965517	2.317241379	2		142	66	1	161.1	102.5	6.274215955	0.636250776	0			1.24	5.28
100358	0	0	0		32	12312.44268	2	62	1	1	2	0.73	0.92	2	26	1	37.1	0	1	1	12.6	4.84615385	12.2	3.1	0.9	7.9	4.47	13.2	202	2.548387097	65.16129032	1595.8	514.7741935	463.2967742	2.293548387	1	1			1	165.6	122.4	8.959789145	0.739130435	1	90	2.896	1.19	4.55
75557	0	0	0		83	27100.13007	2	50	3	2	1	1.61	0.63	2	38	0	32.8	0	0	1	18.4	4.84210526	7.6	2	0.6	4.7	4.38	8.9	348	2.35	174	1635.6	817.8	490.68	1.41	2		140	82	1	163.3	109.5	7.122606594	0.670545009	0	192	4.344	1.27	6.59
33566	1	1	0	1	73	17342.93483	1	82	3	1	2	1.37	1.2	2	38	0	31.58	0	1	1	18.4	4.84210526	7.1	1.7	0.7	4.5	4.64	12.9	137	2.647058824	80.58823529	616.5	362.6470588	253.8529412	1.852941176	1	1	184	92	1	162.5	108.7	7.081432627	0.668923077	0			1.37	4.94
100425	0	0	0		19	11325.89013	1	79	4	3	2	5	1.63	2	38	1	37	1	0	3	18.4	4.84210526	5.1	1.3	0.5	3	4.92	10.4	295	2.307692308	226.9230769	885	680.7692308	340.3846154	1.153846154	1	1	132	66	1	173.9	118.5	7.401534809	0.681426107	0			1.06	5.56
99068	0	0	0		17	9786.374964	1	76	4	3	2	0.89	1.5	1	31	1	21.5	1	0	1	15	4.83870968	8.6	1.4	0.5	6.4	3.5	11.1	457	4.571428571	326.4285714	2924.8	2089.142857	1044.571429	2.285714286	1	1	184	74	1	177.4	86.6	3.139476617	0.488162345	1			0.98	4.37
76197	0	0	0		73	26217.25207	2	45	4	3	2	0.17	0.61	2	37	0	31.5	0	0	1	17.9	4.83783784	5.3	2.9	0.6	1.7	4.23	9.4	266	0.586206897	91.72413793	452.2	155.9310345	93.55862069	0.351724138	1	1	150	86	1	161	103.4	6.418932541	0.642236025	0	30	2.017	1.71	3.88
56577	1	1	0	1	68	39334.0185	2	80	3	2	1	3.09	1.05	2	42	0	22.92	1	1	2	20.3	4.83333333	7.1	1.6	0.3	4.9	3.85	11.3	198	3.0625	123.75	970.2	606.375	181.9125	0.91875	2		140	72	1	161.8	88.2	4.244268274	0.545117429	0	92	1.474	1.19	3.13
37492	1	1	0	1	58	11177.01127	1	75	4	1	1	1.48	2.3	2	36	1	52.02	0	0	3	17.4	4.83333333	5.6	1.6	0.6	3.2	4.65	14.1	200	2	125	640	400	240	1.2	1	1	130	82	1	167.7				1	96	1.758	1.11	3.36
96027	0	0	0		31	58128.27744	2	80	3	3	2	4.12	0.83	3	36	0	27.7	0	1	3	17.4	4.83333333	7.7	1.3	0.5	5.8	4.91	12.2	307	4.461538462	236.1538462	1780.6	1369.692308	684.8461538	2.230769231	2		148	76	1	156.3	90.7	4.989367939	0.580294306	0			2.15	5.28
37667	1	0	0	10	128	8491.163498	1	65	4	3	1	4.13	4	3	41	1	26.25	0	1	1	19.8	4.82926829	5.6	1.8	0.6	3	5.4	14.9	287	1.666666667	159.4444444	861	478.3333333	287	1	1	1	214	108	1	179.1	93.3	3.759951767	0.520938023	1			1.84	3.34
67281	0	0	0		107	35013.57098	2	42	1	1	1	2.11	0.58	3	41	0	35.3	0	0	2	19.8	4.82926829	6.6	2	0.3	4.2	5.06	11.2	347	2.1	173.5	1457.4	728.7	218.61	0.63	1	1	136	90	1	168.5	112.1	6.989378966	0.665281899	0	87	2.741	1.24	4.42
94552	0	0	0		16	13544.5724	2	56	5	3	1	3.69	0.4	2	41	0	24.3	0	0	2	19.8	4.82926829	8.7	3.3	0.6	4.2	5.26	12	318	1.272727273	96.36363636	1335.6	404.7272727	242.8363636	0.763636364	2		148	88	1	156.4	94	5.45101906	0.601023018	0			1.09	4.99
85000	0	0	0		55	41380.82906	1	80	3	2	1	2.11	0.94	3	35	1	24.4	0	0	3	16.9	4.82857143	6.3	1.1	0.5	4.6	3.62	8.6	179	4.181818182	162.7272727	823.4	748.5454545	374.2727273	2.090909091	1	1	120	44	1	182.6	100.8	4.386813185	0.552026287	1			1.5	5.2
101323	0	0	0		17	17084.56991	2	74	4	2	2	2.13	0.94	1	35	1	39.8	0	0	3	16.9	4.82857143	5.7	1	0.5	4	4.66	14.5	222	4	222	888	888	444	2	1	1	138	80	1	162.2	117.1	8.481837698	0.721948212	1	60	1.681	1.66	3.65
100500	0	0	0		28	13138.71707	2	34	4	3	2	2.11	0.7	2	29	0	30.8	1	0	1	14	4.82758621	7.9	3.2	0.4	3.8	5.36	13.4	207	1.1875	64.6875	786.6	245.8125	98.325	0.475	1	1			1	168	108.5	6.506591802	0.645833333	0	72	3.646	1.58	5.59
78870	0	0	0		61	25175.65443	2	52	3	1	2	1.57	0.67	2	40	0	34.1	1	1	3	19.3	4.825	6.3	1.7	0.6	3.9	4.97	11.2	333	2.294117647	195.8823529	1298.7	763.9411765	458.3647059	1.376470588	1	1	166	88	1	166.3	110.3	6.93846905	0.66325917	0			1.06	4.47
17733	0	0	0		211	1989.758661	1	63	1	1	1	4.97	0.8	1	39	0	31.19	0	0	1	18.8	4.82051282	7.6	1.6	0.5	5.4	4.72	9.1	383	3.375	239.375	2068.2	1292.625	646.3125	1.6875	1	2	156	84	1	167.3	105.3	6.110501894	0.629408249	0			1.19	5.2
51589	0	0	0		138	25049.77498	2	32	2	3	1	2.82	0.72	2	39	0	26.81	1	0	1	18.8	4.82051282	5.5	2.1	0.4	2.8	4.15	9.3	332	1.333333333	158.0952381	929.6	442.6666667	177.0666667	0.533333333	1	2	108	10	1	169.9	94.5	4.474023204	0.556209535	0	88	1.81	2.17	4.45
61082	0	0	0		130	25202.37121	2	27	4	3	1	1.58	0.79	1	33	0	53.27	1	1	1	15.9	4.81818182	8.6	3.3	0.6	4.5	4.7	12.8	454	1.363636364	137.5757576	2043	619.0909091	371.4545455	0.818181818	1	1	128	76	1	170.3	139.3	11.30623503	0.817968291	0			1.06	4.5
74028	0	0	0		81	31552.32265	2	57	4	1	1	1.05	2.23	2	33	1	20.8	0	0	2	15.9	4.81818182	4.1	1.8	0.2	2.1	2.79	9.3	233	1.166666667	129.4444444	489.3	271.8333333	54.36666667	0.233333333	1	1	118	62	1	158.4	77	3.102019138	0.486111111	1			1.16	3.1
102263	0	0	0		31	21961.56625	1	79	3	2	1	2.31	1.15	3	33	1	31.7	1	1	1	15.9	4.81818182	7.7	1.3	0.7	5.5	4.98	15.4	174	4.230769231	133.8461538	957	736.1538462	515.3076923	2.961538462	1	1	128	50	1	169.9	121.1	8.231453726	0.712772219	1			0.88	4.09
96600	0	0	0		20	22394.58882	2	25	4	3	2	2.73	0.72	1	33	0	42.5	1	1	1	15.9	4.81818182	10.8	2.6	0.7	7.1	4.63	13.6	289	2.730769231	111.1538462	2051.9	789.1923077	552.4346154	1.911538462	2		128	80	1	155.8	111.1	8.240169102	0.71309371	0	31	2.121	1.29	3.57
74359	1	0	0	10	52	13197.86862	1	63	4	3	1	4.13	0.82	1	38	0	22.3	0	0	1	18.3	4.81578947	3.8	0.7	0.5	2.5	3.72	12.5	217	3.571428571	310	542.5	775	387.5	1.785714286	1	1	164	84	1	173.5	88.1	3.505904787	0.50778098	0			1.76	3.75
98293	0	0	0		19	26985.16082	2	52	4	3	1	1.82	0.93	3	38	1	36.3	0	0	1	18.3	4.81578947	6.1	1.6	0.6	3.7	4.06	11.3	270	2.3125	168.75	999	624.375	374.625	1.3875	1	1	112	70	1	171	114.6	7.113215578	0.670175439	0	140	4.37	1.55	6.65
95865	0	0	0		17	29197.6709	2	47	4	3	1	1.63	0.76	3	38	0	38.2	0	1	1	18.3	4.81578947	12	1.6	0.9	8.8	3.87	7.5	448	5.5	280	3942.4	2464	2217.6	4.95	1	2	130	78	1	161.2	112.5	7.832559993	0.697890819	1			1.84	5.87
101312	0	0	0		16	49193.35994	2	80	3	2	2	2.63	0.89	2	38	1	24.8	0	0	3	18.3	4.81578947	6.6	1.8	0.6	4.1	4.75	12.5	297	2.277777778	165	1217.7	676.5	405.9	1.366666667	1	1	160	102	1	165.7	93.8	4.682562233	0.566083283	0			1.24	3.75
45375	0	0	0		138	18320.10698	2	51	2	3	2	2.88	0.59	1	43	0	23.74	0	0	1	20.7	4.81395349	4.9	2.3	0.6	1.8	4.93	11.2	325	0.782608696	141.3043478	585	254.3478261	152.6086957	0.469565217	1	2	126	80	1	168.5	88.2	3.809059978	0.523442136	0	118	4.112	1.16	5.9
48820	0	0	0		133	30755.48451	1	78	3	3	1	2.19	1.12	2	32	1	30.66	0	0	1	15.4	4.8125	6.4	1.6	0.8	3.4	4.32	12.6	239	2.125	149.375	812.6	507.875	406.3	1.7	1	1	140	62	1	176.2	121.2	7.568541114	0.687854711	0	270	3.724	1.5	6.62
98006	0	0	0		29	38151.20387	1	36	4	2	1	2.11	1.22	3	31	0	25.2	1	1	1	14.9	4.80645161	6	2.4	0.6	2.9	4.12	14.1	121	1.208333333	50.41666667	350.9	146.2083333	87.725	0.725	1	2	116	56	1	185.4	82.7	2.403009157	0.446062567	0			1.34	3.28
68099	1	1	0	1	65	33956.86946	2	35	1	1	1	2.11	0.53	2	41	0	32.1	0	0	1	19.7	4.80487805	7.7	2.4	0.6	4.4	4.33	11.6	306	1.833333333	127.5	1346.4	561	336.6	1.1	1	1	118	70	1	143.1	101.7	8.175155933	0.710691824	0			0.7	4.84
91821	0	0	0		44	15422.0659	2	47	5	2	1	2.06	0.41	2	41	0	22.5	1	1	2	19.7	4.80487805	6.5	2.6	0.7	3	4.27	8.7	332	1.153846154	127.6923077	996	383.0769231	268.1538462	0.807692308	1	2	142	94	1	152.1	78	3.602423293	0.512820513	0			1.97	4.19
52002	1	0	1	2	40	39394.16875	2	74	3	1	2	0.83	0.91	3	41	0	36.77	0	0	3	19.7	4.80487805	5.1	1	0.8	3.1	3.36	10.4	151	3.1	151	468.1	468.1	374.48	2.48	1	1	136	44	1	158.1	125.6	10.57924203	0.794433903	0	82	1.758	0.91	3.08
62567	1	0	0	10	44	25575.16776	2	80	3	1	2	2.11	0.71	2	45	0	22.4	0	0	1	21.6	4.8	6.9	1.7	0.8	4.1	2.73	9.8	248	2.411764706	145.8823529	1016.8	598.1176471	478.4941176	1.929411765	1	1	184	74	1	153.8	84.7	4.35962051	0.550715215	0			1.91	4.73
101109	0	0	0		22	14605.41461	2	60	4	3	2	2.07	1.77	3	35	1	47	0	0	1	16.8	4.8	6.6	2.1	0.6	3.7	4.32	10.7	383	1.761904762	182.3809524	1417.1	674.8095238	404.8857143	1.057142857	1	1	190	72	1	159.7	126.8	10.56570902	0.793988729	0			1.6	8.79
43599	1	0	1	2	9	13794.96336	2	77	4	2	1	2.36	1.14	2	30	1	28.99	0	0	1	14.4	4.8	7.8	1.5	0.4	5.5	3.93	11.6	248	3.666666667	165.3333333	1364	909.3333333	363.7333333	1.466666667	1	1	162	82	1					1	154	4.189	1.24	6.23
33792	0	0	0		175	9820.889929	2	73	1	1	2	0.65	0.8	2	34	0	24.5	0	0	2	16.3	4.79411765	8.3	2.4	0.8	4.8	5.07	13.9	557	2	232.0833333	2673.6	1114	891.2	1.6	1	2	144	76	1	150.1	96.6	6.451402441	0.643570953	1			1.09	5.4
24892	1	0	0	7	60	3650.128109	1	70	1	1	1	1.84	2.6	3	29	1	28.7	0	0	1	13.9	4.79310345	3.2	0.7	0.3	2.1	3.53	12.1	184	3	262.8571429	386.4	552	165.6	0.9	2		134	58	1	176.7	111.3	6.121757282	0.629881154	0	151	2.483	1.09	4.34
6518	0	0	0		236	103390.4737	2	51	5	2	1	1.98	0.4	2	47	0	24.24	0	0	2	22.5	4.78723404	7.2	2	0.7	4.3	3.97	11.9	349	2.15	174.5	1500.7	750.35	525.245	1.505	2		120	80	1	154.7	76.5	3.256339279	0.494505495	0			1.8	5.51
85341	0	0	0		56	25727.59333	2	37	4	3	2	0.94	0.8	3	42	1	35.6	0	1	1	20.1	4.78571429	5.3	2.8	0.4	1.8	4.8	11.8	387	0.642857143	138.2142857	696.6	248.7857143	99.51428571	0.257142857	1	1	118	70	1	145.9	105.4	8.494599559	0.722412611	0			0.75	2.79
91305	0	0	0		52	27647.96295	2	22	4	3	1	0.66	0.64	2	42	0	20.3	0	1	1	20.1	4.78571429	5.4	2.8	0.5	1.7	4.37	10	236	0.607142857	84.28571429	401.2	143.2857143	71.64285714	0.303571429	2		126	80	1	150.7	70.4	2.76347263	0.467153285	0	67	1.991	1.86	4.19
95091	0	0	0		23	12576.0522	1	62	4	2	2	0.95	1.37	1	28	0	24.2	1	1	1	13.4	4.78571429	6.9	1.5	0.6	4.6	4.71	14.9	67	3.066666667	44.66666667	308.2	205.4666667	123.28	1.84	1	2	130	70	1	167.5	94	4.57882475	0.56119403	0	143	3.724	2.04	6.52
79407	0	0	0		73	25380.17528	2	43	4	1	2	0.04	1.06	1	37	1	23	0	0	1	17.7	4.78378378	4.1	1.3	0.4	2.2	4.18	10.1	258	1.692307692	198.4615385	567.6	436.6153846	174.6461538	0.676923077	1	1	162	102	1	159.9	84.3	3.88329924	0.527204503	0			2.07	5.53
84825	0	0	0		52	17887.15798	2	41	4	3	1	1.41	0.79	2	37	0	56.4	1	1	1	17.7	4.78378378	5.4	1.7	0.7	2.8	4.38	10	308	1.647058824	181.1764706	862.4	507.2941176	355.1058824	1.152941176	1	1	158	94	1	159.8	141	13.41201041	0.882352941	0			1.16	4.09
82354	0	0	0		64	74914.66743	2	57	3	2	1	2.27	0.68	3	32	0	49	0	1	1	15.3	4.78125	11.4	3.7	0.7	6.9	5.32	14.6	338	1.864864865	91.35135135	2332.2	630.3243243	441.227027	1.305405405	1	1	114	62	1	162.5	140.2	12.75327116	0.862769231	0	119	3	1.29	4.91
1777	1	1	0	1	27	16388.71938	1	85	3	1	2	2.11	1.6	3	41	0	26.1	0	0	1	19.6	4.7804878	10.5	1.5	0.7	8	3.32	11.9	304	5.333333333	202.6666667	2432	1621.333333	1134.933333	3.733333333	2		222	58	1	169.3	99.3	5.126550364	0.586532782	1			0.85	4.73
65067	0	0	0		104	124617.6566	2	42	3	3	1	3.77	0.68	2	45	0	21	0	0	1	21.5	4.77777778	6.4	2	0.7	3.1	4.91	13	261	1.55	130.5	809.1	404.55	283.185	1.085	2		112	80	1	158.4	74	2.763795105	0.467171717	0	84	2.664	1.37	4.47
29943	1	0	0	5	28	14160.14585	1	60	4	1	2	2.11	3	3	27	1	26.99	0	0	1	12.9	4.77777778	7.5	1.7	0.3	5.3	4.4	13.5	326	3.117647059	191.7647059	1727.8	1016.352941	304.9058824	0.935294118	1	1	134	66	1	171.1	102.2	5.367124927	0.597311514	1			1.4	5.02
55649	1	1	0	1	9	12548.22505	2	80	2	3	2	0.43	1.02	2	31	1	31.92	0	0	3	14.8	4.77419355	5.7	1.3	0.6	3.5	4.59	14.1	305	2.692307692	234.6153846	1067.5	821.1538462	492.6923077	1.615384615	1	1	124	68	1	148.5				1	53	1.526	1.81	3.62
34468	0	0	0		172	25933.75394	2	47	4	3	2	2.24	0.7	3	34	1	52.61	0	0	3	16.2	4.76470588	9.7	2.2	0.8	6.4	5.11	12	280	2.909090909	127.2727273	1792	814.5454545	651.6363636	2.327272727	1	1	138	80	1	160.9	150	15.16345579	0.93225606	1			1.09	3.03
91503	0	0	0		40	47527.99157	1	80	3	3	1	2.82	0.57	3	34	0	21.5	0	0	1	16.2	4.76470588	6.3	0.9	0.5	4.6	4.45	12	337	5.111111111	374.4444444	1550.2	1722.444444	861.2222222	2.555555556	2		154	56	1	165.6	99.2	5.405988466	0.599033816	0			1.11	5.15
94229	0	0	0		19	16053.27853	2	69	4	1	1	2.11	0.92	3	34	1	40.4	1	1	3	16.2	4.76470588	9.9	3.2	0.7	5.5	4.65	12	340	1.71875	106.25	1870	584.375	409.0625	1.203125	1	1	124	68	1	152.3	120.6	10.50105362	0.791858175	0	175	2.638	1.24	4.78
93772	0	0	0		13	20200.60933	2	55	4	2	2	0.7	1.31	2	34	0	30.7	0	0	1	16.2	4.76470588	4.3	0.9	0.4	2.6	4.06	9.9	178	2.888888889	197.7777778	462.8	514.2222222	205.6888889	1.155555556	1	1	120	62	1	161.9	110.4	7.413852021	0.681902409	1	97	0.983	1.06	2.53
29714	1	0	1	2	9	16805.56685	2	72	4	1	2	1.06	1.3	2	34	1	34.12	0	1	3	16.2	4.76470588	5.2	2	0.5	4.1	3.34	9.9	354							1	1	94	62	1	160.5	110.5	7.58470383	0.68847352	0	127	3.439	1.55	5.64
78515	1	1	0	1	7	38987.91808	2	80	3	1	2	1.14	1.06	3	34	0	28.99	0	0	3	16.2	4.76470588	4.6	1.6	0.3	2.5	3.55	10.6	84	1.5625	52.5	210	131.25	39.375	0.46875	1	1	172	74	1					1			1.24	4.24
86315	1	1	0	1	3	13372.38765	2	80	1	1	1	0.63	0.63	2	34	1	27.4	0	0	2	16.2	4.76470588	5.2	1.2	0.6	2.9	4	13.6	138	2.416666667	115	400.2	333.5	200.1	1.45	1	1	156	78	1	150.4	91.6	5.6341338	0.609042553	1			1.16	3.98
87712	0	0	0		53	19180.06326	2	33	4	2	2	0.77	0.54	1	37	0	22.5	1	1	1	17.6	4.75675676	7.3	1.9	0.6	4.8	3.83	9	297	2.526315789	156.3157895	1425.6	750.3157895	450.1894737	1.515789474	1	2			1	163.5	85.3	3.775114923	0.521712538	0			1.37	3.47
102302	0	0	0		30	26327.4179	2	40	2	2	2	0.32	0.66	2	37	0	28.99	0	0	1	17.6	4.75675676	5	1.7	0.8	2.5	3.7	7.3	514	1.470588235	302.3529412	1285	755.8823529	604.7058824	1.176470588	1	1	152	88	1					0	89	2.793	0.98	4.24
68458	0	0	0		107	29360.70519	1	44	1	1	1	0.74	0.84	1	41	0	29.7	0	0	1	19.5	4.75609756	7.4	2.6	0.7	3.8	4.76	9.4	384	1.461538462	147.6923077	1459.2	561.2307692	392.8615385	1.023076923	2		134	72	1	169.8	105.4	5.905524567	0.620730271	0			0.93	5.69
101468	0	0	0		33	19872.04838	1	65	1	2	1	4.93	1.54	3	36	1	26.8	1	1	3	17.1	4.75	8.4	1.8	0.6	5.9	4.96	14.7	309	3.277777778	171.6666667	1823.1	1012.833333	607.7	1.966666667	1	1	114	46	1	165.4	102.3	5.853337201	0.618500605	0			0.75	4.55
98742	0	0	0		30	22029.36933	2	80	1	1	2	3.06	1.19	2	32	1	29	0	0	1	15.2	4.75	5.5	1.3	0.5	3.3	4.12	12.6	241	2.538461538	185.3846154	795.3	611.7692308	305.8846154	1.269230769	1	1	128	60	1	143.8	98.4	7.475568616	0.684283727	1	84	1.552	1.34	3.34
32377	1	1	0	1	11	51249.51131	2	72	3	2	2	2.76	0.9	3	32	0	21.13	0	0	1	15.2	4.75	11.2	2.3	0.8	7.8	4.61	13.2	456	3.391304348	198.2608696	3556.8	1546.434783	1237.147826	2.713043478	1	1	154	54	1	168.8	82.6	3.160990411	0.489336493	0			0.85	4.71
98336	0	0	0		15	23306.01219	2	41	4	3	2	1.57	1.07	2	39	0	34.7	1	1	1	18.5	4.74358974	7.8	2.8	0.5	4	4.54	10.9	291	1.428571429	103.9285714	1164	415.7142857	207.8571429	0.714285714	1	1	164	104	1	178	120.6	7.301071041	0.67752809	0	67	1.836	1.24	3.41
32540	1	0	0	10	9	14619.23783	2	60	4	1	1	0.55	1	2	39	0	33.84	0	0	1	18.5	4.74358974	5.3	1	0.6	3.4	3.14	10.5	147	3.4	147	499.8	499.8	299.88	2.04	1	2	144	102	1	163.8	113.5	7.701243196	0.692918193	0			1.94	5.3
85250	0	0	0		49	13372.38765	2	70	1	2	1	1.24	0.84	3	35	1	39.4	0	0	3	16.6	4.74285714	17.8	4.6	0.7	11.8	4.49	11.7	258	2.565217391	56.08695652	3044.4	661.826087	463.2782609	1.795652174	1	1	124	52	1	154.5	124.7	10.96829337	0.807119741	1			1.01	5.04
89853	1	0	0	10	48	62538.17989	2	74	3	3	2	1.02	0.92	2	35	0	30.2	0	0	2	16.6	4.74285714	11.6	3.8	0.8	6.9	4.59	13.6	319	1.815789474	83.94736842	2201.1	579.2368421	463.3894737	1.452631579	1	1	144	84	1	160.1	100.9	6.130091958	0.630231106	1			1.68	6.05
93830	1	0	0	10	2	5139.678134	1	67	4	3	1	5	6.34	3	35	1	32.2	1	1	1	16.6	4.74285714	6.1	2.1	0.7	2.8	3.16	9.8	164	1.333333333	78.0952381	459.2	218.6666667	153.0666667	0.933333333	1	1			1	186.1	117.7	6.183186493	0.632455669	1	55	2.095	2.28	4.65
99172	0	0	0		37	15363.42239	1	68	4	3	1	2.19	0.95	2	31	0	27.4	0	1	1	14.7	4.74193548	1.9	0.7	0.4	0.8	4.63	14.9	107	1.142857143	152.8571429	85.6	122.2857143	48.91428571	0.457142857	1	1	140	76	1	163.5	95.3	5.045919556	0.582874618	0			1.84	7.53
36950	1	0	0	9	35	9871.088409	1	67	4	1	1	1.45	1.3	3	31	1	37.97	0	0	3	14.7	4.74193548	3.8	1.6	0.2	1.9	3.48	9.2	143	1.1875	89.375	271.7	169.8125	33.9625	0.2375	1	1	134	68	1	173.2	125.5	8.554711692	0.724595843	1	71	2.017	1.53	3.9
89093	1	0	1	2	17	45414.08729	2	57	3	1	1	0	0.72	1	31	0	29.5	0	0	3	14.7	4.74193548	5.7	1.7	0.6	3.3	3.9	12.9	104	1.941176471	61.17647059	343.2	201.8823529	121.1294118	1.164705882	1	1	170	74	1	156.1	99.8	6.348582523	0.63933376	0			1.03	2.9
68428	0	0	0		92	24866.44911	2	44	3	1	2	0.63	0.62	2	42	0	41.1	0	1	1	19.9	4.73809524	4.3	1.1	0.3	2.7	2.94	6.1	211	2.454545455	191.8181818	569.7	517.9090909	155.3727273	0.736363636	1	2			1	152.3	123.5	11.08548857	0.81089954	0	92	2.586	1.11	4.16
87696	0	0	0		40	29357.58306	2	66	4	1	2	0.84	10.22	2	38	0	27.7	0	0	2	18	4.73684211	3.1	1.2	0.3	1.4	3.55	11.1	148	1.166666667	123.3333333	207.2	172.6666667	51.8	0.35	1	1	152	40	1	162.4				1	80	2.172	1.73	4.32
82102	0	0	0		65	21698.38595	2	56	5	1	1	1.22	0.83	2	34	0	20.4	0	0	1	16.1	4.73529412	2.8	0.8	0.3	1.7	3.81	12.4	81	2.125	101.25	137.7	172.125	51.6375	0.6375	2		126	82	1	158.7	84	3.924896227	0.529300567	1	56	2.25	1.89	4.42
94175	0	0	0		34	9942.677908	1	77	3	2	1	1.46	0.93	3	34	0	26.1	1	1	1	16.1	4.73529412	7.7	0.7	0.6	6.3	4.06	12.3	280	9	400	1764	2520	1512	5.4	1	1	118	64	1	170.4	106.2	5.964487597	0.623239437	0			1.4	3.36
99099	0	0	0		29	14190.51392	2	45	1	1	2	1.64	0.74	1	30	1	37.4	0	0	1	14.2	4.73333333	6.8	1.7	0.6	4.1	3.95	12.5	306	2.411764706	180	1254.6	738	442.8	1.447058824	1	1	130	74	1	156.3	111	8.161136112	0.710172745	0	154	3.388	1.14	5.33
61848	1	0	1	2	3	36300.05365	2	80	3	3	2	1.89	0.69	2	30	0	22.38	0	0	2	14.2	4.73333333	4.5	1	0.6	2.8	3.82	13.1	126	2.8	126	352.8	352.8	211.68	1.68	1	1	134	56	1	157.9	86	4.234660571	0.544648512	0			1.16	4.24
70215	1	0	0	10	45	49854.06408	2	80	3	3	2	5	0.61	2	41	0	28.99	0	0	1	19.4	4.73170732	4.5	1.8	2.4	0.2	4.63	12.6	84	0.111111111	46.66666667	16.8	9.333333333	22.4	0.266666667	1	1			1					0	53	3.051	1.6	4.94
25364	0	0	0		182	32978.53124	2	29	4	3	1	1.36	0.8	2	37	0	41.02	0	1	2	17.5	4.72972973	7.1	2.2	0.4	4.3	4.5	10.9	276	1.954545455	125.4545455	1186.8	539.4545455	215.7818182	0.781818182	1	2	124	94	1	166.2	125.4	9.397770889	0.754512635	0	98	3.181	1.11	4.81
15403	1	0	0	9	90	8855.254714	1	64	4	2	1	2.11	1.4	2	37	1	29.48	0	0	2	17.5	4.72972973	6.3	2.2	0.4	3.5	4.46	11.6	302	1.590909091	137.2727273	1057	480.4545455	192.1818182	0.636363636	1	1	154	82	1	175.2	105.5	5.477030465	0.60216895	0	70	3.15	1.27	4.78
44680	1	0	0	3	69	9525.069735	2	65	4	1	2	0.59	1.32	3	33	1	46.13	0	0	3	15.6	4.72727273	5.9	0.7	0.4	4.8	3.88	12	264	6.857142857	377.1428571	1267.2	1810.285714	724.1142857	2.742857143	1	1	112	76	1	165.8	134.7	11.1329404	0.812424608	0			1.4	5.56
99616	0	0	0		17	131784.6709	2	39	3	3	1	2.01	0.68	2	33	1	63.5	0	1	1	15.6	4.72727273	10.8	2	0.6	7.9	5.16	14.1	350	3.95	175	2765	1382.5	829.5	2.37	1	1	118	84	1	168	162.3	16.41036786	0.966071429	0	51	1.629	1.03	2.92
95687	1	1	0	1	7	7368.483057	1	80	4	3	2	0.95	2.16	3	33	1	24.6	0	0	1	15.6	4.72727273	5.4	1.8	0.6	2.7	3.92	12.1	140	1.5	77.77777778	378	210	126	0.9	1	1			1	173.6	92.2	3.960861552	0.531105991	1			1.11	3.78
63684	0	0	0		104	22918.5535	2	54	4	3	2	2.78	0.78	2	40	0	28.8	0	0	3	18.9	4.725	4.6	1.4	0.4	2.7	4.55	8.9	191	1.928571429	136.4285714	515.7	368.3571429	147.3428571	0.771428571	2		142	80	1	166.9	99.8	5.381808639	0.597962852	0	80	3.879	1.5	5.79
99726	0	0	0		17	59032.0917	2	77	3	1	2	0.62	0.62	2	40	0	25.5	0	1	2	18.9	4.725	5.6	1.5	0.4	3.6	4.35	11.8	212	2.4	141.3333333	763.2	508.8	203.52	0.96	1	1	178	72	1	154.8	97.5	6.120895554	0.629844961	0	94	2.043	1.22	3.75
53301	1	0	1	2	22	16158.9956	1	74	4	1	1	0.62	1.55	1	36	1	23.54	0	0	2	17	4.72222222	12.7	3.8	1.5	7	3.24	10.7	244	1.842105263	64.21052632	1708	449.4736842	674.2105263	2.763157895	1	1	160	38	1	178.6	99.1	4.446048847	0.554871221	1			1.16	4.16
77509	0	0	0		69	22619.27579	1	53	4	2	1	2.45	1.02	3	43	1	31.5	1	1	1	20.3	4.72093023	4.7	1.6	0.5	2.5	4.67	13.3	519	1.5625	324.375	1297.5	810.9375	405.46875	0.78125	1	1	140	86	1	187.1	107.2	4.829948928	0.572955639	0	130	4.241	1.06	5.97
74596	0	0	0		71	20940.84403	2	45	4	2	2	1.06	4.05	3	39	0	29.2	0	1	1	18.4	4.71794872	5.4	0.8	0.7	3.7	3.94	10	245	4.625	306.25	906.5	1133.125	793.1875	3.2375	1	1			1	162.3	101	5.942485582	0.622304375	1	67	2.56	1.53	4.42
22772	0	0	0		200	26795.26515	2	64	3	3	2	0.51	1.5	3	35	1	58.58	0	0	3	16.5	4.71428571	5.3	1	0.3	3.7	3.74	10.4	190	3.7	190	703	703	210.9	1.11	1	1			1	163.6				1			0.75	4.06
46603	1	0	0	10	115	41088.87431	2	73	3	2	1	1.68	0.72	2	42	1	30.93	0	1	1	19.8	4.71428571	6.4	2.6	0.3	3.3	3.66	11.2	298	1.269230769	114.6153846	983.4	378.2307692	113.4692308	0.380769231	1	1	140	56	1	153	106.3	7.750062986	0.694771242	0			1.91	5.43
88722	0	0	0		41	37812.82876	2	80	3	1	2	1.27	1.22	2	35	0	22.7	0	0	1	16.5	4.71428571	9.9	3	1	5.7	4.22	12.4	132	1.9	44	752.4	250.8	250.8	1.9	1	1	200	68	1	152.2	84	4.384302845	0.551905388	1			1.6	4.47
101125	0	0	0		20	56192.44956	2	33	3	2	2	0.04	0.86	1	35	0	24.9	1	1	1	16.5	4.71428571	9.5	3.3	0.5	5.4	4.26	10.9	245	1.636363636	74.24242424	1323	400.9090909	200.4545455	0.818181818	2		134	82	1	155.7	93.1	5.381400676	0.597944766	0			0.98	5.82
101426	0	0	0		17	21250.86388	2	41	4	3	2	1.82	0.75	2	35	0	44.3	0	1	1	16.5	4.71428571	4.5	1.6	0.5	2.2	4.26	11.6	361	1.375	225.625	794.2	496.375	248.1875	0.6875	2		134	78	1	168	119.7	8.224077315	0.7125	0			2.04	3.75
75733	1	1	0	1	14	24923.16088	1	56	4	1	2	0.61	0.91	1	35	1	28.99	0	0	3	16.5	4.71428571	5.9	2.6	0.6	2.5	4.22	12.1	228	0.961538462	87.69230769	570	219.2307692	131.5384615	0.576923077	2		170	70	1					0			0.91	3.67
29518	1	0	0	7	14	51450.68898	2	76	3	1	1	2.11	1.2	3	35	1	30.75	0	0	3	16.5	4.71428571	7.1	1.4	0.6	4.9	4.11	12.4	252	3.5	180	1234.8	882	529.2	2.1	1	1	138	52	1	163	111.4	7.453561373	0.683435583	1			0.85	3.52
101191	0	0	0		21	91803.92187	2	35	3	2	1	2.41	0.7	1	38	0	30.6	1	0	3	17.9	4.71052632	9.4	2.7	0.8	5.6	4.49	11.9	435	2.074074074	161.1111111	2436	902.2222222	721.7777778	1.659259259	1	1	116	60	1	158.5	105	6.918413763	0.662460568	0	143	3.31	1.4	5.46
52687	1	1	0	1	42	13372.6483	2	77	4	1	2	0.23	0.79	1	31	0	30.85	0	0	1	14.6	4.70967742	8.3	2.5	0.5	5	4.14	11.2	300	2	120	1500	600	300	1	2		138	62	1	149	101.4	7.378564333	0.680536913	0	75	2.017	1.99	4.4
91568	0	0	0		56	8900.276135	2	75	2	1	1	0.07	0.99	2	41	1	44.7	0	0	2	19.3	4.70731707	9.3	3.1	0.8	5.1	4.54	11	249	1.64516129	80.32258065	1269.9	409.6451613	327.716129	1.316129032	1	1	114	66	1	140				1			1.68	4.68
83958	0	0	0		52	22634.33237	2	47	4	2	2	0.25	0.78	1	41	0	22.7	0	1	1	19.3	4.70731707	5.9	2.6	0.3	2.9	4.73	6.9	317	1.115384615	121.9230769	919.3	353.5769231	106.0730769	0.334615385	1	1			1	160.6	77.9	3.08281547	0.48505604	0	54	2.069	1.16	3.52
41454	1	1	0	1	92	32002.06508	1	66	3	3	1	2.6	1.7	3	34	1	33.54	0	0	3	16	4.70588235	8.8	1.7	0.7	5.9	4.66	12.2	302	3.470588235	177.6470588	1781.8	1048.117647	733.6823529	2.429411765	1	1	142	46	1	177.1	123.3	7.788243056	0.696216827	1	325	1.19	0.44	3.31
36373	1	0	0	10	47	32456.62874	1	69	3	1	1	1.44	2	3	34	0	21.05	0	0	2	16	4.70588235	16.4	0.9	0.9	14.4	4.93	14.6	320	16	355.5555556	4608	5120	4608	14.4	2		154	92	1	167	84.6	3.483177484	0.506586826	0			1.53	5.82
92586	0	0	0		45	27961.62538	2	36	4	3	1	5	0.85	3	34	0	48.2	0	0	1	16	4.70588235	12.5	2.3	0.7	9.3	4.51	12.2	266	4.043478261	115.6521739	2473.8	1075.565217	752.8956522	2.830434783	2		132	80	1	165.5	120.3	8.618035129	0.726888218	0			1.03	4.37
98284	0	0	0		26	38527.91025	2	38	3	3	2	1.27	0.72	3	34	0	53.7	1	1	1	16	4.70588235	9.2	2.4	0.5	5.8	4.32	11.7	304	2.416666667	126.6666667	1763.2	734.6666667	367.3333333	1.208333333	1	1	132	82	1	165.2	133.6	11.01773682	0.808716707	0			0.98	4.42
98135	0	0	0		20	66114.24542	2	42	3	2	2	0.69	0.72	1	34	0	48.2	1	1	3	16	4.70588235	7.4	1.7	0.7	4.7	4.25	11.7	313	2.764705882	184.1176471	1471.1	865.3529412	605.7470588	1.935294118	2		144	64	1	163.3	135.7	11.71813797	0.830985915	0	238	2.948	0.78	4.97
74158	0	0	0		81	13629.86175	2	19	4	3	1	1.06	0.5	2	37	0	22.5	0	1	2	17.4	4.7027027	5	1.8	0.5	2.4	4.18	10.4	373	1.333333333	207.2222222	895.2	497.3333333	248.6666667	0.666666667	1	2	126	96	1	156.8	81.9	3.787051812	0.522321429	0	56	4.163	1.66	6.1
75330	0	0	0		80	103296.4423	1	55	3	3	2	1.89	1.26	1	37	0	23.9	1	1	1	17.4	4.7027027	6.6	1.7	0.8	3.9	5.83	18.1	209	2.294117647	122.9411765	815.1	479.4705882	383.5764706	1.835294118	1	1	120	64	1	174.3	88	3.450724822	0.504876649	0			1.42	4.91
87084	0	0	0		41	21642.99263	2	56	4	2	2	1.87	0.85	3	37	1	48.3	0	0	1	17.4	4.7027027	10.8	2.9	1	6.8	4.19	10.7	314	2.344827586	108.2758621	2135.2	736.2758621	736.2758621	2.344827586	1	1	126	66	1	147.1	124.9	12.30237086	0.849082257	0	54	2.302	1.4	3.98
101363	0	0	0		34	9221.760658	2	69	2	1	1	2.75	0.6	2	37	0	28.99	0	0	1	17.4	4.7027027	6	2.5	0.4	2.9	4.54	13	194	1.16	77.6	562.6	225.04	90.016	0.464	1	1	160	76	1					0	79	5.224	2.43	8.07
96862	0	0	0		25	144910.515	2	51	3	3	1	5	0.72	2	37	0	34.7	0	0	1	17.4	4.7027027	6.5	1.5	0.5	4.3	4.59	11.3	281	2.866666667	187.3333333	1208.3	805.5333333	402.7666667	1.433333333	1	1	144	82	1	171.3	109.6	6.360180908	0.639813193	0			1.34	5.92
36100	1	0	0	10	11	31017.35813	2	80	3	2	2	0.75	0.7	2	37	0	29.6	0	0	1	17.4	4.7027027	7.8	1.6	0.7	5.3	4.32	12.9	366	3.3125	228.75	1939.8	1212.375	848.6625	2.31875	2		132	78	1	143.2	97.3	7.351025683	0.679469274	1			1.42	4.73
102529	1	0	0	10	4	22242.22706	1	80	4	1	2	1.39	1.72	1	37	0	20.4	0	0	1	17.4	4.7027027	7.2	1.2	0.4	5.2	3.05	9.4	350	4.333333333	291.6666667	1820	1516.666667	606.6666667	1.733333333	1	1			1	172.2				0	97	2.741	1.47	4.71
84188	0	0	0		44	8532.351674	2	61	2	1	2	0.39	6.24	2	40	1	23.7	0	0	1	18.8	4.7	5.7	2	0.6	2.2	4.33	12.8	215	1.1	107.5	473	236.5	141.9	0.66	1	1	156	82	1	157.9	81	3.605549672	0.512982901	0			1.97	4.03
90332	1	0	0	10	5	10058.84472	1	80	1	1	1	5	1.54	2	40	1	28.99	0	0	3	18.8	4.7	4.8	1.3	0.6	2.6	3.91	10.3	201	2	154.6153846	522.6	402	241.2	1.2	1	1	136	58	1	158.5	81.4	3.616758541	0.513564669	0			1.01	3.54
86925	1	0	0	10	36	14340.52328	1	80	4	1	2	1.35	1.07	3	33	0	24	0	0	3	15.5	4.6969697	5	0.8	0.6	3.3	4.39	11.4	104	4.125	130	343.2	429	257.4	2.475	1	1	136	76	1	167.4	96.5	4.905890112	0.57646356	1			1.01	3.39
102391	0	0	0		35	24004.22505	1	31	5	2	2	2.17	0.97	2	33	0	28.99	0	0	2	15.5	4.6969697	3.6	0.5	0.3	2.7	3.38	11.4	84	5.4	168	226.8	453.6	136.08	1.62	1	1			1					0			1.22	3.54
10415	1	0	0	3	96	25778.20131	2	80	3	3	2	1.75	1.1	3	46	0	28.99	0	0	1	21.6	4.69565217	12.7	1.8	0.6	9.9	6.32	16.7	949	5.5	527.2222222	9395.1	5219.5	3131.7	3.3	1	1	144	70	1		80.4			0			1.97	5.69
53169	1	0	0	10	44	32338.06229	1	73	3	3	1	2.73	1.45	3	36	0	24.04	0	0	1	16.9	4.69444444	1.7	0.4	0.1	1.1	3.74	10	65	2.75	162.5	71.5	178.75	17.875	0.275	1	2	102	56	1	177	97.3	4.338972113	0.549717514	0	63	2.043	1.22	3.59
61356	0	0	0		110	39446.87099	2	73	3	3	2	1.57	1.73	2	39	0	34.47	1	1	2	18.3	4.69230769	8.4	1.2	0.4	6.7	3.97	9.1	264	5.583333333	220	1768.8	1474	589.6	2.233333333	2		144	20	1	160.5	117.3	8.727724727	0.730841121	0	108	2.457	1.22	4.24
81050	0	0	0		74	24501.03478	2	38	5	1	1	1.13	0.69	1	42	0	31.6	0	0	1	19.7	4.69047619	8.4	4.9	0.3	2.7	5.1	8.6	420	0.551020408	85.71428571	1134	231.4285714	69.42857143	0.165306122	1	2	126	68	1	167.1	111.2	6.994115928	0.665469779	0			1.09	3.83
63448	1	1	0	1	4	49762.05469	1	80	3	2	1	1.43	0.9	3	42	0	28.99	0	0	1	19.7	4.69047619	3.7	0.7	0.6	2.3	3.04	9.3	127	3.285714286	181.4285714	292.1	417.2857143	250.3714286	1.971428571	1	1	130	52	1		116.2			0			1.5	2.95
101414	1	0	0	10	4	13609.75134	2	56	4	3	2	0.8	0.52	2	29	1	23.9	0	1	1	13.6	4.68965517	14.8	3.2	0.5	11	3.45	11.2	247	3.4375	77.1875	2717	849.0625	424.53125	1.71875	1	2			1	162.1				1	45	1.034	2.4	3.67
98102	0	0	0		13	18414.21606	2	35	5	3	1	3.86	0.58	2	35	0	29.1	0	1	1	16.4	4.68571429	10.1	3	0.5	5.6	4.49	11.5	350	1.866666667	116.6666667	1960	653.3333333	326.6666667	0.933333333	2		114	86	1	157.3	97.4	5.869662363	0.619198983	0	75	2.87	1.19	4.45
99454	1	0	0	10	9	18549.63148	1	57	4	2	2	1.94	4.28	2	35	1	30.5	0	0	3	16.4	4.68571429	8.1	1.2	0.7	5.9	3.91	12.6	199	4.916666667	165.8333333	1174.1	978.4166667	684.8916667	3.441666667	1	1	140	72	1	183	111.7	5.664975753	0.610382514	0			0.91	3.8
17641	0	0	0		226	25633.27445	2	49	4	1	1	1.12	0.6	2	38	0	46.59	0	1	1	17.8	4.68421053	4.7	2.2	0.5	1.8	3.82	10	398	0.818181818	180.9090909	716.4	325.6363636	162.8181818	0.409090909	1	2	156	82	1	153.8	122.5	10.64181921	0.796488947	0	64	2.61	1.89	4.84
84788	0	0	0		42	67310.04989	1	71	3	1	1	1.19	1.16	1	41	1	31.7	0	0	3	19.2	4.68292683	9.9	2.4	0.8	6.2	5.74	13	293	2.583333333	122.0833333	1816.6	756.9166667	605.5333333	2.066666667	1	2	166	72	1	169				1			0.75	5.15
99440	0	0	0		27	16693.86481	2	55	5	2	1	1.5	0.65	2	41	1	27.1	0	0	2	19.2	4.68292683	8.5	3.1	0.9	4.1	4.35	10	304	1.322580645	98.06451613	1246.4	402.0645161	361.8580645	1.190322581	1	1	144	68	1	155.3	97.5	6.072697113	0.627817128	0			1.24	5.2
5025	0	0	0		235	5840.984918	2	19	1	3	1	0.71	0.6	2	44	0	24.57	1	0	1	20.6	4.68181818	6.3	2.1	0.6	3.5	4.9	10.8	361	1.666666667	171.9047619	1263.5	601.6666667	361	1	1	2	118	54	1	173.9	94.7	4.232977053	0.544565842	0	77	2.02	1.01	3.41
91572	0	0	0		46	66087.88507	2	80	3	3	2	2.11	1.25	2	44	0	23.1	0	0	2	20.6	4.68181818	7	2.5	0.9	3.2	3.39	11.3	178	1.28	71.2	569.6	227.84	205.056	1.152	2		142	66	1	158.5				0	52	2.741	2.04	5.04
98084	0	0	0		17	28995.01268	2	80	3	3	2	1.42	1.23	2	34	1	28.99	0	0	2	15.9	4.67647059	6.7	1.2	0.5	4.9	4.48	12.8	201	4.083333333	167.5	984.9	820.75	410.375	2.041666667	1	1	176	92	1					1			1.47	4.09
16179	1	1	0	1	104	99481.45544	2	85	3	1	2	1.16	1.6	3	37	1	28.99	0	0	1	17.3	4.67567568	9.1	2.8	1.1	4.6	3.74	10.1	138	1.642857143	49.28571429	634.8	226.7142857	249.3857143	1.807142857	1	1	120	50	1		103.2			1			0.93	3.57
84695	0	0	0		49	12005.56799	1	80	1	1	2	0.93	1.2	2	37	0	38.8	0	0	3	17.3	4.67567568	11.3	2.2	0.9	7.7	4.54	11.7	301	3.5	136.8181818	2317.7	1053.5	948.15	3.15	1	1	144	60	1	158.7				0			1.42	2.79
66309	0	0	0		101	27263.66872	2	30	5	1	2	1.02	0.68	1	40	0	21.6	0	0	1	18.7	4.675	6.3	1.4	0.7	4.1	4.18	8.9	333	2.928571429	237.8571429	1365.3	975.2142857	682.65	2.05	2		130	68	1	159.6	72.7	2.562437678	0.455513784	0	77	1.94	1.76	4.09
40612	0	0	0		157	25115.08697	1	36	4	1	1	0.91	1.6	2	27	1	58.13	0	0	2	12.6	4.66666667	8	1.9	0.7	5	4.53	12.9	251	2.631578947	132.1052632	1255	660.5263158	462.3684211	1.842105263	1	1			1	173.6	158.2	14.41481615	0.911290323	0	177	3.414	1.09	5.4
74910	0	0	0		81	16996.69217	2	19	4	3	1	0.46	0.45	2	36	0	68.6	0	0	2	16.8	4.66666667	7.2	2.3	0.4	4.4	4.73	11.2	367	1.913043478	159.5652174	1614.8	702.0869565	280.8347826	0.765217391	2		124	86	1	158.9	163.3	18.80929077	1.027690371	0	72	2.922	1.19	4.47
75366	0	0	0		67	23624.46484	2	46	3	3	2	1.08	0.98	2	39	1	35.8	0	0	3	18.2	4.66666667	18.2	1.8	0.4	15.8	4.54	11.9	351	8.777777778	195	5545.8	3081	1232.4	3.511111111	1	1	128	78	1	165.9	126	9.541648782	0.759493671	1			1.66	6.05
43261	1	0	0	8	48	7716.869188	1	62	4	3	1	3.69	5.56	3	39	1	30.14	0	0	2	18.2	4.66666667	4.4	0.9	0.7	2.5	4.3	13.6	191	2.777777778	212.2222222	477.5	530.5555556	371.3888889	1.944444444	1	1	86	54	1	172.8	122.6	8.142732261	0.709490741	1			1.45	6.47
98594	0	0	0		32	14137.27667	2	38	1	3	1	3.85	0.59	2	39	0	43	0	0	1	18.2	4.66666667	8.4	3	0.5	4.7	4.52	9.6	350	1.566666667	116.6666667	1645	548.3333333	274.1666667	0.783333333	2		134	74	1	160.8	120.6	9.268290044	0.75	0			1.01	4.45
87044	1	0	0	10	25	17403.66731	2	32	4	3	1	1.1	0.72	1	42	0	27.5	0	0	1	19.6	4.66666667	4.5	1.4	0.3	2.7	4.45	8.9	166	1.928571429	118.5714286	448.2	320.1428571	96.04285714	0.578571429	1	1	170	104	1	172.3	95	4.373066422	0.5513639	0	100	4.189	1.73	6.44
26359	1	0	0	3	17	37472.69211	2	72	5	2	2	1.16	1.2	3	48	0	19.4	0	0	3	22.4	4.66666667	11.5	2.1	1.1	8	4.34	12.4	264	3.80952381	125.7142857	2112	1005.714286	1106.285714	4.19047619	1	1	114	74	1	155.5	81.9	3.873077213	0.526688103	1	105	2.664	2.04	5.25
86406	0	0	0		58	36357.67593	1	80	3	3	2	2.55	0.9	2	44	0	22.5	0	0	3	20.5	4.65909091	11.9	2.8	0.6	8.2	3.75	12.3	318	2.928571429	113.5714286	2607.6	931.2857143	558.7714286	1.757142857	1	1	186	60	1	165.7	93.2	4.605644505	0.562462281	0			0.78	4.42
64360	0	0	0		104	22053.41794	2	54	1	1	1	2.11	0.9	2	41	0	32.1	0	0	2	19.1	4.65853659	8	3.4	0.9	3.3	4.51	12.5	274	0.970588235	80.58823529	904.2	265.9411765	239.3470588	0.873529412	2		140	82	1	147.7	102.7	7.764767652	0.695328368	0			1.27	4.55
22845	1	1	0	1	23	31509.86998	2	79	3	3	2	1.03	0.9	3	41	0	25.43	0	0	3	19.1	4.65853659	4.4	1	0.4	3	5.53	16	147	3	147	441	441	176.4	1.2	1	1			1	152.7				0			2.33	8.12
78737	0	0	0		77	33659.08801	2	71	4	2	2	0.43	1.35	2	38	1	49.5	0	1	2	17.7	4.65789474	9.1	2	0.7	6.1	3.91	10.4	236	3.05	118	1439.6	719.8	503.86	2.135	1	1			1	156.5	134.4	12.62124299	0.858785942	1	113	2.922	1.06	4.58
92090	0	0	0		43	45664.36292	1	80	3	3	2	1.52	0.9	3	38	0	25.6	1	1	1	17.7	4.65789474	7	0.7	0.7	5.4	3.74	11.6	165	7.714285714	235.7142857	891	1272.857143	891	5.4	2		140	54	1	168.4	91.3	4.183846777	0.54216152	0	67	4.034	1.84	6.21
38500	1	0	1	2	29	9822.593374	1	65	4	1	2	3.63	2.1	3	38	1	32.67	0	0	3	17.7	4.65789474	9.7	1.5	0.6	7.4	4.89	12	279	4.933333333	186	2064.6	1376.4	825.84	2.96	1	1	130	74	1	174.6	118	7.257507147	0.67583047	1	86	1.965	1.22	3.62
94311	0	0	0		35	13608.08119	2	41	4	3	2	3.28	0.71	1	35	0	28.6	0	0	1	16.3	4.65714286	6.7	2.6	0.6	3.4	4.14	12.3	337	1.307692308	129.6153846	1145.8	440.6923077	264.4153846	0.784615385	2		128	82	1	173.1				0			1.71	5.15
62941	0	0	0		89	13352.59776	2	55	4	3	2	1.16	0.75	1	43	0	20.3	0	0	1	20	4.65116279	6.1	1.9	0.6	3.3	4.3	12.3	361	1.736842105	190	1191.3	627	376.2	1.042105263	2		144	98	1	159.3	76.1	2.950382032	0.477715003	0	46	2.172	3.08	5.48
12220	0	0	0		222	17830.60573	2	40	4	3	1	2.11	0.9	3	37	0	29.87	1	0	3	17.2	4.64864865	5.1	3	0.3	1.6	4.45	11.4	391	0.533333333	130.3333333	625.6	208.5333333	62.56	0.16	1	1	124	76	1	168.3	102.3	5.606586503	0.607843137	0			0.98	6.03
39840	0	0	0		172	110271.5328	2	35	3	3	1	3.92	0.7	2	37	0	44.61	0	0	1	17.2	4.64864865	6.9	2.2	0.4	4.2	5.22	12.6	386	1.909090909	175.4545455	1621.2	736.9090909	294.7636364	0.763636364	2		116	82	1	154.8	121.7	10.32951616	0.786175711	0	70	3.284	1.42	5.07
74417	0	0	0		79	25936.45826	2	56	4	3	2	2.16	0.72	2	37	0	51.3	0	0	2	17.2	4.64864865	6.4	4.3	0.2	1.7	4.2	11.9	304	0.395348837	70.69767442	516.8	120.1860465	24.0372093	0.079069767	1	1	138	40	1	159	129	11.09858492	0.811320755	0	20	2.948	2.3	5.35
16037	1	1	0	1	54	11067.57919	1	60	4	3	2	1.02	2.6	2	37	0	28.99	0	0	1	17.2	4.64864865	3.2	0.9	0.4	1.8	4.26	11.8	220	2	244.4444444	396	440	176	0.8	1	1	110	82	1	177.5				1	66	2.4	1.03	3.78
100896	0	0	0		17	125852.7945	2	28	3	1	2	0.31	0.62	2	37	0	37.1	1	1	3	17.2	4.64864865	7.6	3.7	0.5	3.3	4.37	11	170	0.891891892	45.94594595	561	151.6216216	75.81081081	0.445945946	1	2	112	72	1	160.8	118.5	8.898205759	0.736940299	0	132	3.569	1.14	5.38
34254	0	0	0		171	26939.3187	2	51	4	1	1	0.91	0.8	2	34	0	46.64	0	0	2	15.8	4.64705882	5.5	1.1	0.3	3.8	4.56	11.2	266	3.454545455	241.8181818	1010.8	918.9090909	275.6727273	1.036363636	1	1			1	154	117	9.54879765	0.75974026	0			1.45	4.5
45987	0	0	0		146	51794.69002	1	67	3	2	1	2.34	2.22	3	31	0	42.07	0	0	1	14.4	4.64516129	7.1	2.2	0.5	4.1	5.52	15.4	196	1.863636364	89.09090909	803.6	365.2727273	182.6363636	0.931818182	1	1			1	170.7				1	287	2.793	1.03	5.3
69715	0	0	0		92	16258.70267	2	43	4	3	2	0.41	0.48	2	42	0	28	0	0	1	19.5	4.64285714	3.3	1.2	0.3	1.5	4.85	10.6	331	1.25	275.8333333	496.5	413.75	124.125	0.375	1	1	144	98	1	164	95	4.966953421	0.579268293	0	39	1.474	1.47	3.15
78018	0	0	0		82	20450.60696	2	47	1	1	2	0.84	0.47	3	42	0	27.3	0	1	1	19.5	4.64285714	4.6	1.8	0.4	2.4	4.35	9.1	262	1.333333333	145.5555556	628.8	349.3333333	139.7333333	0.533333333	1	2	106	74	1	165.2	99.6	5.493778079	0.602905569	0	58	2.87	1.5	4.68
75174	0	0	0		79	8722.069844	1	76	4	1	1	0.78	1.14	3	42	1	25.6	0	0	3	19.5	4.64285714	6.9	1.6	0.7	4.4	5.55	13.4	288	2.75	180	1267.2	792	554.4	1.925	1	1	140	78	1	176.5	102.1	4.949547695	0.578470255	1	114	1.396	0.93	2.92
90200	0	0	0		57	25319.95527	1	58	3	1	2	0.79	1.05	3	42	1	27.3	0	0	3	19.5	4.64285714	3.1	0.7	0.2	2.1	4.39	10.6	81	3	115.7142857	170.1	243	48.6	0.6	1	1	102	72	1	174.6	107.7	5.814560948	0.616838488	0			0.91	3.08
96534	0	0	0		21	18201.06183	2	48	4	1	2	2.11	0.76	1	42	0	24	1	1	1	19.5	4.64285714	8.4	2.1	0.5	5.7	4.6	10.7	313	2.714285714	149.047619	1784.1	849.5714286	424.7857143	1.357142857	1	1	160	94	1	159.2	81.8	3.621664657	0.513819095	1			2.07	4.78
69999	0	0	0		104	20264.51551	2	29	4	2	2	1.05	0.79	2	39	0	25.2	0	0	1	18.1	4.64102564	13.1	2.6	0.5	9.6	4.22	12.6	294	3.692307692	113.0769231	2822.4	1085.538462	542.7692308	1.846153846	2		124	82	1	149.2	80.4	4.117044411	0.538873995	0	95	3.388	1.14	5.02
82831	0	0	0		82	24056.89313	2	54	4	2	2	0.04	0.73	1	39	0	29.5	0	0	1	18.1	4.64102564	9.3	3.5	0.9	4.8	4.21	14.1	286	1.371428571	81.71428571	1372.8	392.2285714	353.0057143	1.234285714	1	1			1	168.2				0	104	3.62	1.63	5.79
44818	0	0	0		154	22541.86839	2	41	4	1	2	0.61	0.7	1	36	0	35.25	0	0	1	16.7	4.63888889	11.1	3.5	1	6.1	4.44	11.4	382	1.742857143	109.1428571	2330.2	665.7714286	665.7714286	1.742857143	1	2	154	78	1	160.4				0			1.58	4.19
74270	0	0	0		77	92888.72135	2	51	3	2	1	5	0.67	1	36	1	34.7	0	0	1	16.7	4.63888889	6.3	1.8	0.5	3.8	4.25	12.5	211	2.111111111	117.2222222	801.8	445.4444444	222.7222222	1.055555556	1	1			1	161.7	114.5	8.105299194	0.708101422	0	178	3.439	1.29	5.66
70301	1	0	0	10	54	21647.10095	2	51	4	2	2	0.04	0.57	2	36	0	27.8	0	0	1	16.7	4.63888889	4.6	2.6	0.4	1.5	3.64	11.8	291	0.576923077	111.9230769	436.5	167.8846154	67.15384615	0.230769231	2		130	84	1	161.6	96.5	5.363564401	0.597153465	0	180	0.233	1.6	2.77
12205	0	0	0		212	78536.31589	2	52	3	3	1	5	0.8	2	41	0	29.45	0	1	3	19	4.63414634	8.5	1.8	0.7	5.7	4.7	11.9	329	3.166666667	182.7777778	1875.3	1041.833333	729.2833333	2.216666667	2		132	70	1	158.2	99.4	6.084600872	0.628318584	0			1.4	7.55
93892	0	0	0		33	36342.5743	2	80	3	2	2	1.65	0.8	2	38	1	35.9	1	1	2	17.6	4.63157895	9.3	2.7	0.5	5.9	4.99	14.2	270	2.185185185	100	1593	590	295	1.092592593	1	1	114	56	1	167	119.3	8.274843404	0.714371257	1			1.47	6.39
99056	0	0	0		32	15189.32432	2	80	3	3	2	1.53	2.15	2	38	1	28.2	0	0	1	17.6	4.63157895	3.5	0.6	0.6	2.2	3.27	12.5	129	3.666666667	215	283.8	473	283.8	2.2	1	1	116	56	1	146.1				0	43	1.396	3.15	4.78
82748	1	1	0	1	17	24515.12591	2	43	4	3	2	0.92	0.74	1	35	0	49	0	0	1	16.2	4.62857143	11.4	3.4	0.6	7	4.6	15	366	2.058823529	107.6470588	2562	753.5294118	452.1176471	1.235294118	1	1	124	90	1	161	130	10.97861559	0.807453416	0			1.11	5.74
23466	0	0	0		198	22815.01773	2	48	1	1	1	0.2	0.7	1	43	0	22.55	0	1	1	19.9	4.62790698	8.2	1.7	0.5	5.9	5.17	15	204	3.470588235	120	1203.6	708	354	1.735294118	1	1	146	98	1	158	79.4	3.406408677	0.502531646	1	166	1.991	1.22	4.06
24088	1	1	0	1	94	56823.55985	2	71	5	1	1	1.12	1.8	2	43	1	38.81	0	0	3	19.9	4.62790698	7.5	2.8	0.5	3.8	3.63	12.1	238	1.357142857	85	904.4	323	161.5	0.678571429	1	1	160	52	1	156.7	119.4	9.613422333	0.761965539	1			1.19	6.08
920	0	0	0		231	53157.96539	2	56	2	2	2	1.42	1	2	40	0	30.61	0	0	1	18.5	4.625	5.7	1.8	0.7	2.9	4.01	10.2	482	1.611111111	267.7777778	1397.8	776.5555556	543.5888889	1.127777778	2		132	74	1	155.9	102	6.71408655	0.654265555	0			0.98	4.27
66443	0	0	0		97	60280.13642	2	38	1	1	2	1.12	0.4	3	40	1	34.9	0	0	1	18.5	4.625	6.1	2.3	0.3	3	4.94	9.5	391	1.304347826	170	1173	510	153	0.391304348	1	1	164	72	1	152.3	108.5	8.22163156	0.712409718	0	226	3.543	1.29	6
59908	1	0	1	2	92	11112.87202	1	71	4	1	2	3.69	1.22	1	32	1	25.59	0	0	1	14.8	4.625	9.8	2.3	0.9	6.4	4.15	12.5	263	2.782608696	114.3478261	1683.2	731.826087	658.6434783	2.504347826	1	1	148	50	1	172.9	97	4.575105694	0.561017929	0			1.45	4.73
64946	1	1	0	1	77	5912.09729	1	60	4	1	1	1.05	9.51	3	40	1	41	0	1	3	18.5	4.625	5.6	0.8	0.5	4.2	4.3	13.8	115	5.25	143.75	483	603.75	301.875	2.625	1	1			1	183	145.5	10.5989573	0.795081967	0	41	0.388	1.34	1.94
78981	1	0	1	2	65	15877.76963	2	71	1	1	2	1.17	0.88	2	40	0	32.8	0	0	1	18.5	4.625	6.3	1.8	0.4	3.8	4.68	11.7	239	2.111111111	132.7777778	908.2	504.5555556	201.8222222	0.844444444	1	1	138	94	1	155	116.6	9.332977591	0.752258065	0	117	2.508	1.29	4.4
77533	1	0	0	9	9	22940.16966	2	68	3	1	2	0.99	1.38	3	32	0	21.2	0	0	3	14.8	4.625	6.7	1.7	0.5	4.2	4.14	12.6	226	2.470588235	132.9411765	949.2	558.3529412	279.1764706	1.235294118	1	1	130	78	1	161.7	86.5	4.03768106	0.534941249	1			0.62	4.22
63360	1	0	1	2	6	39677.51516	2	80	3	1	2	2.17	1.26	2	32	0	15.7	0	0	1	14.8	4.625	15.3	2.6	1.5	10.8	4.64	12.2	330	4.153846154	126.9230769	3564	1370.769231	2056.153846	6.230769231	1	1	120	64	1	153.7	76.1	3.267741035	0.495120364	1	96	2.638	1.19	4.32
96408	0	0	0		31	24282.29552	2	44	4	3	2	5	0.72	2	34	0	44.6	1	1	1	15.7	4.61764706	7.2	2.6	0.8	3.6	4.18	11.4	309	1.384615385	118.8461538	1112.4	427.8461538	342.2769231	1.107692308	1	1			1	142.7	127.8	13.86619282	0.895585144	0			2.02	4.63
35764	0	0	0		170	24218.64308	1	59	4	3	1	5	17.8	2	39	0	27.11	0	0	1	18	4.61538462	7.6	1.8	0.6	4.1	2.72	9	233	2.277777778	129.4444444	955.3	530.7222222	318.4333333	1.366666667	1	1	104	68	1	187.9	101.6	4.154364268	0.540713145	0			1.01	5.92
85075	0	0	0		54	24451.34021	2	41	2	2	1	0.62	0.43	2	39	1	39	0	0	2	18	4.61538462	10.3	2.5	0.6	7	4.56	11.3	458	2.8	183.2	3206	1282.4	769.44	1.68	2		138	66	1	144.5	110.2	9.632750921	0.762629758	0	115	3.62	1.34	5.56
93883	0	0	0		17	22161.14405	2	30	4	3	2	2.11	0.6	2	36	0	42.2	0	1	3	16.6	4.61111111	5	2.3	0.3	2.1	4.35	11.4	384	0.913043478	166.9565217	806.4	350.6086957	105.1826087	0.273913043	1	1	118	82	1	164.7	130.2	10.46078826	0.790528233	0	39	1.552	1.73	3.49
101207	0	0	0		16	91384.36914	2	70	3	3	1	4.93	0.62	2	36	0	28.99	0	0	3	16.6	4.61111111	5.6	1.4	0.8	2.6	5.11	15.1	316	1.857142857	225.7142857	821.6	586.8571429	469.4857143	1.485714286	1	1	180	102	1					0			2.02	4.01
27215	1	0	1	2	106	29531.24018	1	75	3	3	1	5	1.1	3	41	1	32.23	0	1	1	18.9	4.6097561	6.6	1	0.7	4.1	5.82	14.8	279	4.1	279	1143.9	1143.9	800.73	2.87	1	1	130	74	1	178.6	120.2	7.185441446	0.673012318	1			1.09	5.33
41100	1	0	0	6	145	14522.84828	2	70	4	1	1	1.5	1.7	2	33	1	53.54	0	0	2	15.2	4.60606061	9.3	2.2	0.8	6.2	4.27	10.6	357	2.818181818	162.2727273	2213.4	1006.090909	804.8727273	2.254545455	1	1	116	54	1	162.8				1			1.22	3.72
64206	1	0	0	10	24	13879.72966	2	69	4	1	2	1.19	3.31	1	33	1	26	0	0	3	15.2	4.60606061	7.6	1.8	0.8	4.8	3.41	10.6	196	2.666666667	108.8888889	940.8	522.6666667	418.1333333	2.133333333	1	1	114	56	1	166.4	89.8	4.133048143	0.539663462	1			1.47	2.59
37561	0	0	0		173	56722.26373	2	34	2	2	2	0.16	0.7	1	38	0	31.08	1	1	1	17.5	4.60526316	9	2	0.5	6.4	4.48	10.7	467	3.2	233.5	2988.8	1494.4	747.2	1.6	2		138	90	1	157.8	101.8	6.489178556	0.645120406	0	177	2.534	1.29	4.73
83437	0	0	0		81	29111.91708	2	49	4	3	2	1.42	2.44	2	38	1	38.9	1	0	1	17.5	4.60526316	12.4	2.7	1.3	8.2	3.86	10.5	241	3.037037037	89.25925926	1976.2	731.9259259	951.5037037	3.948148148	1	1	170	52	1	167.5	107.8	6.451673622	0.64358209	1	99	2.353	1.5	4.37
99191	0	0	0		17	41044.2879	2	80	3	2	1	1.46	0.97	3	38	0	25.6	0	0	3	17.5	4.60526316	3.4	1.1	0.4	1.8	3.04	8.7	262	1.636363636	238.1818182	471.6	428.7272727	171.4909091	0.654545455	1	1	114	40	1	155.8	92	5.214575363	0.590500642	1	128	2.457	2.04	5.17
67470	0	0	0		92	22166.69669	2	37	5	3	2	0.6	1.03	2	43	0	40.5	0	0	2	19.8	4.60465116	6.8	2.5	0.6	3.5	5.34	13.1	300	1.4	120	1050	420	252	0.84	2		134	92	1	155.3	112.4	8.531688101	0.723760464	0			1.45	4.53
15876	1	0	0	4	82	3795.909583	2	66	1	1	1	0.82	0.7	3	45	0	29.73	1	0	3	20.7	4.6	22.4	2.4	1.7	17.5	5.1	14.7	999.9	7.291666667	416.625	17498.25	7290.9375	12394.59375	12.39583333	1	1	128	60	1	152.9	102.4	7.101618851	0.66971877	0	110	3.08	1.89	5.53
58574	1	1	0	1	58	8990.493906	1	67	4	1	2	1.61	2.41	3	45	0	27.87	0	0	3	20.7	4.6	7.8	1.3	0.2	4.4	4.19	11.5	124	3.384615385	95.38461538	545.6	419.6923077	83.93846154	0.676923077	1	1	148	72	1	163.5	93.7	4.832820431	0.573088685	1			1.91	5.22
101322	0	0	0		32	14978.41526	1	57	5	3	2	5	1.08	1	40	1	31.6	1	0	1	18.4	4.6	9.3	2	0.6	6.3	7.84	16.7	143	3.15	71.5	900.9	450.45	270.27	1.89	1	1	128	76	1	163.8	105.2	6.419190514	0.642246642	0	1213		0.59	5.95
14347	1	1	0	1	117	18058.5145	2	62	4	1	2	0.92	1.5	1	37	0	24.52	0	1	3	17	4.59459459	6.1	2.5	0.5	2.9	4.47	12	223	1.16	89.2	646.7	258.68	129.34	0.58	1	1	128	62	1	162.7	96.3	5.245477855	0.591886908	1			0.93	6.13
76549	0	0	0		61	13267.90623	1	74	4	1	2	0.85	1.34	1	37	0	26.6	0	0	3	17	4.59459459	5.2	1.2	0.6	3.2	3.44	9.6	180	2.666666667	150	576	480	288	1.6	1	1	132	60	1	177	103.2	5.049791388	0.583050847	1	38	1.733	0.75	2.69
91111	0	0	0		38	19672.98513	2	46	1	1	2	2.11	0.68	2	37	1	35.5	1	1	2	17	4.59459459	9.5	2.7	0.5	5.9	4.53	11.7	234	2.185185185	86.66666667	1380.6	511.3333333	255.6666667	1.092592593	1	2	138	80	1	144.4	99.2	7.545736441	0.686980609	0			2.3	4.29
81321	1	1	0	1	40	15877.76963	2	80	1	1	2	2.76	1.39	2	32	0	29.4	0	0	2	14.7	4.59375	6.6	2.5	0.6	3.2	4.3	13.2	157	1.28	62.8	502.4	200.96	120.576	0.768	2		144	68	1	153.3				0			1.53	4.42
67898	0	0	0		88	12170.02038	2	60	4	1	2	1	0.67	2	39	1	40.7	0	0	3	17.9	4.58974359	4.4	1.6	0.3	2.4	4.39	11	208	1.5	130	499.2	312	93.6	0.45	1	1	126	74	1	169.2	125.5	9.033016566	0.741725768	0			1.53	4.91
11195	1	1	0	1	75	33738.96063	2	48	4	3	2	2.03	0.7	2	39	0	32.84	0	0	2	17.9	4.58974359	4.3	1.7	0.3	1.9	4.58	9.4	353	1.117647059	207.6470588	670.7	394.5294118	118.3588235	0.335294118	2		134	72	1	158.7	107.2	7.248741451	0.675488343	0	85	3.08	1.5	5.02
97983	0	0	0		33	11905.68554	1	61	2	3	1	4.93	0.98	2	39	1	33.5	1	1	1	17.9	4.58974359	8.4	1.8	0.9	5.4	5.55	14.4	285	3	158.3333333	1539	855	769.5	2.7	1	2	118	72	1	165.9	112.5	7.316270693	0.678119349	0			1.5	5.15
94863	0	0	0		28	23257.90813	1	51	2	3	2	0.83	1.44	3	39	1	32.9	0	0	1	17.9	4.58974359	7.2	1.5	0.7	4.9	4.16	10.1	219	3.266666667	146	1073.1	715.4	500.78	2.286666667	1	1	136	64	1	167.8	118.8	8.102184644	0.707985697	0			1.01	4.78
85911	0	0	0		52	21371.78771	2	49	4	2	2	2.16	0.66	2	36	0	41.7	0	0	3	16.5	4.58333333	6.1	2.5	0.5	2.9	4.51	12	222	1.16	88.8	643.8	257.52	128.76	0.58	1	1	116	62	1	157.9				0	51	1.836	2.07	4.16
86339	1	0	0	10	31	27526.27804	2	80	5	1	2	2.11	0.71	2	36	0	19.9	0	0	1	16.5	4.58333333	4.6	1.1	0.8	2.5	3.42	10.5	78	2.272727273	70.90909091	195	177.2727273	141.8181818	1.818181818	1	1	140	72	1	149.4	79.5	3.981286864	0.532128514	0			1.01	3
79322	1	1	0	1	30	27939.93505	1	70	3	3	2	1.26	1.05	3	36	0	28.9	0	0	3	16.5	4.58333333	7.9	1	0.8	5.8	4.16	10.4	177	5.8	177	1026.6	1026.6	821.28	4.64	1	1	84	56	1	162.1	107.5	6.936250632	0.663170882	1	86	1.138	1.03	2.61
56474	1	0	0	10	23	40953.83659	2	72	3	1	2	2.11	1.38	2	36	0	45.65	0	0	1	16.5	4.58333333	13.2	1.5	1.4	10	3.84	11.6	195	6.666666667	130	1950	1300	1820	9.333333333	1	1	106	54	1	160.1	131.1	11.33432855	0.81886321	1	132	1.991	1.03	3.7
82026	0	0	0		77	10546.28917	1	68	4	2	1	2.3	1.78	3	38	1	41	0	1	3	17.4	4.57894737	8.8	1.8	0.6	6	4.49	11.4	240	3.333333333	133.3333333	1440	800	480	2	2		156	78	1	177.9	135.2	9.555678268	0.759977515	1	95	1.526	1.4	3.41
90533	0	0	0		43	28380.03129	2	34	4	3	1	0.51	0.67	2	38	0	37.3	0	1	2	17.4	4.57894737	4.3	1.8	0.4	2.1	3.8	10.2	313	1.166666667	173.8888889	657.3	365.1666667	146.0666667	0.466666667	1	2	132	72	1	157.6	106.9	7.32090445	0.678299492	0	31	2.095	1.16	3.41
7577	1	1	0	1	7	11633.94985	2	64	4	1	1	2.11	0.8	2	38	0	42.92	0	0	2	17.4	4.57894737	5.5	1.6	0.6	3.3	4.79	13.2	168	2.0625	105	554.4	346.5	207.9	1.2375	1	1	142	70	1	175.7	126.3	8.396633246	0.71883893	1			1.92	5.53
93912	0	0	0		30	43609.57369	2	25	4	3	1	2.11	1.11	2	33	0	66.2	1	0	3	15.1	4.57575758	6.6	1.8	0.3	4.3	3.85	10.7	278	2.388888889	154.4444444	1195.4	664.1111111	199.2333333	0.716666667	1	1			1	160.2	143.5	13.87208137	0.895755306	0			1.5	4.37
46804	0	0	0		145	25849.96211	2	40	4	3	1	1.75	0.82	2	35	0	41.72	1	1	2	16	4.57142857	5.6	2	0.5	3.1	4.48	10.4	376	1.55	188	1165.6	582.8	291.4	0.775	1	1	112	78	1	166.9	136	11.20888965	0.814859197	0	116	1.5	1.47	3.57
52801	0	0	0		130	19058.36207	2	42	4	1	2	0.78	0.73	2	35	0	33.88	1	0	3	16	4.57142857	6.9	3.5	0.5	2.2	3.63	9.8	234	0.628571429	66.85714286	514.8	147.0857143	73.54285714	0.314285714	2		118	84	1	160.8	101.7	6.183354292	0.632462687	0			1.29	3.49
59116	1	0	0	10	82	20205.04384	2	60	3	1	2	0.55	0.82	3	35	0	56.65	0	0	3	16	4.57142857	7.9	2.3	0.5	4.8	4.4	12.5	233	2.086956522	101.3043478	1118.4	486.2608696	243.1304348	1.043478261	1	1			1	160.1	157.2	17.01036467	0.981886321	1	117	2.457	1.4	4.45
45113	1	0	1	2	81	35668.7066	2	78	3	3	1	2.29	0.78	2	35	0	31.52	0	0	1	16	4.57142857	5.1	2.3	0.8	1.9	4.37	12.6	245	0.826086957	106.5217391	465.5	202.3913043	161.9130435	0.660869565	2		132	48	1	160.2	106.6	6.992816036	0.665418227	0	130	2.87	1.63	5.17
75179	0	0	0		69	18748.77757	2	64	4	2	2	0.71	0.67	2	35	1	29.7	1	0	2	16	4.57142857	3.5	0.7	0.4	2.3	3.34	10.1	203	3.285714286	290	466.9	667	266.8	1.314285714	1	1	130	56	1	163.3	95.7	5.115603949	0.586037967	0	52	5.017	2.79	8.07
82822	1	1	0	1	56	24802.52754	1	56	4	3	1	1.64	1.02	3	35	1	32.8	0	0	3	16	4.57142857	5.6	1.6	0.5	3.3	4.14	11	292	2.0625	182.5	963.6	602.25	301.125	1.03125	1	1	162	100	1	183.1	114.9	6.065789367	0.627525942	0	248	4.655	1.22	7.16
56236	1	0	0	10	47	32845.73253	2	80	3	2	1	1.96	0.87	2	35	1	31.75	1	0	2	16	4.57142857	11	3.1	1	5.7	4.26	12	340	1.838709677	109.6774194	1938	625.1612903	625.1612903	1.838709677	1	1	118	46	1	147.1	112.1	9.616362641	0.762066621	1	213	3.801	1.76	6.67
97161	1	0	0	10	14	32201.68855	1	60	5	2	2	1.72	0.82	3	35	0	28.99	0	0	1	16	4.57142857	6.1	1.9	0.6	2.9	4.98	15.1	147	1.526315789	77.36842105	426.3	224.3684211	134.6210526	0.915789474	1	1	138	88	1		138.9			0	73	2.146	1.03	3.57
65930	1	0	0	10	66	68981.48503	2	80	3	2	2	1.3	1.54	2	37	0	21.1	0	0	1	16.9	4.56756757	7.1	1	0.9	4.8	2.69	8.1	264	4.8	264	1267.2	1267.2	1140.48	4.32	2		140	54	1	154.4				0			1.19	3.31
78043	1	0	0	3	60	171395.2649	1	61	3	2	1	4.32	0.82	1	37	1	45	0	0	3	16.9	4.56756757	11	2.4	0.7	7.5	5.31	15.6	170	3.125	70.83333333	1275	531.25	371.875	2.1875	1	1	156	72	1	176.5	145	11.41823249	0.821529745	0			0.78	4.03
87953	1	0	0	10	24	52126.76623	2	80	3	2	2	0.64	1.14	2	37	1	21.4	0	1	3	16.9	4.56756757	6.7	1.2	0.3	5	3.58	11.8	179	4.166666667	149.1666667	895	745.8333333	223.75	1.25	1	1	106	52	1	168.8				0	83	1.914	2.46	4.81
94265	0	0	0		20	14826.49826	1	75	5	1	2	2.11	0.78	3	37	1	40.2	0	0	1	16.9	4.56756757	11.8	4.4	1.1	5.8	4.52	12.9	261	1.318181818	59.31818182	1513.8	344.0454545	378.45	1.45	1	1			1	171	139.4	11.219687	0.815204678	1	151	1.707	0.91	3.39
101640	0	0	0		20	13309.03763	2	55	5	3	1	3.92	0.8	3	37	1	32.1	0	1	1	16.9	4.56756757	8.6	4.6	0.7	3.3	4.59	11.6	280	0.717391304	60.86956522	924	200.8695652	140.6086957	0.502173913	2		132	62	1	171.8	115.4	7.152278136	0.671711292	0			1.06	5.35
93445	0	0	0		54	23755.67681	1	38	4	3	1	0.69	1.37	3	39	0	52.3	1	1	3	17.8	4.56410256	11.8	1.4	1	9.2	4.17	11	326	6.571428571	232.8571429	2999.2	2142.285714	2142.285714	6.571428571	1	1	174	114	1	184.6	153.5	11.73543026	0.831527627	1			0.75	3.41
81994	0	0	0		80	40901.76692	1	80	3	3	1	2.61	1.23	3	32	0	25.6	0	0	2	14.6	4.5625	8.7	1.9	0.7	5.4	4.17	11.2	293	2.842105263	154.2105263	1582.2	832.7368421	582.9157895	1.989473684	2		178	84	1	177.5				0			1.19	4.09
89810	0	0	0		52	27734.54605	2	24	4	2	2	0.6	0.59	2	41	0	64.6	0	0	1	18.7	4.56097561	10.5	1.9	0.5	7.8	4.74	9.3	664	4.105263158	349.4736842	5179.2	2725.894737	1362.947368	2.052631579	1	1	128	86	1	167.4	171.6	18.70469546	1.025089606	0			1.5	4.4
94210	0	0	0		17	10298.48772	1	80	4	1	2	0.86	1.12	2	41	0	24.2	1	0	3	18.7	4.56097561	3.4	1.3	0.5	1.2	3.79	11.5	166	0.923076923	127.6923077	199.2	153.2307692	76.61538462	0.461538462	2		116	82	1	176.1	89.7	3.536226272	0.509369676	0	88	3.258	1.37	5.09
59333	0	0	0		117	11802.76714	2	72	2	2	2	2.11	0.64	2	34	0	35.1	0	0	2	15.5	4.55882353	7.4	3.2	0.4	3.6	3.96	11.6	326	1.125	101.875	1173.6	366.75	146.7	0.45	1	1	90	68	1	145.6	105.4	8.535562136	0.723901099	0	150	3.827	1.27	5.87
93955	0	0	0		32	13884.28917	2	66	1	2	2	0.91	0.95	1	34	1	28.99	0	0	1	15.5	4.55882353	8	2.4	0.4	4.7	3.42	9.3	234	1.958333333	97.5	1099.8	458.25	183.3	0.783333333	1	1			1					0			1.34	4.5
99698	0	0	0		26	18254.71735	2	74	4	1	1	4.8	1.23	2	34	1	34.8	0	0	3	15.5	4.55882353	11.1	3.1	0.9	6.7	4.38	12.6	285	2.161290323	91.93548387	1909.5	615.9677419	554.3709677	1.94516129	1	1	154	66	1	163.5	115.2	8.010957623	0.704587156	0	106	2.25	1.19	3.98
98412	0	0	0		13	11510.8353	2	67	4	3	2	2.46	0.78	2	34	1	34.3	0	0	2	15.5	4.55882353	7.5	2.7	0.6	4.1	5.82	12.5	254	1.518518519	94.07407407	1041.4	385.7037037	231.4222222	0.911111111	1	1	154	72	1	155.3	108.2	7.801447245	0.696716033	0	91	2.431	2.02	4.91
36329	0	0	0		173	19585.04938	2	41	1	3	1	3.5	0.7	3	36	0	36.33	0	1	1	16.4	4.55555556	6.4	2.4	0.6	3.1	3.86	8.6	395	1.291666667	164.5833333	1224.5	510.2083333	306.125	0.775	2		130	60	1	164.5	107.4	6.67997349	0.652887538	0			0.98	3.98
95366	0	0	0		33	8715.790654	2	44	1	3	1	4.78	0.55	2	36	0	49.1	1	1	2	16.4	4.55555556	5.7	1.7	0.3	3.4	4.65	11.5	261	2	153.5294118	887.4	522	156.6	0.6	2		136	74	1	158.4	135.2	12.448218	0.853535354	0	98	2.845	1.22	4.58
26035	1	0	0	5	32	18692.91883	2	44	1	1	1	0.41	0.6	1	36	0	28.43	0	0	1	16.4	4.55555556	8.3	1.9	0.5	5.7	4.45	12.2	235	3	123.6842105	1339.5	705	352.5	1.5	2		130	76	1	156.8	97.4	5.915921312	0.621173469	0			1.09	6.05
20234	1	0	0	10	91	27989.94832	2	40	4	3	2	0.68	10.8	1	38	0	27.92	0	1	1	17.3	4.55263158	5.1	1.3	0.6	3.1	3.91	12.4	232	2.384615385	178.4615385	719.2	553.2307692	331.9384615	1.430769231	1	1	128	84	1	160.6	87.3	4.212933428	0.54358655	1	63	2.15	1.32	3.8
75938	0	0	0		63	31526.79333	2	33	1	3	2	5	0.59	2	38	1	50	0	0	1	17.3	4.55263158	11.8	3.4	0.4	7.8	4.4	12.2	350	2.294117647	102.9411765	2730	802.9411765	321.1764706	0.917647059	1	1	122	52	1	173				0			1.03	5.69
96877	0	0	0		37	15148.0805	1	60	4	2	2	2.47	1.09	2	38	1	32.5	0	0	1	17.3	4.55263158	7.4	3.2	0.6	3.2	4.34	9.1	251	1	78.4375	803.2	251	150.6	0.6	2		190	108	1	168.5	105.2	5.990247308	0.624332344	0	78	3.595	1.09	5.09
78704	0	0	0		75	24923.16088	1	55	4	1	2	1.04	3.87	1	33	0	32	0	0	1	15	4.54545455	6.4	2.4	0.7	3	3.22	10	188	1.25	78.33333333	564	235	164.5	0.875	1	1	152	0	1	175.8	109.5	5.955717551	0.622866894	0			1.47	4.22
16833	1	1	0	1	12	24949.55493	1	85	3	2	1	1.05	1.5	3	33	0	28.99	0	0	3	15	4.54545455	7.7	1	0.8	5.4	3.53	11	314	5.4	314	1695.6	1695.6	1356.48	4.32	1	1	158	38	1					1	113		1.42	5.43
20287	0	0	0		228	17786.4351	2	45	4	3	2	0.42	0.7	1	35	1	32.69	0	0	2	15.9	4.54285714	6.4	1.6	0.7	3.9	4.66	11.4	354	2.4375	221.25	1380.6	862.875	604.0125	1.70625	1	1	94	70	1	176.2	117.2	6.986135795	0.665153235	0	146	2.77	1.03	4.55
10664	0	0	0		211	7027.161381	2	29	4	2	1	4.58	0.8	2	35	0	29.19	0	0	1	15.9	4.54285714	5.5	2.8	0.6	2	3.97	9.8	370	0.714285714	132.1428571	740	264.2857143	158.5714286	0.428571429	2		118	82	1	167.3	102.7	5.745515256	0.613867304	0	183	4.29	0.98	6.23
66597	1	1	0	1	63	31437.06196	2	54	1	1	2	4.04	0.64	1	35	1	37.8	1	1	3	15.9	4.54285714	11.9	2.6	0.6	8	4.11	11.3	345	3.076923077	132.6923077	2760	1061.538462	636.9230769	1.846153846	1	1			1	171.7	113.1	6.824490313	0.658707047	0	103	2.767	1.16	4.47
92370	1	1	0	1	44	23177.22218	1	80	3	3	2	3.11	1.43	2	35	1	30.3	0	0	2	15.9	4.54285714	5.7	1.5	0.5	3.5	5.05	15.6	160	2.333333333	106.6666667	560	373.3333333	186.6666667	1.166666667	1	1	174	76	1	171.7				1	101	1.784	0.98	3.28
95189	0	0	0		33	6561.030573	1	66	4	3	2	1.44	1.2	3	35	0	36	1	1	1	15.9	4.54285714	8	2.8	0.6	4.3	4.4	14.2	196	1.535714286	70	842.8	301	180.6	0.921428571	2		180	72	1	169.4	111.6	6.826703454	0.65879575	1	58	2.948	1.14	4.4
100280	0	0	0		33	155897.8241	2	33	3	2	1	5	0.85	2	35	0	39	1	0	1	15.9	4.54285714	7.3	3	0.6	3.6	4.89	11.9	407	1.2	135.6666667	1465.2	488.4	293.04	0.72	1	1			1	161.2	101.2	6.072090509	0.627791563	0	121	2.612	1.24	4.47
49230	0	0	0		143	21369.59025	2	49	2	1	1	0.4	0.42	2	37	0	29.58	0	0	3	16.8	4.54054054	7.2	1.2	0.5	5.4	3.55	9.6	412	4.5	343.3333333	2224.8	1854	927	2.25	1	1	136	86	1	147.9	95.3	6.470488666	0.644354293	0	123	1.94	1.14	3.72
44617	0	0	0		135	37066.10227	2	53	4	3	1	5	0.91	3	37	0	33.6	0	0	1	16.8	4.54054054	6.5	3.4	0.6	2.2	4.02	10.6	447	0.647058824	131.4705882	983.4	289.2352941	173.5411765	0.388235294	1	1	102	72	1	162.2	108	7.003571313	0.665844636	0	130	2.664	1.53	4.86
98442	0	0	0		30	41679.59463	2	22	4	2	1	1.99	0.68	1	37	0	35.3	1	1	1	16.8	4.54054054	4.9	2.3	0.2	2.2	4.12	10.3	535	0.956521739	232.6086957	1177	511.7391304	102.3478261	0.191304348	2		132	66	1	163.7	109.4	7.065533266	0.668295663	0	100	6.025	0.88	7.42
97015	0	0	0		23	10900.82569	2	72	4	3	2	1.08	0.98	3	37	1	37.9	0	0	1	16.8	4.54054054	6.5	2.1	0.4	3.8	4.47	11.7	246	1.80952381	117.1428571	934.8	445.1428571	178.0571429	0.723809524	1	1	156	62	1	156.8	115.4	8.870967057	0.735969388	0	145	2.457	0.96	4.16
76818	1	0	0	9	18	37858.30025	1	80	3	3	1	3.22	1.57	3	39	1	24.7	0	0	1	17.7	4.53846154	5.8	1	0.7	3.9	4.35	11.9	127	3.9	127	495.3	495.3	346.71	2.73	1	1	142	54	1	172.9	98.4	4.747356754	0.569115095	1	73	2.043	1.22	3.65
98083	0	0	0		16	45896.43524	2	54	4	3	2	2.11	0.91	2	39	0	22.8	0	0	1	17.7	4.53846154	5.9	1.4	0.4	4	4.34	12.6	285	2.857142857	203.5714286	1140	814.2857143	325.7142857	1.142857143	1	1	126	82	1	161.2	82.3	3.55873818	0.510545906	0			3.65	5.66
78921	1	0	0	10	36	22758.42422	1	47	4	2	1	1.04	0.96	1	43	0	19.3	0	0	1	19.5	4.53488372	3.9	1.6	0.4	1.8	4	13	273	1.125	170.625	491.4	307.125	122.85	0.45	1	1	112	68	1	170.9	66.8	1.539991193	0.390871855	1	54	1.241	1.76	3.28
53242	0	0	0		111	77604.59284	1	57	3	2	1	2.11	0.84	3	32	1	27.92	0	0	1	14.5	4.53125	16	1.7	1.2	12.7	3.64	10.6	578	7.470588235	340	7340.6	4318	5181.6	8.964705882	1	1	146	54	1	174.6	99.1	4.714569791	0.567583047	0			1.14	3.85
69388	1	0	0	7	3	13082.41826	1	61	1	2	1	0.78	1.2	2	32	1	37.4	0	0	3	14.5	4.53125	5.6	0.2	0.3	5	3.97	11.9	166	25	830	830	4150	1245	7.5	1	1	102	84	1	171.7				0	103	2.353	1.06	3.96
22561	0	0	0		201	34295.93783	2	37	4	3	1	4.66	0.7	2	36	0	39.51	1	0	3	16.3	4.52777778	7.3	2	0.8	4.4	4.84	10.6	322	2.2	161	1416.8	708.4	566.72	1.76	1	1	128	78	1	151.1	110	8.648675834	0.727994705	1			1.37	5.92
79270	0	0	0		69	14966.58178	2	66	4	3	2	1.39	1.08	3	36	1	41.4	0	1	3	16.3	4.52777778	2.6	1.6	0.5	0.4	4.33	11.6	165	0.25	103.125	66	41.25	20.625	0.125	1	1	138	70	1	153.9	115.5	9.282233284	0.750487329	1	55	1.474	1.68	3.44
26471	1	0	0	9	13	5024.052234	2	79	1	1	2	0.8	0.7	3	36	1	35.94	0	0	1	16.3	4.52777778	10	2.4	1	6.3	4.27	13.4	319	2.625	132.9166667	2009.7	837.375	837.375	2.625	1	1	140	50	1	155.5	108	7.743798767	0.694533762	1			0.85	6.36
10619	1	0	1	2	92	65162.98255	2	37	3	1	2	0.73	0.6	1	38	0	31.99	0	0	1	17.2	4.52631579	5.1	1.2	0.3	3.6	3.77	12.5	438	3	365	1576.8	1314	394.2	0.9	1	1	106	68	1	173.6	111.6	6.43403145	0.642857143	0	227	3.59	1.01	5.77
99484	0	0	0		29	13689.44671	2	51	2	1	2	0.07	0.62	1	38	0	41.7	1	1	1	17.2	4.52631579	8.5	2.3	0.7	5	4.75	14.2	291	2.173913043	126.5217391	1455	632.6086957	442.826087	1.52173913	1	1	158	90	1	161.8	138.6	12.5495014	0.856613103	0	103	2.845	1.22	4.6
55759	1	0	0	10	12	16831.50957	2	80	1	1	2	0.09	0.7	3	42	1	31.83	0	0	3	19	4.52380952	9.2	3.4	1.9	3.9	4.96	12.3	118	1.147058824	34.70588235	460.2	135.3529412	257.1705882	2.179411765	1	1	166	54	1	146.6	94.6	6.493400024	0.645293315	0	144	2.405	1.03	4.19
2948	1	0	0	10	66	8723.171722	1	67	4	1	1	1.58	4.2	2	29	0	30.14	1	1	3	13.1	4.51724138	4.2	1.7	0.5	1.9	3.64	12.3	190	1.117647059	111.7647059	361	212.3529412	106.1764706	0.558823529	1	1	172	96	1	172.7	110	6.290886014	0.636942675	1	117	7.06	0.76	8.43
92101	1	0	0	10	8	8403.464986	1	69	1	1	1	0.92	2.75	3	31	1	28.99	0	0	3	14	4.51612903	12.4	2	0.7	9.5	3.79	11.4	201	4.75	100.5	1909.5	954.75	668.325	3.325	1	1	140	66	1	173.9				1			1.01	2.53
50087	0	0	0		136	23526.33435	2	36	2	1	1	0.47	0.46	1	35	1	34.75	0	1	2	15.8	4.51428571	12.2	3.9	0.5	7.4	4.68	12.6	329	1.897435897	84.35897436	2434.6	624.2564103	312.1282051	0.948717949	1	1	132	84	1	161.2	114.2	8.114326323	0.708436725	0	172	4.707	1.34	6.93
34319	1	0	0	7	129	9950.958117	1	63	4	1	2	2.11	1.9	2	35	1	28.99	0	0	1	15.8	4.51428571	4.1	1.5	0.6	1.9	4.61	13.1	153	1.266666667	102	290.7	193.8	116.28	0.76	1	1			1	151.7				0	81	2.845	1.78	5.04
68726	0	0	0		90	27890.13376	2	52	3	3	1	0.42	0.96	2	35	0	55	0	1	1	15.8	4.51428571	10.3	2.6	0.6	6.9	4.59	12.5	274	2.653846154	105.3846154	1890.6	727.1538462	436.2923077	1.592307692	1	1	172	94	1	160.9	144.5	13.95241925	0.898073337	0			1.34	4.84
91834	0	0	0		57	21458.62505	2	39	4	3	2	2.59	1.1	3	35	0	35.5	1	0	1	15.8	4.51428571	6.3	3.1	0.5	2.4	4.06	11.8	190	0.774193548	61.29032258	456	147.0967742	73.5483871	0.387096774	1	1	134	78	1	167.2	106.5	6.291331876	0.636961722	0			1.71	4.45
73778	1	0	1	2	53	8566.726987	1	62	1	3	1	2.08	0.81	3	35	1	52.3	0	0	3	15.8	4.51428571	10.8	1.7	0.9	8	4.6	12.7	210	4.705882353	123.5294118	1680	988.2352941	889.4117647	4.235294118	1	1			1	175.9	161	14.55629698	0.91529278	1			1.14	3.13
84493	0	0	0		51	22560.54492	2	44	4	2	2	0.68	0.64	2	35	1	56.7	0	0	1	15.8	4.51428571	6.3	2.8	0.4	3	4.87	12.2	256	1.071428571	91.42857143	768	274.2857143	109.7142857	0.428571429	1	1	122	56	1	164.9	160	16.56917331	0.970285021	1			1.73	4.53
91204	0	0	0		44	24267.0381	2	38	4	3	1	2.62	0.64	1	35	0	40.4	1	1	1	15.8	4.51428571	7.1	2.8	0.8	3.3	4.11	10.8	36	1.178571429	12.85714286	118.8	42.42857143	33.94285714	0.942857143	1	1	170	94	1	154.4	105	7.366046073	0.680051813	0	55	2.043	1.27	3.59
30419	1	0	0	7	104	16520.96493	2	75	4	3	2	1.31	1.9	3	37	1	28.51	0	1	1	16.7	4.51351351	9.5	3.1	0.5	5.7	4.34	12.3	253	1.838709677	81.61290323	1442.1	465.1935484	232.5967742	0.919354839	1	1	176	74	1	158.7	98.2	5.859809147	0.618777568	0			0.93	5.51
94173	0	0	0		24	12621.34813	2	68	4	2	2	0.74	0.6	3	37	0	33.6	0	1	1	16.7	4.51351351	7.2	0.9	1	5	3.34	10.4	236	5.555555556	262.2222222	1180	1311.111111	1311.111111	5.555555556	1	1	126	86	1	153.1	100	6.686904142	0.653167864	0			1.55	3.8
99425	0	0	0		14	13124.50891	2	57	4	3	1	1.73	0.84	2	37	1	35.5	0	0	1	16.7	4.51351351	6.3	2.8	0.4	2.9	4.34	12.8	273	1.035714286	97.5	791.7	282.75	113.1	0.414285714	1	1	142	84	1	165.6	110.1	6.978622689	0.664855072	0			1.19	2.77
11017	1	0	1	2	133	33829.89702	2	48	4	3	1	0.73	0.6	1	39	0	46.55	0	0	1	17.6	4.51282051	9.4	4.1	0.8	4.3	4.73	12	352	1.048780488	85.85365854	1513.6	369.1707317	295.3365854	0.83902439	1	1	126	72	1	156.9	120.4	9.771144598	0.76736775	1			1.6	3.54
12322	0	0	0		216	24124.53445	2	57	4	3	1	5	0.9	2	41	1	41.94	0	0	2	18.5	4.51219512	9.9	1.4	0.3	8.1	5.36	13.3	537	5.785714286	383.5714286	4349.7	3106.928571	932.0785714	1.735714286	1	1	158	86	1	161	117	8.613051296	0.726708075	0			1.53	5.46
66051	0	0	0		109	30372.92542	1	40	3	3	1	0.73	1.14	2	41	0	38.7	1	1	1	18.5	4.51219512	8.1	2.1	0.3	5.6	5.05	12.8	244	2.666666667	116.1904762	1366.4	650.6666667	195.2	0.8	2		126	88	1	177.9	126.7	8.21589371	0.712197864	0			0.85	4.78
89966	0	0	0		56	16909.77794	2	69	4	1	2	0.45	0.68	2	41	1	48.7	0	0	2	18.5	4.51219512	7	2.6	0.5	3.8	5.64	12.5	173	1.461538462	66.53846154	657.4	252.8461538	126.4230769	0.730769231	1	1	146	68	1	158.5	141.3	13.72459252	0.89148265	0	89	2.87	1.68	5.02
42338	0	0	0		154	6690.582692	1	64	4	3	1	2.14	1.04	3	36	1	47.09	0	0	3	16.2	4.5	10.7	3.7	1	5.6	4.75	12.4	378	1.513513514	102.1621622	2116.8	572.1081081	572.1081081	1.513513514	1	1	144	62	1	177.1	156.6	13.47654397	0.884246189	1			1.45	4.97
51945	0	0	0		124	16643.30173	2	46	5	1	2	0.09	0.57	1	40	1	34.71	1	0	1	18	4.5	6.7	1.5	0.3	4.8	5.2	11.8	575	3.2	383.3333333	2760	1840	552	0.96	2		130	78	1	150	111.7	9.116322678	0.744666667	1	254	4.603	1.27	7.19
7238	1	1	0	1	122	17329.60158	1	85	3	3	1	5	1.4	3	34	0	25.45	0	1	3	15.3	4.5	10.2	1.8	0.9	7	3.59	10.5	307	3.888888889	170.5555556	2149	1193.888889	1074.5	3.5	2		134	0	1	180.8	100.2	4.432128299	0.55420354	0	96	1.66	0.93	3.08
12236	1	0	0	3	111	9233.623605	1	65	4	3	1	2	0.9	1	34	0	28.99	0	0	1	15.3	4.5	9.4	2.4	0.5	6.3	3.49	10.3	361	2.625	150.4166667	2274.3	947.625	473.8125	1.3125	1	1	158	64	1		70.1			0			0.96	2.46
46204	1	1	0	1	105	23747.28327	1	80	3	3	1	2.14	1.06	3	40	0	27.79	0	1	3	18	4.5	6.2	1	0.6	4.1	4.55	10.1	188	4.1	188	770.8	770.8	462.48	2.46	1	1	114	62	1	163.3	102.9	6.12765006	0.630128598	1			1.22	4.06
63013	0	0	0		87	11750.83888	1	65	5	3	1	5	6.18	2	40	1	22.2	1	1	1	18	4.5	4.9	0.9	0.6	3	4.52	11.3	281	3.333333333	312.2222222	843	936.6666667	562	2	1	1	152	62	1	163.7	86.2	3.870800169	0.526572999	1			1.06	3.52
78047	0	0	0		69	39625.67845	2	72	3	1	2	2.65	0.69	1	36	0	26.3	0	0	3	16.2	4.5	10.4	2.9	1	6.1	4.65	12.6	301	2.103448276	103.7931034	1836.1	633.137931	633.137931	2.103448276	1	1	172	84	1	154.2	90.5	5.134664014	0.58690013	0	93	4.396	1.47	6.36
86785	0	0	0		53	15868.04376	2	49	2	1	2	3.17	0.7	1	38	0	33.5	1	0	1	17.1	4.5	7.6	3	0.5	4	4.59	11.4	289	1.333333333	96.33333333	1156	385.3333333	192.6666667	0.666666667	1	2	136	68	1	170	108.6	6.336249035	0.638823529	0			1.14	5.53
89190	0	0	0		47	16460.04116	1	47	4	3	1	1.77	9.36	2	42	1	27.9	1	1	1	18.9	4.5	6.7	1.6	0.6	4.1	3.06	9.1	295	2.5625	184.375	1209.5	755.9375	453.5625	1.5375	1	1	114	66	1	181	96.5	4.001715239	0.533149171	0	69	1.629	1.66	3.65
84949	0	0	0		40	21474.6434	2	78	4	3	2	2.36	1.92	2	36	1	42.1	0	1	1	16.2	4.5	12.2	2.4	1.1	8.3	3.49	10.1	258	3.458333333	107.5	2141.4	892.25	981.475	3.804166667	1	1	142	64	1	167.4	142	12.27577914	0.848267622	0			1.01	4.71
90665	0	0	0		40	12619.21294	1	66	4	2	2	1.26	1.18	1	36	1	28.1	0	0	3	16.2	4.5	11.6	1.5	0.6	9.4	3.67	11.8	205	6.266666667	136.6666667	1927	1284.666667	770.8	3.76	2		130	72	1	174.5	107.3	5.76946754	0.614899713	0			1.99	6.57
97620	0	0	0		29	25615.06994	2	41	5	3	1	3.4	0.7	2	38	1	45.8	0	0	1	17.1	4.5	7.1	2.1	0.4	4.4	4.6	12.3	309	2.095238095	147.1428571	1359.6	647.4285714	258.9714286	0.838095238	1	1	190	120	1	158.6	127.3	10.8304062	0.802648172	0	175	3.051	1.4	5.35
70544	1	0	0	4	21	7606.53553	1	77	4	2	1	1.34	4.27	2	40	0	23.3	0	0	2	18	4.5	3.7	1.4	0.4	1.8	4.15	10	156	1.285714286	111.4285714	280.8	200.5714286	80.22857143	0.514285714	1	1	142	86	1	166.3	92	4.411568941	0.553217078	1	91	1.914	2.04	4.42
101266	0	0	0		21	8998.314928	2	67	4	3	2	2.11	1.01	1	36	1	34.9	0	0	3	16.2	4.5	9.2	3.6	0.8	4.7	4.53	12.3	228	1.305555556	63.33333333	1071.6	297.6666667	238.1333333	1.044444444	1	1	130	76	1	152.9	108.1	8.075625252	0.706998038	0			1.5	4.89
95641	0	0	0		20	41319.92204	2	50	5	2	2	2.11	1.95	1	30	1	48.4	0	0	3	13.5	4.5	8.4	2.5	0.8	5	3.42	10.7	349	2	139.6	1745	698	558.4	1.6	1	1			1	165	152.8	14.94028974	0.926060606	1	149	2.508	1.01	4.29
98211	0	0	0		20	22387.89113	1	74	2	1	1	4	0.98	3	38	0	28.9	0	0	1	17.1	4.5	5.2	1.5	0.5	3.1	4.08	10	228	2.066666667	152	706.8	471.2	235.6	1.033333333	2		136	74	1	170.5	101.6	5.335235627	0.595894428	1	75	2.948	1.24	4.58
93742	0	0	0		20	14084.02631	1	72	4	3	2	3.62	1.35	3	34	1	33.9	0	1	1	15.3	4.5	3	1.1	0.3	1.4	3.65	11.1	250	1.272727273	227.2727273	350	318.1818182	95.45454545	0.381818182	1	1	166	90	1	178.3	115	6.485760554	0.64498037	1	105	2.353	1.24	4.14
98770	0	0	0		20	23397.77997	2	46	4	3	1	3.88	0.71	2	36	0	52.4	0	0	2	16.2	4.5	12.2	3.2	1	7.7	4.41	11.9	300	2.40625	93.75	2310	721.875	721.875	2.40625	2		148	100	1	167.1	138.1	11.57385871	0.826451227	0			1.66	3.47
95278	0	0	0		20	19525.91218	2	43	2	1	1	2.95	0.63	2	34	1	33.2	0	0	1	15.3	4.5	8.9	3	0.6	5.2	4.75	12.1	302	1.733333333	100.6666667	1570.4	523.4666667	314.08	1.04	2		114	80	1	168.1	105	5.997228619	0.624628198	0	103	3.129	0.98	4.65
97693	0	0	0		20	12847.52107	1	80	4	1	2	0.99	1.61	1	42	0	28.99	0	0	3	18.9	4.5	7.9	3.3	0.6	3.3	4.69	12.8	247	1	74.84848485	815.1	247	148.2	0.6	2		146	74	1		81			0			2.28	4.71
99220	0	0	0		18	17755.73713	2	78	4	2	2	0.75	0.63	1	40	0	29	0	0	1	18	4.5	8	1.9	0.8	5.2	4.7	12	381	2.736842105	200.5263158	1981.2	1042.736842	834.1894737	2.189473684	1	1	196	74	1	162.5	102.4	6.12825148	0.630153846	0	49	2.689	2.64	5.59
42276	1	1	0	1	14	27547.91747	2	67	3	1	2	1.06	0.65	2	40	1	27.76	0	0	2	18	4.5	13.1	3.3	0.9	8.5	3.59	11.4	442	2.575757576	133.9393939	3757	1138.484848	1024.636364	2.318181818	2		168	82	1	146.4	95.7	6.699784957	0.653688525	0			0.98	5.22
79648	0	0	0		81	9323.824765	1	62	4	1	1	0.84	0.78	1	41	1	39.6	0	0	1	18.4	4.48780488	4.6	1.9	0.7	1.8	8.3	15.9	206	0.947368421	108.4210526	370.8	195.1578947	136.6105263	0.663157895	1	1	146	76	1	178.2	126.1	8.092665413	0.707631874	1	200	2.095	0.96	4.09
54355	1	1	0	1	8	24350.69332	1	80	3	1	2	3.43	2.52	2	41	1	35.23	0	0	1	18.4	4.48780488	6.1	1.5	0.7	3.6	4.02	11.6	199	2.4	132.6666667	716.4	477.6	334.32	1.68	2		146	52	1	168.9	122.8	8.622717758	0.72705743	1			1.63	3.62
23829	0	0	0		197	36823.29807	2	37	4	1	2	1.36	0.7	3	39	0	32.57	0	1	1	17.5	4.48717949	5.9	1.8	0.3	3.5	4.18	11.3	280	1.944444444	155.5555556	980	544.4444444	163.3333333	0.583333333	2		158	78	1	166.6	94.3	4.681350198	0.566026411	0	49	2.302	1.11	3.67
36795	0	0	0		179	16053.07316	2	69	4	2	2	0.73	0.8	3	39	1	46.82	0	1	1	17.5	4.48717949	9.8	2	0.4	7.2	5.43	12.6	446	3.6	223	3211.2	1605.6	642.24	1.44	1	1			1	155.5	129.2	11.71438086	0.830868167	0	111	2.689	1.01	4.27
69511	0	0	0		99	15077.52519	2	65	4	1	2	1.38	0.87	2	39	1	25.2	0	0	2	17.5	4.48717949	5	2.9	0.2	1.7	5.01	12.5	228	0.586206897	78.62068966	387.6	133.6551724	26.73103448	0.117241379	1	1	176	70	1	165.1	91	4.369275749	0.551181102	0	149	0.905	1.06	2.74
96473	0	0	0		31	49750.16954	1	79	3	2	1	3.04	1.15	3	39	1	26.1	0	0	3	17.5	4.48717949	10	1.4	1	7.4	5.75	10.6	368	5.285714286	262.8571429	2723.2	1945.142857	1945.142857	5.285714286	1	1	128	68	1	161.1	93.8	5.032141539	0.582247052	0			1.6	4.5
74624	0	0	0		69	30892.49492	2	37	4	2	2	0.31	0.76	1	37	0	58.9	0	1	3	16.6	4.48648649	6.9	3.1	0.5	3	4.18	11.7	351	0.967741935	113.2258065	1053	339.6774194	169.8387097	0.483870968	1	1	126	74	1	165.5	148.4	13.90398908	0.896676737	0	134	2.974	1.14	4.81
100733	0	0	0		14	27351.15747	2	44	5	3	1	3.04	0.5	2	37	0	33.6	1	1	2	16.6	4.48648649	7.6	3.1	0.4	3.8	4.93	11.1	329	1.225806452	106.1290323	1250.2	403.2903226	161.316129	0.490322581	2		134	84	1	160.8	112.5	7.878638015	0.699626866	0	201	2.715	1.14	4.89
77661	1	0	0	7	57	32741.09968	2	80	4	3	2	5	2.44	2	35	1	40.8	0	0	3	15.7	4.48571429	8.9	2.1	0.9	5.3	4.32	11.3	173	2.523809524	82.38095238	916.9	436.6190476	392.9571429	2.271428571	1	1			1	153.3	122.3	10.68128579	0.797782127	0			1.4	4.16
100422	0	0	0		23	7096.618477	1	66	4	3	2	3.07	1.11	1	35	1	19.9	1	1	1	15.7	4.48571429	5.1	1.8	0.6	2.6	4.55	11.6	193	1.444444444	107.2222222	501.8	278.7777778	167.2666667	0.866666667	1	1	124	70	1	181.5	77.7	2.109390217	0.428099174	1	53	1.267	1.01	2.56
95862	0	0	0		16	20006.06614	1	80	3	1	1	1.7	0.68	3	35	0	19.7	0	0	3	15.7	4.48571429	9.6	1.1	1	7.5	4.24	12.2	377	6.818181818	342.7272727	2827.5	2570.454545	2570.454545	6.818181818	1	1	136	76	1	157.6	88.4	4.572905163	0.560913706	0			1.42	4.19
49039	0	0	0		140	7376.161005	1	80	1	1	1	1.33	1.02	2	33	0	21.57	0	0	2	14.8	4.48484848	8.3	1.5	0.3	5.7	3.99	12	228	3.8	152	1299.6	866.4	259.92	1.14	2		142	62	1	146.5	83.8	4.809638011	0.572013652	0	103	2.689	1.32	4.55
26059	1	0	0	5	67	5024.052234	2	85	1	1	2	3.14	1	3	31	0	23.24	0	0	3	13.9	4.48387097	4.4	1.8	0.5	2	2.95	9.3	442	1.111111111	245.5555556	884	491.1111111	245.5555556	0.555555556	1	1	126	54	1	159.2	86.7	4.233625933	0.54459799	0	63	1.448	1.6	3.39
88816	0	0	0		44	15595.67876	2	47	2	1	1	1.14		2	44	1	29.3	1	1	1	19.7	4.47727273	8.7	2.1	0.8	5.7	4.68	8.8	334	2.714285714	159.047619	1903.8	906.5714286	725.2571429	2.171428571	2		140	88	1	151.1				0			1.53	4.81
18516	0	0	0		226	23777.41796	2	35	4	1	2	1.03	1	1	42	0	31.95	0	0	1	18.8	4.47619048	5.6	1	0.5	3.9	4.47	7.8	242	3.9	242	943.8	943.8	471.9	1.95	1	2	132	78	1	160	101.7	6.259166996	0.635625	0	71		1.34	4.84
9405	1	0	0	10	68	105752.1962	1	46	3	2	1	1.51	10.2	1	42	0	35.96	0	0	3	18.8	4.47619048	9.4	1.8	0.9	6.2	5.27	14.6	256	3.444444444	142.2222222	1587.2	881.7777778	793.6	3.1	1	1	114	74	1	176.4	131.8	9.187399928	0.747165533	0	473		0.76	6.65
42357	0	0	0		133	90589.78378	2	25	3	3	1	4.38	0.82	2	40	0	24.56	1	0	1	17.9	4.475	4.6	1.5	0.3	2.4	4.37	10.6	461	1.6	307.3333333	1106.4	737.6	221.28	0.48	2		112	80	1	145.8	72	3.243761259	0.49382716	0	60	3.646	1.58	5.53
47337	0	0	0		141	26765.10911	2	48	4	2	1	0.68	0.74	3	38	1	44.93	0	0	2	17	4.47368421	7.1	1.9	0.3	4.4	5.14	11	382	2.315789474	201.0526316	1680.8	884.6315789	265.3894737	0.694736842	1	1	132	82	1	154.1	119.4	9.990710845	0.774821544	0	130	4.008	1.16	5.84
43202	0	0	0		140	37183.28024	2	34	3	1	1	1.43	0.63	2	38	0	30.04	1	0	1	17	4.47368421	10.5	2.5	0.8	6.8	3.8	9.5	578	2.72	231.2	3930.4	1572.16	1257.728	2.176	2		116	80	1	163.3	99.1	5.584015224	0.606858543	0			1.4	4.81
61314	0	0	0		111	19248.68037	2	18	4	3	1	0.93	0.62	2	38	0	30.39	0	0	1	17	4.47368421	10.4	5.1	0.9	4.1	4.77	11.1	308	0.803921569	60.39215686	1262.8	247.6078431	222.8470588	0.723529412	1	2	128	88	1	160.4	92.7	4.937782281	0.577930175	0			1.4	4.97
87496	0	0	0		56	21136.70766	1	58	4	3	2	0.93	1.42	1	38	0	32.6	0	0	1	17	4.47368421	12.1	1.5	0.9	9.4	5.92	14.2	237	6.266666667	158	2227.8	1485.2	1336.68	5.64	1	1	146	66	1	194.3	124.1	6.333337937	0.638703037	0	357	3.776	1.11	6.72
31294	1	0	0	6	7	50775.82287	2	73	3	3	2	3.12	0.7	2	38	0	25.94	0	0	3	17	4.47368421	9.6	1.9	0.5	6.7	4.66	12.5	261	3.526315789	137.3684211	1748.7	920.3684211	460.1842105	1.763157895	2		158	78	1	143.6	92.5	6.46551887	0.644150418	0	147	4.344	1.78	6.88
102754	0	0	0		35	27066.91153	1	50	4	3	1	5	1.08	2	36	1	31	1	1	1	16.1	4.47222222	8.5	2.4	0.8	5.3	5.73	13.1	221	2.208333333	92.08333333	1171.3	488.0416667	390.4333333	1.766666667	1	1	148	104	1	176.8	107.2	5.57202516	0.606334842	0			1.81	5.66
50658	1	0	0	10	75	60915.38571	2	75	3	3	2	2.4	1.14	3	34	1	40.71	0	0	3	15.2	4.47058824	8.7	2.3	0.4	5.8	4.37	11.5	261	2.52173913	113.4782609	1513.8	658.173913	263.2695652	1.008695652	1	1	126	54	1	155.7				1			0.85	5.04
102861	0	0	0		25	71692.31588	2	41	4	2	2	1.24	0.89	2	32	0	57.7	0	0	1	14.3	4.46875	7	2.3	0.5	3.6	4.8	12	311	1.565217391	135.2173913	1119.6	486.7826087	243.3913043	0.782608696	2		132	0	1	164.6	153.2	15.10873816	0.930741191	0			1.09	3.57
27688	1	0	0	10	15	4000.110504	2	64	1	2	2	1.08	0.6	2	30	1	31.73	0	0	2	13.4	4.46666667	3.4	1.4	0.4	1.5	4.56	16.2	67	1.071428571	47.85714286	100.5	71.78571429	28.71428571	0.428571429	1	1	142	70	1	157	95.3	5.587401647	0.607006369	0			1.97	5.79
4308	0	0	0		248	6605.299462	2	18	4	3	2	0.09	0.5	2	41	0	21.7	0	0	1	18.3	4.46341463	6.6	2.3	0.5	3.6	5.04	10.4	299	1.565217391	130	1076.4	468	234	0.782608696	1	2	98	76	1	159.5	68.9	2.171705935	0.431974922	0			1.42	5.87
49464	0	0	0		140	23609.4116	2	33	4	3	2	3.26	0.82	2	41	0	31.01	1	1	2	18.3	4.46341463	10.6	1.8	0.6	8.1	4.47	11	338	4.5	187.7777778	2737.8	1521	912.6	2.7	2		156	90	1	163	101.1	5.894159068	0.620245399	0			1.73	6.39
93360	0	0	0		56	18313.15136	2	62	4	3	1	1.22	0.84	3	41	1	40.3	1	1	1	18.3	4.46341463	10.7	3.3	0.4	6.5	5.9	12.6	408	1.96969697	123.6363636	2652	803.6363636	321.4545455	0.787878788	1	1	126	82	1	162.3				0			1.91	5.22
88334	0	0	0		47	15956.04054	2	39	4	3	1	1.77	0.89	3	41	1	42.4	1	1	1	18.3	4.46341463	7.3	1.8	0.4	4.9	3.59	9.1	568	2.722222222	315.5555556	2783.2	1546.222222	618.4888889	1.088888889	1	1	136	80	1	166.3	135.1	11.13177694	0.812387252	0	206	3.879	0.85	5.79
69652	1	0	0	4	17	13278.89774	2	74	5	1	1	1.08	1.1	2	41	1	21.5	0	0	2	18.3	4.46341463	6.4	1.9	0.8	3.5	5.33	13.3	199	1.842105263	104.7368421	696.5	366.5789474	293.2631579	1.473684211	1	1	142	102	1	143.7	76	3.916528589	0.52887961	0			1.37	3.52
73800	0	0	0		69	27915.78367	2	54	3	2	2	1.29	0.92	3	39	1	54.2	0	0	3	17.4	4.46153846	10.3	1.9	0.8	7.4	5.26	14.1	358	3.894736842	188.4210526	2649.2	1394.315789	1115.452632	3.115789474	1	1	124	78	1	159.9	139.7	13.11799952	0.873671044	1			1.01	5.69
44603	1	0	0	10	115	27368.68005	2	52	4	1	1	0.46	0.93	1	37	1	30.93	0	1	1	16.5	4.45945946	5.7	1.9	0.5	3.2	4.61	11.8	589	1.684210526	310	1884.8	992	496	0.842105263	1	2	152	88	1	170.1	112.5	6.891209034	0.661375661	1	182	2.638	0.8	4.37
62768	0	0	0		102	41311.15198	2	38	1	2	2	0.68	0.49	2	37	0	32.2	0	0	2	16.5	4.45945946	9.8	2	0.9	6.5	4.42	11.5	365	3.25	182.5	2372.5	1186.25	1067.625	2.925	1	1	128	90	1	158.6	96.4	5.606019205	0.607818411	0	98	2.845	2.07	5.43
7925	1	0	0	9	20	2529.278655	2	69	1	1	2	0.72	4.6	2	37	1	25.09	0	0	3	16.5	4.45945946	7.9	2.5	0.8	4.3	3.89	12.6	279	1.72	111.6	1199.7	479.88	383.904	1.376	1	1	152	68	1	150.6				1	293		1.26	6.36
97424	0	0	0		15	33027.81089	2	38	3	3	1	1.19	1.24	3	37	0	38.1	0	0	1	16.5	4.45945946	8.9	1.8	0.6	6.2	4.65	11.5	286	3.444444444	158.8888889	1773.2	985.1111111	591.0666667	2.066666667	2		124	82	1	161.9	106.3	6.771467134	0.656578135	0			1.01	4.65
42681	0	0	0		142	25621.74214	1	59	4	2	2	0	2.79	2	35	0	30.08	1	1	1	15.6	4.45714286	5.6	1.6	0.8	3	5.94	15	292	1.875	182.5	876	547.5	438	1.5	1	1	196	88	1	176.3	103.8	5.176082504	0.588769144	0	101	4.215	2.02	6.75
69767	0	0	0		94	154414.4929	1	56	5	3	2	1.97	0.88	2	35	0	45.3	1	1	2	15.6	4.45714286	10.8	2.4	0.5	7.5	4.65	10.6	342	3.125	142.5	2565	1068.75	534.375	1.5625	2		160	84	1	166.1	136.7	11.46456304	0.822998194	0			0.91	4.24
47210	1	0	0	9	34	15069.56304	2	80	4	3	2	1.46	2.52	3	35	1	29.68	0	0	3	15.6	4.45714286	10	1.2	1	7.5	3.55	10.2	289	6.25	240.8333333	2167.5	1806.25	1806.25	6.25	1	1	204	18	1	155.1	97.8	6.137951662	0.630560928	1	142	4.163	1.91	6.8
99366	0	0	0		33	46444.58733	2	47	1	3	1	5	0.58	1	35	0	40.6	0	0	1	15.6	4.45714286	8.8	2.6	0.5	5.4	4.59	12.8	301	2.076923077	115.7692308	1625.4	625.1538462	312.5769231	1.038461538	1	1	142	78	1	153.2	123.8	10.99844466	0.808093995	0	118	3.569	1.24	5.43
98837	1	0	0	10	3	11145.64108	1	80	3	3	2	2.09	2.22	3	35	0	28.99	0	0	1	15.6	4.45714286	7.1	1.8	0.6	4.3	3.37	10.6	216	2.388888889	120	928.8	516	309.6	1.433333333	1	1	154	72	1					0			1.4	3.98
63313	0	0	0		100	20419.26087	1	56	4	3	1	5	1.12	2	33	1	29.5	0	1	3	14.7	4.45454545	4.4	1.9	0.7	1.7	4.32	14.1	205	0.894736842	107.8947368	348.5	183.4210526	128.3947368	0.626315789	1	1	126	82	1	180.8	111.1	5.75998372	0.61449115	0			1.6	4.34
75127	0	0	0		76	22652.63189	1	59	4	3	2	5	16.64	2	33	1	30.1	0	0	2	14.7	4.45454545	5.9	1.5	0.7	3.4	3.83	12.1	159	2.266666667	106	540.6	360.4	252.28	1.586666667	1	1	104	46	1	182.5	112.9	5.856363678	0.618630137	0	75	2.276	1.6	4.27
68758	1	1	0	1	26	19320.39727	1	78	3	1	1	1.22	1.26	3	33	1	28.99	0	0	1	14.7	4.45454545	7.5	1	0.8	5.3	3.77	11.6	115	5.3	115	609.5	609.5	487.6	4.24	1	1	132	68	1					0	144	1.991	1.14	3.88
59035	0	0	0		112	10679.04543	2	52	2	1	2	2.59	0.61	2	42	0	29.25	0	1	1	18.7	4.45238095	7.7	2.7	0.6	4	4.53	12.5	298	1.481481481	110.3703704	1192	441.4814815	264.8888889	0.888888889	1	1	128	90	1	157.1	94	5.390431551	0.598345003	0			1.29	5.74
83511	1	0	0	10	38	14062.89476	2	68	5	2	2	1.36	0.69	2	42	0	28.99	1	1	1	18.7	4.45238095	4.6	2	0.5	2	3.6	11.9	202	1	101	404	202	101	0.5	1	1	154	66	1					1			3.93	8.43
10037	1	1	0	1	32	22432.84016	2	85	3	1	2	1.25	1.3	2	42	0	37.39	0	0	3	18.7	4.45238095	9.3	1.9	0.8	6.2	4.07	13.5	119	3.263157895	62.63157895	737.8	388.3157895	310.6526316	2.610526316	1	1	130	0	1	146.1	106.7	8.713275284	0.730321697	0			0.72	5.09
81009	0	0	0		67	20641.42805	2	56	5	2	1	1	0.55	2	31	1	33.2	0	0	1	13.8	4.4516129	5.6	2.1	0.3	3.1	3.64	11.1	198	1.476190476	94.28571429	613.8	292.2857143	87.68571429	0.442857143	1	1	108	64	1	148.3	106.2	8.322303207	0.716115981	0	92	1.81	1.53	3.8
102245	0	0	0		17	58286.57654	2	64	5	2	2	0.33	0.68	1	31	0	19	0	0	3	13.8	4.4516129	12.2	3.4	0.5	8	3.45	10.9	289	2.352941176	85	2312	680	340	1.176470588	1	1			1	154.7	76.6	3.26832673	0.495151907	1			1.16	4.14
21449	0	0	0		198	29403.51114	2	44	4	2	1	0.31	0.7	1	40	0	28.99	0	0	1	17.8	4.45	5.7	2.1	0.5	2.9	3.43	8.9	521	1.380952381	248.0952381	1510.9	719.4761905	359.7380952	0.69047619	1	1	144	64	1					0			2.51	5.35
93251	0	0	0		55	89599.44957	1	70	3	2	1	1.82	0.78	2	40	1	41.4	0	1	1	17.8	4.45	8.5	1.5	0.8	6	5.22	13.4	182	4	121.3333333	1092	728	582.4	3.2	1	1	156	52	1	172.9	139.5	10.95917177	0.806824754	0			2.17	4.03
25822	0	0	0		201	14603.99042	1	62	4	1	1	2.2	1.1	3	38	1	37.98	0	1	1	16.9	4.44736842	7.6	2.2	0.7	4.3	3.89	10.1	410	1.954545455	186.3636364	1763	801.3636364	560.9545455	1.368181818	1	1			1	166.9	125.5	9.324062022	0.751947274	1			0.98	4.6
18103	1	0	0	9	88	21261.97144	2	73	4	1	2	5	1.5	2	38	1	28.99	0	0	1	16.9	4.44736842	14.1	6.5	1.2	5.4	4.7	12.9	240	0.830769231	36.92307692	1296	199.3846154	239.2615385	0.996923077	1	1			1	154.1				0			1.89	4.76
80315	0	0	0		71	9264.491508	2	60	4	2	2	2.11	0.94	3	38	1	58.7	0	0	1	16.9	4.44736842	9.4	2.4	0.9	5.9	4.17	12.9	343	2.458333333	142.9166667	2023.7	843.2083333	758.8875	2.2125	1	1	114	66	1	158.1	155.9	17.17146085	0.986084756	0	65	3.439	1.53	5.3
84732	1	0	0	10	53	42067.87423	1	80	3	1	1	1.79	1.49	2	38	1	25.2	0	0	3	16.9	4.44736842	6.2	0.9	0.7	4.2	3.64	8.7	210	4.666666667	233.3333333	882	980	686	3.266666667	1	1	154	62	1	166.4	93.1	4.54299736	0.559495192	0			0.49	2.33
90700	0	0	0		40	21895.38596	2	40	4	3	2	2.28	1.06	2	38	1	35.2	0	0	1	16.9	4.44736842	6.8	1.5	0.4	4.6	5.25	12.4	328	3.066666667	218.6666667	1508.8	1005.866667	402.3466667	1.226666667	2		146	84	1	168.5	110.5	6.751792561	0.65578635	0	82	3.595	1.55	5.56
98838	1	0	1	2	23	68916.29602	2	70	3	2	1	1.85	0.84	1	38	0	23	1	0	1	16.9	4.44736842	6.9	2	0.6	4.1	5.31	15.4	166	2.05	83	680.6	340.3	204.18	1.23	2		154	92	1	149.9	86.6	4.933173688	0.577718479	0			1.4	4.37
95059	0	0	0		20	25233.26109	1	53	3	1	2	0	0.73	2	38	0	33.1	1	1	1	16.9	4.44736842	7.3	1.6	0.8	4.4	3.85	13.3	215	2.75	134.375	946	591.25	473	2.2	1	1			1	177.9	122.8	7.631855096	0.690275436	0			1.68	5.59
99353	0	0	0		16	35190.20838	2	30	4	3	1	2.49	0.8	2	38	0	48.9	0	1	2	16.9	4.44736842	7.8	2.6	0.5	4.5	5.48	12.5	249	1.730769231	95.76923077	1120.5	430.9615385	215.4807692	0.865384615	2		126	82	1	168.5	146	12.87648873	0.866468843	0	54	2.845	1.24	4.37
90294	1	0	0	10	12	53869.4234	2	80	3	1	2	1.16	1.22	3	38	1	21	0	0	2	16.9	4.44736842	4.6	2.4	0.5	1.5	3.75	11.6	134	0.625	55.83333333	201	83.75	41.875	0.3125	1	1			1	145.2				0			1.32	3.62
9984	0	0	0		219	12254.34563	2	46	1	1	1	4.61	0.7	1	36	0	36.07	0	1	1	16	4.44444444	2.9	1.1	0.3	1.4	4.31	9.8	292	1.272727273	265.4545455	408.8	371.6363636	111.4909091	0.381818182	2		134	74	1	156.9	105	7.088862522	0.669216061	0	106	2.66	0.75	3.96
32618	1	0	0	10	63	5516.686737	2	64	1	3	1	2.61	1.4	2	36	0	28.99	0	0	1	16	4.44444444	7	2.7	0.7	3.2	4.04	11.8	365	1.185185185	135.1851852	1168	432.5925926	302.8148148	0.82962963	1	1	116	58	1					0			0.98	4.42
27643	1	0	0	10	41	15487.47412	1	70	3	1	1	0.96	2.9	1	36	1	24.12	0	0	3	16	4.44444444	20.8	1.5	0.3	18	3.42	10.8	975	12	650	17550	11700	3510	3.6	1	1	166	68	1	172.4	98.5	4.795256887	0.571345708	1	70	1.319	1.16	2.84
102850	0	0	0		35	61763.17987	1	54	2	3	1	5	1.04	2	36	0	44.3	0	0	2	16	4.44444444	7.5	2.9	0.8	3.6	5.84	15.6	199	1.24137931	68.62068966	716.4	247.0344828	197.6275862	0.993103448	1	1	134	78	1	168.2	136.7	11.14223432	0.812722949	0	185	2.974	1.11	5.04
102947	0	0	0		31	13563.95626	1	75	4	3	2	4.28	1.81	3	45	0	25.2	0	0	1	20	4.44444444	3.6	1.4	0.7	1.5	4.93	10.7	118	1.071428571	84.28571429	177	126.4285714	88.5	0.75	2		160	82	1	170.4	94	4.378860604	0.551643192	0	35	1.707	1.81	3.7
102778	0	0	0		17	4942.373212	2	67	4	3	1	1.17	1.24	2	36	1	84.4	0	0	3	16	4.44444444	11.9	3	0.9	7.7	4.89	13	299	2.566666667	99.66666667	2302.3	767.4333333	690.69	2.31	1	1	120	76	1	161.3				0			1.32	4.19
37455	1	1	0	1	4	11477.23436	1	64	1	1	2	1.21	1.3	1	36	1	34.99	0	1	1	16	4.44444444	7.3	0.9	0.5	5.6	4.97	14.1	209	6.222222222	232.2222222	1170.4	1300.444444	650.2222222	3.111111111	1	1	132	56	1	161	120.7	9.259409486	0.749689441	1	72	2.586	1.11	4.06
62948	1	0	1	2	3	58756.09717	1	79	3	3	1	5	0.89	2	36	1	34.8	0	0	3	16	4.44444444	3.1	0.5	0.4	2	3.05	10.4	108	4	216	216	432	172.8	1.6	1	1	124	66	1	172.6	119.8	7.732109367	0.694090382	0	123	1.862	1.11	3.62
33492	1	1	0	1	27	25918.77232	1	45	4	2	2	3.37	1.1	2	34	0	44.15	0	0	1	15.1	4.44117647	6.9	1.5	0.6	4.4	5.89	16	316	2.933333333	210.6666667	1390.4	926.9333333	556.16	1.76	1	1	166	90	1	178.7	136	9.58686904	0.761052043	0	121	1.655	1.03	3.31
28840	0	0	0		196	6937.299364	2	20	4	3	1	2.04	0.7	2	41	0	22.93	0	1	1	18.2	4.43902439	5.8	1.6	0.4	3.7	4.69	11.6	345	2.3125	215.625	1276.5	797.8125	319.125	0.925	1	2	92	70	1	163.5	76.7	2.797833114	0.46911315	0	88	3	0.91	4.37
90449	1	0	1	2	17	12907.91434	1	64	4	1	2	1.78	1.25	1	41	0	24.6	0	0	1	18.2	4.43902439	7.6	2.8	0.7	4	5.07	13.6	478	1.428571429	170.7142857	1912	682.8571429	478	1	1	1	138	60	1	167.8	93.4	4.482512614	0.556615018	0	79	3.129	1.84	5.38
76714	1	0	0	7	70	21120.24732	2	72	3	3	1	0.67	0.92	2	39	1	43.1	0	1	2	17.3	4.43589744	13.9	2.4	0.8	10.4	4.07	11	249	4.333333333	103.75	2589.6	1079	863.2	3.466666667	1	1	140	0	1	150.1	131.8	13.26695724	0.878081279	1			1.24	3.9
70916	1	0	0	10	4	23904.94556	2	78	2	1	2	0.92	2.98	1	39	1	25.8	0	0	1	17.3	4.43589744	8.9	2	0.4	6.3	4.37	11.2	336	3.15	168	2116.8	1058.4	423.36	1.26	1	1	172	66	1	152	91.6	5.487546218	0.602631579	0	117	3.543	1.78	5.92
19554	1	0	0	6	91	21538.42724	2	85	3	2	2	5	0.6	2	30	0	23.56	0	0	3	13.3	4.43333333	4.5	0.6	0.3	3.6	3.94	12.7	364	6	606.6666667	1310.4	2184	655.2	1.8	1	1	178	0	1	152.1	80.6	3.937112659	0.52991453	0			1.81	5.46
71152	1	0	0	3	13	19206.02739	1	80	2	1	2	4.59	1.05	3	30	1	24.6	0	0	1	13.3	4.43333333	5.6	1	0.6	3.8	3.15	10.1	225	3.8	225	855	855	513	2.28	1	1	122	62	1	161.3				1			1.16	2.35
73899	0	0	0		81	21391.39614	1	57	4	3	1	5	2.04	2	37	1	42.3	0	0	1	16.4	4.43243243	10.2	2.4	0.8	6.8	4.94	14.6	138	2.833333333	57.5	938.4	391	312.8	2.266666667	1	1	126	54	1	182.3	133.7	8.799247502	0.733406473	1			0.93	2.33
88361	0	0	0		54	30212.69323	2	36	5	2	2	0.94	0.68	1	37	0	33.8	0	0	1	16.4	4.43243243	8.2	2.4	0.7	4.9	4.34	10.7	377	2.041666667	157.0833333	1847.3	769.7083333	538.7958333	1.429166667	1	1	136	64	1	163.4	102.8	6.10390655	0.629130967	0	115	4.086	0.93	5.61
77876	1	0	0	7	52	24113.45029	2	80	3	3	2	1.27	2.07	2	37	1	33.8	0	0	2	16.4	4.43243243	8.4	0.8	0.9	6.5	3.32	10.4	196	8.125	245	1274	1592.5	1433.25	7.3125	1	1			1	149.3				1			1.29	3.1
43893	1	1	0	1	38	24122.07178	2	45	4	3	2	1.69	5.32	2	37	1	39.41	0	0	3	16.4	4.43243243	7.8	2.6	0.3	4.8	4.84	14.1	339	1.846153846	130.3846154	1627.2	625.8461538	187.7538462	0.553846154	1	1			1	173.1	121.7	7.970163163	0.703061814	0	170	4.319	1.03	6.23
101087	0	0	0		33	125625.8415	2	51	3	2	1	3.34	0.49	1	37	1	18.7	1	0	3	16.4	4.43243243	8.1	1.6	0.7	5.6	4.85	14.6	326	3.5	203.75	1825.6	1141	798.7	2.45	1	1	170	120	1	159.7	73.4	2.632626016	0.459611772	1	109	2.819	1.53	4.91
85401	1	0	0	10	31	21811.57377	2	46	1	3	2	0.92	0.58	1	37	0	52.8	1	0	1	16.4	4.43243243	6.3	2.3	0.4	3.5	4.94	11.4	315	1.52173913	136.9565217	1102.5	479.3478261	191.7391304	0.608695652	1	2	124	74	1	154	135	13.21762592	0.876623377	0	41	2.25	1.37	3.83
79377	0	0	0		78	16152.6348	1	72	4	2	1	2.11	1.27	3	44	1	28.8	0	0	3	19.5	4.43181818	5.1	1.7	0.4	2.8	6.22	13.9	169	1.647058824	99.41176471	473.2	278.3529412	111.3411765	0.658823529	1	1	140	58	1	171.5	105.3	5.748456313	0.613994169	0			0.91	5.2
9172	1	0	0	9	10	11431.88227	2	75	4	3	2	0.66	9.9	3	44	1	28.65	0	0	3	19.5	4.43181818	7.5	2.2	0.4	4.5	4.28	11.4	176	2.045454545	80	792	360	144	0.818181818	1	1			1	144	87	5.522511106	0.604166667	1			0.6	4.78
101764	0	0	0		21	20097.89691	1	49	4	3	2	5	9.66	3	35	0	30.5	0	0	1	15.5	4.42857143	7.6	1.1	0.8	5.5	3.55	11.6	127	5	115.4545455	698.5	635	508	4	1	1	112	72	1	157.7	99.3	6.116887732	0.629676601	1			1.45	5.33
95813	0	0	0		15	8353.718303	1	80	3	1	2	1.36	0.91	2	35	0	23	0	1	3	15.5	4.42857143	7.2	4.3	0.7	2.1	4.08	12.4	282	0.488372093	65.58139535	592.2	137.7209302	96.40465116	0.341860465	2		148	60	1	152.5	85	4.4984842	0.557377049	0			1.16	4.34
52679	1	0	0	7	50	11112.87202	1	80	4	3	2	2.17	1.49	3	33	1	31.05	0	0	1	14.6	4.42424242	5.9	1	0.5	4	3.45	10.8	154	4	154	616	616	308	2	1	1	102	0	1	154.9				0			1.06	3.28
41244	0	0	0		174	91583.23502	2	51	3	3	1	5	0.7	3	38	0	41.95	0	0	1	16.8	4.42105263	8.1	1.6	0.5	5.4	5.07	11.2	393	3.375	245.625	2122.2	1326.375	663.1875	1.6875	1	1	138	76	1	160	125.3	10.23796756	0.783125	0	139	3.233	1.29	5.25
49733	0	0	0		151	38832.15173	2	30	3	3	2	0.34	0.62	2	38	0	42.07	1	1	1	16.8	4.42105263	15.9	4.2	1.5	9	4.82	12.5	497	2.142857143	118.3333333	4473	1065	1597.5	3.214285714	1	1	124	64	1	169.8	117.8	7.723334664	0.693757362	0	199	1.733	1.11	3.88
55317	0	0	0		113	16511.41277	2	49	2	3	1	3.09	0.9	2	38	0	45.12	0	0	2	16.8	4.42105263	12.3	2.8	0.7	8.4	4.37	12.1	427	3	152.5	3586.8	1281	896.7	2.1	2		134	86	1	155	122	10.35723093	0.787096774	0			1.16	3.88
60905	1	0	0	10	92	15845.94545	1	46	1	1	1	0.21	0.61	2	38	0	31.5	1	0	1	16.8	4.42105263	3.8	0.7	0.5	2.5	5	13.5	84	3.571428571	120	210	300	150	1.785714286	2		150	88	1	162.8	107.2	6.818743537	0.658476658	0			1.01	2.69
27253	1	0	0	4	75	14276.02545	2	61	4	1	2	1	0.9	1	38	1	22.13	0	0	1	16.8	4.42105263	5.4	1.4	0.3	3.4	4.6	14.4	321	2.428571429	229.2857143	1091.4	779.5714286	233.8714286	0.728571429	1	1			1	156.5	91.1	5.029104524	0.582108626	0	218	2.534	2.35	6.03
48553	1	0	0	10	91	7944.069793	1	62	4	3	1	3.43	0.73	3	31	0	21.02	0	0	1	13.7	4.41935484	4.9	1	0.1	3.6	3.51	11.8	283	3.6	283	1018.8	1018.8	101.88	0.36	1	1	132	82	1	164.8	88.8	4.116253571	0.538834951	0			1.6	3.75
89352	0	0	0		39	9652.042775	1	66	1	2	1	4.91	1.08	2	43	1	35.7	0	1	1	19	4.41860465	6.8	1.7	0.7	4.3	5.03	12.7	202	2.529411765	118.8235294	868.6	510.9411765	357.6588235	1.770588235	1	1	150	72	1	171.8	114.9	7.078336099	0.668800931	0	228	2.689	0.88	4.76
92060	1	0	0	10	25	15341.49342	1	65	4	1	2	0.82	1.02	1	43	1	28.1	0	0	1	19	4.41860465	9.4	4.2	1.3	3.8	3.82	11.8	160	0.904761905	38.0952381	608	144.7619048	188.1904762	1.176190476	1	1	120	64	1	175.5	108.5	5.847101241	0.618233618	1			3.54	6
66218	0	0	0		93	39600.75642	2	43	5	3	2	2.24	0.9	2	36	1	49.2	1	0	1	15.9	4.41666667	11.5	2.3	0.6	8.4	3.8	10.4	416	3.652173913	180.8695652	3494.4	1519.304348	911.5826087	2.191304348	1	1	122	62	1	164.9	114.2	7.691320851	0.692540934	1			1.11	4.68
82650	0	0	0		69	26557.84116	2	43	4	3	1	3.82	0.66	2	36	0	29.7	0	0	1	15.9	4.41666667	7.5	2.1	0.4	4.8	4.66	13.1	306	2.285714286	145.7142857	1468.8	699.4285714	279.7714286	0.914285714	1	2	112	68	1	164.7	101.5	5.801370124	0.61627201	0			1.66	6.85
67435	1	0	1	2	68	12967.5434	1	80	5	3	1	0.82	0.72	2	36	0	16.4	0	0	2	15.9	4.41666667	4.5	1.2	0.4	2.8	4.65	12.5	342	2.333333333	285	957.6	798	319.2	0.933333333	2		132	82	1	172.4	70.6	1.818524999	0.409512761	0			1.22	5.3
89483	0	0	0		55	11742.14525	2	56	1	1	1	2.97	0.57	2	36	0	34.3	0	0	3	15.9	4.41666667	6.5	2	0.4	3.7	4.69	12.3	302	1.85	151	1117.4	558.7	223.48	0.74	2		146	64	1	143.7	102.2	8.188997105	0.711203897	0			1.4	4.4
41870	1	0	0	10	21	14930.7332	1	59	1	1	2	0.91	4.42	3	36	1	28.99	0	0	3	15.9	4.41666667	3.2	1.6	0.2	1.2	4.03	12.8	128	0.75	80	153.6	96	19.2	0.15	1	1			1					1	37	1.241	1.19	2.61
89993	0	0	0		58	71775.78489	2	51	3	1	1	5	0.76	3	41	0	39.9	0	0	1	18.1	4.41463415	9.5	1.3	0.6	7.4	4.65	13.2	215	5.692307692	165.3846154	1591	1223.846154	734.3076923	3.415384615	1	1	120	66	1	162.8	124.7	9.730237557	0.765970516	0			1.6	6.49
58860	0	0	0		115	108209.2829	2	53	3	3	2	1.11	1.14	2	34	0	33.13	0	0	1	15	4.41176471	5.6	2	0.3	3.1	3.57	12.4	299	1.55	149.5	926.9	463.45	139.035	0.465	1	1	108	70	1	162.7				0	118	0.621	1.53	2.77
76116	1	0	0	9	62	22889.24799	1	68	3	3	1	2.11	5.98	1	34	0	35.4	1	0	3	15	4.41176471	11.7	2.8	1.1	7.4	3.87	11.2	285	2.642857143	101.7857143	2109	753.2142857	828.5357143	2.907142857	1	1	190	84	1	175.3	120.7	7.586282801	0.688533942	1			0.88	5.09
98360	0	0	0		27	13956.15932	1	71	3	2	1	1.83	1.15	2	34	1	28.5	1	0	1	15	4.41176471	6.4	2.8	0.6	2.9	3.54	12	125	1.035714286	44.64285714	362.5	129.4642857	77.67857143	0.621428571	1	1	130	66	1	163.1	107.1	6.7733128	0.656652361	1			1.32	2.95
97481	1	0	0	10	21	28306.10412	1	80	1	3	1	1.19	1.01	2	34	0	30.7	0	0	1	15	4.41176471	8.5	1.8	0.5	5.9	4.5	13	226	3.277777778	125.5555556	1333.4	740.7777778	370.3888889	1.638888889	1	1	142	62	1	160	107.5	7.156447369	0.671875	0			1.4	3.41
102637	0	0	0		16	6162.882054	1	64	4	3	1	3.55	1.71	2	34	1	32.3	0	0	3	15	4.41176471	4.7	1.7	0.7	2.2	3.64	11	71	1.294117647	41.76470588	156.2	91.88235294	64.31764706	0.905882353	1	1	176	78	1	175.6	118.8	7.275639044	0.676537585	1			1.76	5.38
101755	0	0	0		15	67700.4091	2	66	5	3	1	0.86	0.77	3	34	0	28.8	0	1	1	15	4.41176471	5.7	2.1	0.5	3	4.53	12.8	168	1.428571429	80	504	240	120	0.714285714	1	1	116	80	1	160.4	97.7	5.635506217	0.609102244	0	107	3.982	1.58	6.1
59788	1	0	0	8	74	19909.76127	1	80	3	3	2	4.62	1.19	3	39	1	34.52	0	1	1	17.2	4.41025641	5	3.5	0.2	1.1	3.26	10.8	193	0.314285714	55.14285714	212.3	60.65714286	12.13142857	0.062857143	1	1			1	169.1	119.3	8.035407751	0.705499704	0			0.93	4.5
92573	0	0	0		41	36194.52891	2	42	3	1	2	1.25	1.05	1	39	1	41.9	0	0	1	17.2	4.41025641	10	1.3	0.9	7.4	4.5	11.9	408	5.692307692	313.8461538	3019.2	2322.461538	2090.215385	5.123076923	2		144	86	1	156.5	132.3	12.18133241	0.845367412	0			1.19	4.45
77773	1	0	0	10	29	30300.83313	2	80	3	3	1	2.39	1.93	3	39	1	28.99	0	0	1	17.2	4.41025641	5.3	0.6	0.4	4.1	3.89	11	161	6.833333333	268.3333333	660.1	1100.166667	440.0666667	2.733333333	1	1			1					1			1.4	5.12
59643	1	0	1	2	119	21083.42719	2	54	4	1	2	0.6	0.61	2	27	0	40.29	0	0	1	11.9	4.40740741	3.9	1.8	0.4	1.6	3.51	12.3	110	0.888888889	61.11111111	176	97.77777778	39.11111111	0.355555556	1	1	98	62	1	156.6	109	7.783591274	0.696040868	1	176	1.526	1.09	3.52
45816	1	0	0	10	17	23752.55452	2	55	4	3	1	0.82	1.42	2	27	1	48.04	0	0	3	11.9	4.40740741	5.5	2.1	0.5	2.6	4.55	12.7	235	1.238095238	111.9047619	611	290.952381	145.4761905	0.619047619	1	1	196	96	1	169.8	136.2	10.81417776	0.802120141	0	486		1.22	7.71
57210	0	0	0		131	12842.61589	2	79	4	2	2	2.75	1.28	2	32	1	40.77	0	0	2	14.1	4.40625	7.6	2.8	0.6	4	3.84	12.8	246	1.428571429	87.85714286	984	351.4285714	210.8571429	0.857142857	1	1	166	50	1	139.9	97.1	7.731498154	0.694067191	0			1.66	5.35
69992	0	0	0		95	151424.7846	2	23	3	3	1	2.97	0.68	2	32	0	46.7	1	1	1	14.1	4.40625	9.6	3.3	0.6	5.5	4.61	13.6	256	1.666666667	77.57575758	1408	426.6666667	256	1	2		124	80	1	157.6	134.3	12.4029982	0.85215736	0			1.27	4.84
77881	0	0	0		83	18556.27567	2	19	1	3	1	0.82	0.46	2	32	0	28.99	0	0	3	14.1	4.40625	7.1	1.4	0.5	5.1	3.96	12.5	265	3.642857143	189.2857143	1351.5	965.3571429	482.6785714	1.821428571	1	2	116	68	1					0	237	3.077	1.73	6.03
1782	1	1	0	1	33	3021.990105	2	62	1	2	1	1.13	0.4	2	32	0	26.51	0	0	2	14.1	4.40625	6.7	1.6	0.7	4.2	4.28	12.8	178	2.625	111.25	747.6	467.25	327.075	1.8375	2		154	70	1	152.8	78.8	3.658151853	0.515706806	1	163	2.53	1.25	4.63
82055	1	0	0	9	23	13551.65324	1	77	3	3	1	2.11	2.44	3	32	1	36.2	0	0	1	14.1	4.40625	9.1	1.3	0.6	7	3.93	10.8	214	5.384615385	164.6153846	1498	1152.307692	691.3846154	3.230769231	2		162	78	1	171.7				0			0.85	3.49
42759	1	0	0	3	2	17251.75681	1	80	3	3	2	5	0.82	2	32	1	28.99	0	0	1	14.1	4.40625	5.1	1.2	0.4	3.2	3.09	9.9	127	2.666666667	105.8333333	406.4	338.6666667	135.4666667	1.066666667	1	1			1					1	96	2.664	1.03	4.19
40068	0	0	0		172	72040.58387	2	38	3	3	1	5	0.8	2	37	0	38.18	1	1	1	16.3	4.40540541	4.7	1.1	0.3	3.1	4.01	8.4	409	2.818181818	371.8181818	1267.9	1152.636364	345.7909091	0.845454545	1	2			1	156.4	103	6.821016079	0.658567775	0	119	3.181	1.14	4.94
78874	0	0	0		69	23421.30722	2	55	4	3	2	3.05	1.07	2	37	1	38.8	0	0	2	16.3	4.40540541	5.1	1.5	0.4	3	4.38	11.5	190	2	126.6666667	570	380	152	0.8	1	1	124	74	1	182.8	131.7	8.440986258	0.720459519	0			1.37	5.33
54114	0	0	0		129	30175.3697	2	28	4	1	2	1.29	0.82	2	42	0	30.75	0	0	1	18.5	4.4047619	7.8	2.9	0.8	3.7	4.86	9.1	672	1.275862069	231.7241379	2486.4	857.3793103	685.9034483	1.020689655	2		124	84	1	170.7	102.7	5.465024406	0.601640305	0	63	3.026	2.12	5.48
12313	1	0	0	7	191	9807.547153	1	60	4	3	1	5	1	2	35	1	47.61	1	1	1	15.4	4.4	4.7	1.7	0.6	2.2	5.89	13.5	252	1.294117647	148.2352941	554.4	326.1176471	195.6705882	0.776470588	2		140	72	1	170.8	139.9	11.34134799	0.819086651	0			1.16	5.25
66921	1	1	0	1	87	52110.64374	2	34	4	3	2	0.86	0.63	1	35	0	36.8	1	1	1	15.4	4.4	6.8	1.9	0.6	4	3.97	12.2	371	2.105263158	195.2631579	1484	781.0526316	468.6315789	1.263157895	1	1	154	106	1	159.1	118.1	9.049267701	0.74230044	0			0.78	4.45
79206	1	1	0	1	68	21898.08054	1	72	3	1	2	0.96	4.46	3	35	1	28.4	0	0	1	15.4	4.4	7.3	1.9	0.5	4.4	4.32	13.4	131	2.315789474	68.94736842	576.4	303.3684211	151.6842105	1.157894737	1	1	136	72	1	178.6				1	147	2.302	1.29	4.34
86221	0	0	0		42	17097.80868	2	57	2	1	2	0.02	0.92	2	35	1	40.6	0	0	2	15.4	4.4	7.2	2.6	0.5	4	4.72	13.3	233	1.538461538	89.61538462	932	358.4615385	179.2307692	0.769230769	1	1	122	58	1	156.5	124.5	10.61251069	0.795527157	0	126	2.146	1.03	3.83
102346	0	0	0		36	38278.90808	2	37	3	1	2	0.09	0.38	3	35	1	50.7	0	0	3	15.4	4.4	6.8	2.1	0.6	3.9	5.08	12.8	166	1.857142857	79.04761905	647.4	308.2857143	184.9714286	1.114285714	1	1			1	169.5	144	12.31789743	0.849557522	0	644		0.75	4.76
97272	0	0	0		25	18055.28542	2	80	4	1	2	0.97	1.81	3	35	0	27.4	0	0	3	15.4	4.4	8.1	1.2	0.6	6.1	4.17	11.7	206	5.083333333	171.6666667	1256.6	1047.166667	628.3	3.05	1	1	200	72	1	165.9	95	4.82301246	0.572634117	0	73	1.293	1.06	2.74
99670	1	0	0	10	10	9894.224775	1	66	4	3	1	2.11	2.62	1	35	1	31.7	0	0	1	15.4	4.4	4.2	0.9	0.7	2.2	4.01	12.3	164	2.444444444	182.2222222	360.8	400.8888889	280.6222222	1.711111111	1	1	144	78	1	174.2	108.9	6.009396852	0.625143513	0	124	2.405	1.29	4.34
34704	1	0	0	8	8	34673.11483	2	85	3	1	2	3.55	0.8	2	30	1	22.53	0	0	1	13.2	4.4	7.3	1.6	0.8	4.5	3.88	12.2	449	2.8125	280.625	2020.5	1262.8125	1010.25	2.25	1	1	156	54	1	154.8				0			1.58	4.78
36211	1	0	1	2	7	37980.57745	2	81	3	1	2	1.12	2.5	1	35	0	21.88	0	0	1	15.4	4.4	10.5	3.4	0.9	5.6	3.96	11.2	535	1.647058824	157.3529412	2996	881.1764706	793.0588235	1.482352941	1	1	270	124	1	150.7	89	5.216282387	0.590577306	0			1.29	4.63
18909	0	0	0		230	17786.4351	2	44	4	2	1	1.7	0.7	2	38	0	30.44	0	1	1	16.7	4.39473684	10.4	2	0.5	4.1	3.95	9.1	543							1	2	156	76	1	167.1	104.8	6.057334781	0.62716936	0			1.34	5.72
82281	0	0	0		66	28724.69206	2	41	4	1	1	0.78	0.7	2	38	0	42.1	1	0	1	16.7	4.39473684	4.8	1.3	0.5	2.8	4.25	10.9	263	2.153846154	202.3076923	736.4	566.4615385	283.2307692	1.076923077	2		142	82	1	157.1	121.5	9.948447684	0.773392743	0	54	2.457	1.68	4.42
94486	0	0	0		21	30162.35649	2	44	4	3	2	0.77	0.99	1	38	1	31.2	0	0	1	16.7	4.39473684	8.5	2.7	0.4	5	4.81	14.1	261	1.851851852	96.66666667	1305	483.3333333	193.3333333	0.740740741	1	1			1	176.7	112	6.216389309	0.633842671	0			0.91	3.52
33232	1	1	0	1	165	36436.07407	2	31	4	3	2	3.48	0.7	2	33	0	40.57	1	1	3	14.5	4.39393939	5.1	2	0.3	2.7	4.22	11.1	429	1.35	214.5	1158.3	579.15	173.745	0.405	1	2			1	178.1	116.1	6.655113099	0.651880966	0	90	2.689	1.55	4.71
74598	1	1	0	1	46	24929.42386	1	58	3	1	1	5	4.35	2	33	1	32.9	0	0	3	14.5	4.39393939	7.6	2.6	0.7	4.1	3.95	11.4	173	1.576923077	66.53846154	709.3	272.8076923	190.9653846	1.103846154	1	1	126	96	1	180.4	112.5	5.973315216	0.623614191	1			0.67	4.6
97237	0	0	0		15	19253.46968	2	80	3	3	2	1.74	0.87	3	41	1	29.6	0	0	1	18	4.3902439	4.7	2.5	0.8	0.9	4.45	13.1	276	0.36	110.4	248.4	99.36	79.488	0.288	1	1			1	159.1				1	225	3.103	1.55	5.82
74997	0	0	0		68	84513.07434	2	43	3	2	1	1.61	0.71	2	36	0	44.2	0	0	1	15.8	4.38888889	5.6	2.3	0.4	2.8	4.62	12	199	1.217391304	86.52173913	557.2	242.2608696	96.90434783	0.486956522	1	1	108	78	1	174.1	134	9.838797382	0.769672602	1			1.34	5.64
64867	1	0	0	5	48	14031.2013	1	78	3	1	2	1.24	1.46	3	36	1	33.7	0	0	3	15.8	4.38888889	14.8	4.6	1.5	8.5	3.78	12.6	253	1.847826087	55	2150.5	467.5	701.25	2.77173913	2		152	56	1	161.6				0			1.37	5.95
102210	0	0	0		30	17551.64569	1	68	4	3	1	1.37	1.18	2	36	1	25	1	0	3	15.8	4.38888889	4.2	1.2	0.4	2.2	5.62	13.9	200	1.833333333	166.6666667	440	366.6666667	146.6666667	0.733333333	1	2	132	44	1	172.4	89.5	3.724869898	0.519141531	0	55	2.922	1.42	4.63
100051	0	0	0		25	31604.63061	1	66	3	2	1	2.17	2.12	1	36	1	42.9	0	0	1	15.8	4.38888889	8.3	1.7	0.7	5.6	5.61	15.3	170	3.294117647	100	952	560	392	2.305882353	1	1	130	96	1	178.1	143.6	10.94260198	0.806288602	1	107	2.25	0.91	3.7
97782	0	0	0		24	15637.23568	2	39	4	3	2	2.11	0.91	3	36	0	24.8	1	1	1	15.8	4.38888889	4.8	1.7	0.5	2.5	4.16	10.9	233	1.470588235	137.0588235	582.5	342.6470588	171.3235294	0.735294118	1	1	98	62	1	171	90.2	3.888863474	0.52748538	1	46	2.534	1.86	4.63
27315	1	0	0	10	163	66801.16701	2	67	3	3	1	2.64	0.9	3	34	1	39.6	0	0	1	14.9	4.38235294	5.6	2.3	0.5	2.6	4.03	12.8	288	1.130434783	125.2173913	748.8	325.5652174	162.7826087	0.565217391	1	1	116	56	1	160.5				0			1.19	7.16
56220	0	0	0		111	88626.46679	2	45	3	1	1	4.04	0.58	3	34	0	33.72	0	0	1	14.9	4.38235294	9.5	3.3	0.6	5.4	4.17	11.8	501	1.636363636	151.8181818	2705.4	819.8181818	491.8909091	0.981818182	1	1	126	80	1	160.8	96.6	5.444744864	0.600746269	0	261	2.457	1.19	4.99
94930	0	0	0		33	15792.47943	2	50	4	3	2	2.11	1.01	2	34	1	48.1	1	1	3	14.9	4.38235294	11.3	3	0.6	6.3	3.95	11.6	383	2.1	127.6666667	2412.9	804.3	482.58	1.26	1	1	150	76	1	155.9	136.2	13.11685103	0.873636947	0			1.29	2.9
102362	0	0	0		23	56232.67857	1	80	3	3	1	2.46	1.01	3	34	0	29	0	0	1	14.9	4.38235294	7.6	2.4	0.9	3.7	4.94	14	308	1.541666667	128.3333333	1139.6	474.8333333	427.35	1.3875	1	1	124	54	1	179.3	111.2	5.892852343	0.620189626	1	167	4.008	1.24	6.1
75027	0	0	0		74	73185.80223	2	42	3	2	1	4.3	0.82	2	42	0	25.6	0	1	2	18.4	4.38095238	11	2.9	0.9	6.9	4.86	9.9	380	2.379310345	131.0344828	2622	904.137931	813.7241379	2.14137931	1	2	138	92	1	164.5	89.4	4.210450293	0.543465046	0			0.96	4.32
21836	1	0	0	3	37	19226.34358	2	80	3	1	2	1.16	0.8	3	29	0	19.29	0	1	1	12.7	4.37931034	10.6	3.4	0.8	6	4.16	13.9	469	1.764705882	137.9411765	2814	827.6470588	662.1176471	1.411764706	1	1			1	161	74.9	2.729676831	0.465217391	1			2.2	5.69
39438	0	0	0		173	93324.42374	2	47	3	3	2	3.9	0.8	2	37	0	44.34	0	0	1	16.2	4.37837838	7.1	1.8	0.4	4.8	4.53	11.9	390	2.666666667	216.6666667	1872	1040	416	1.066666667	2		148	88	1	153.3	108	8.008650371	0.704500978	0	103	2.948	1.34	4.84
52858	0	0	0		119	44645.63785	2	70	3	1	2	1.85	0.83	3	37	0	31.16	0	0	1	16.2	4.37837838	9.1	2.4	0.8	5.6	4.05	11.5	170	2.333333333	70.83333333	952	396.6666667	317.3333333	1.866666667	1	1	150	60	1	157.2	103.2	6.769239845	0.65648855	1			1.81	4.73
64298	0	0	0		97	11482.21496	2	68	4	3	2	4.76	0.75	2	37	0	33.5	0	0	3	16.2	4.37837838	8.7	3	0.3	5.1	5.01	11.6	328	1.7	109.3333333	1672.8	557.6	167.28	0.51	1	1	130	0	1	153.6	106.2	7.661511593	0.69140625	0	100	4.888	1.68	7.09
83903	0	0	0		47	30052.52317	2	47	4	3	1	2.08	0.76	3	37	0	42.5	0	0	2	16.2	4.37837838	5.4	1.6	0.5	3	4.57	11.7	282	1.875	176.25	846	528.75	264.375	0.9375	1	1			1	161.1	123.8	9.80337709	0.768466791	0	78	2.095	1.16	3.67
43294	0	0	0		154	9079.193484	2	63	1	3	1	2.11	0.82	2	32	1	36.67	0	0	1	14	4.375	10.8	3.2	0.7	6.5	4.05	12.2	292	2.03125	91.25	1898	593.125	415.1875	1.421875	1	1			1	154.2	108.5	7.985392159	0.703631647	0			0.65	6.1
76316	0	0	0		69	19113.6008	2	45	3	3	1	1.21	0.82	1	40	0	31	0	1	1	17.5	4.375	7.7	2.4	0.5	4.7	4.84	12.4	207	1.958333333	86.25	972.9	405.375	202.6875	0.979166667	1	2	120	68	1	170.3	98.5	4.947822074	0.578391075	0	317	2.379	1.01	5.02
85149	0	0	0		56	11004.81194	1	66	4	3	1	1.22	1.64	3	40	1	41.3	0	1	3	17.5	4.375	5.9	1.4	0.6	3.5	4.31	11.3	170	2.5	121.4285714	595	425	255	1.5	1	1	146	64	1	180.7				1			0.93	4.4
91900	0	0	0		45	44081.18212	2	46	1	3	1	5	0.54	2	40	0	36.6	0	0	1	17.5	4.375	6.9	1.8	0.5	4.4	4.74	11.2	348	2.444444444	193.3333333	1531.2	850.6666667	425.3333333	1.222222222	1	1	114	76	1	162.3	119.5	8.87998055	0.736290819	0	108	3.077	1.47	5.12
59522	0	0	0		132	37644.36001	1	37	4	1	1	1.81	0.87	3	35	1	63.91	0	0	1	15.3	4.37142857	8.2	2.3	0.5	5.3	3.91	11.2	224	2.304347826	97.39130435	1187.2	516.173913	258.0869565	1.152173913	1	1	106	72	1	186.8				0			1.37	3.96
98530	0	0	0		37	15117.59757	1	60	5	3	1	4.57	0.8	2	35	1	33	1	0	1	15.3	4.37142857	10.2	3.8	0.7	5.3	4.82	13.7	258	1.394736842	67.89473684	1367.4	359.8421053	251.8894737	0.976315789	1	1	126	76	1	171.4	113.8	6.955687077	0.663943991	0	197	2.302	1.11	4.42
94298	0	0	0		26	17832.28695	1	80	5	3	1	2.46	1.12	2	35	0	32.5	1	1	2	15.3	4.37142857	4.6	1.2	0.5	2.7	5.09	12.6	110	2.25	91.66666667	297	247.5	123.75	1.125	1	1	130	52	1	179.9	111.1	5.831504041	0.617565314	0	32	1.603	1.47	3.23
88441	1	1	0	1	16	10994.93312	1	76	1	1	2	3.77	1.43	2	35	0	31.2	0	0	3	15.3	4.37142857	9.3	2.3	1	5.6	4.15	13.2	160	2.434782609	69.56521739	896	389.5652174	389.5652174	2.434782609	1	2	102	52	1	173.1	119.1	7.573420733	0.688041594	1	68	1.991	1.45	3.8
42638	1	0	0	3	14	25371.59068	2	48	4	2	2	1.16	0.84	3	35	1	67.27	0	0	2	15.3	4.37142857	9.1	2.5	0.5	5.8	4.97	14.7	226	2.32	90.4	1310.8	524.32	262.16	1.16	1	1			1	170.3				1			1.29	5.02
84626	0	0	0		44	42718.78341	1	43	2	3	2	5	0.92	2	46	0	37.2	1	0	1	20.1	4.36956522	7.5	2.1	0.5	4.2	6.61	13.6	263	2	125.2380952	1104.6	526	263	1	1	2	116	70	1	170.8	117.8	7.616666932	0.68969555	0	162	3.077	0.91	4.81
32696	0	0	0		159	12460.76689	1	69	4	3	1	3.46	1.5	1	38	1	28.99	0	0	1	16.6	4.36842105	10.8	2.2	0.7	7.5	4.86	13.5	458	3.409090909	208.1818182	3435	1561.363636	1092.954545	2.386363636	1	1	150	72	1					0	265	2.224	0.75	4.34
55926	1	0	0	10	120	21641.27327	2	66	4	3	2	2.73	1.12	3	38	1	38.05	0	0	2	16.6	4.36842105	9.4	3.3	0.6	5.2	4.49	11.6	302	1.575757576	91.51515152	1570.4	475.8787879	285.5272727	0.945454545	1	1	122	64	1	167.7				0			1.19	4.11
101883	0	0	0		35	47069.60276	1	76	3	3	1	4.1	0.81	2	38	1	28.4	0	0	1	16.6	4.36842105	8	1.4	0.7	5.6	4.6	13.9	177	4	126.4285714	991.2	708	495.6	2.8	1	1	128	78	1	167.9	106.9	6.284751853	0.636688505	1	90	2.508	1.01	3.98
98673	0	0	0		22	14175.31006	2	55	5	3	2	2.11	0.52	2	38	0	27.8	0	1	1	16.6	4.36842105	7.8	3.2	0.5	3.8	7.04	13.3	181	1.1875	56.5625	687.8	214.9375	107.46875	0.59375	1	1	114	80	1	151.1	93.7	5.891200735	0.620119126	0	119	3.595	1.27	5.48
98280	0	0	0		18	32716.6468	2	31	5	3	1	4.93	0.45	2	38	1	27.4	1	0	2	16.6	4.36842105	8.7	2.5	0.6	5.4	4.24	10.3	414	2.16	165.6	2235.6	894.24	536.544	1.296	2		128	82	1	161.4	93.9	5.02199372	0.581784387	0	262	2.379	0.91	4.63
94565	0	0	0		18	52634.06244	2	45	2	2	1	0.1	0.66	2	38	0	33.3	1	1	1	16.6	4.36842105	10	2.4	0.7	6.4	4.52	12.4	268	2.666666667	111.6666667	1715.2	714.6666667	500.2666667	1.866666667	1	1	144	90	1	168.4	111.1	6.850249908	0.659738717	0	145	3.853	1.34	5.95
87556	0	0	0		57	22089.93429	1	65	5	2	1	2.18	0.96	3	41	1	31.2	0	0	1	17.9	4.36585366	8.4	2.4	0.9	4.9	4.75	11.8	203	2.041666667	84.58333333	994.7	414.4583333	373.0125	1.8375	2		134	90	1	168.4	107.2	6.282129199	0.636579572	0			1.11	3.59
20250	1	0	0	10	179	42403.89643	2	73	3	3	1	1.8	1.7	3	33	1	42.61	0	0	1	14.4	4.36363636	9.7	2.5	0.6	6.2	4	11.6	283	2.48	113.2	1754.6	701.84	421.104	1.488	1	1	114	58	1	159.5	127	10.63417595	0.796238245	1			1.68	5.77
14303	1	0	0	4	167	3487.974924	1	72	1	1	1	1.6	1.4	1	33	1	28.99	0	0	1	14.4	4.36363636	5.4	1.7	0.6	2.7	4.16	12.9	277	1.588235294	162.9411765	747.9	439.9411765	263.9647059	0.952941176	1	1	174	72	1	166.4	98.3	5.220021397	0.590745192	0			1.19	5.22
87289	0	0	0		58	15132.09848	2	37	4	2	1	1.19	0.8	1	44	0	19.3	0	0	3	19.2	4.36363636	6.3	1.6	0.6	3.6	3.99	8.6	299	2.25	186.875	1076.4	672.75	403.65	1.35	1	1	114	48	1	153	71.8	2.800783518	0.469281046	0			1.24	4.16
75193	0	0	0		71	15301.04421	2	57	4	1	2	2.11	0.86	2	36	1	34.5	0	0	2	15.7	4.36111111	7.8	2.6	0.6	4.3	5.35	14	293	1.653846154	112.6923077	1259.9	484.5769231	290.7461538	0.992307692	1	1	134	78	1	159.5	109.1	7.46852884	0.684012539	0	236	4.422	0.88	6.52
95654	0	0	0		23	58477.13033	1	72	3	3	1	2.11	1.45	2	36	0	28.4	1	0	3	15.7	4.36111111	4.7	2	0.6	1.9	5.25	13.7	159	0.95	79.5	302.1	151.05	90.63	0.57	1	1	146	78	1	164.6	108	6.760479911	0.656136087	0	170	3.465	1.19	5.53
97606	0	0	0		20	7710.914269	2	80	4	3	1	2.77	1.4	2	36	0	24.7	0	0	2	15.7	4.36111111	6.6	1.8	0.9	3.7	3.16	9.5	260	2.055555556	144.4444444	962	534.4444444	481	1.85	1	1	160	58	1	152.3	81.4	4.028240238	0.534471438	0	39	3.026	2.2	5.43
30625	0	0	0		184	4269.542132	2	65	1	1	2	5	0.8	2	39	1	32.59	0	0	2	17	4.35897436	5.1	1.6	0.4	3.1	3.97	11.7	274	1.9375	171.25	849.4	530.875	212.35	0.775	2		138	68	1	153.9	112.8	8.786319236	0.73294347	1	216	2.327	1.45	4.89
63331	0	0	0		92	64245.70904	2	31	3	3	1	1.98	0.7	1	39	1	50.8	0	0	1	17	4.35897436	8.4	1.8	0.4	6	4.93	12.6	314	3.333333333	174.4444444	1884	1046.666667	418.6666667	1.333333333	1	1	134	76	1	178	145.3	11.25370538	0.816292135	0	265	2.276	0.54	4.19
75956	0	0	0		77	38107.07522	1	80	3	3	1	5	1.13	2	39	0	25.9	1	0	1	17	4.35897436	6.1	2	0.7	3.1	3.66	12.1	172	1.55	86	533.2	266.6	186.62	1.085	1	1	138	70	1	179.6	107	5.332402784	0.595768374	1			1.29	3.36
98374	0	0	0		24	27906.17062	2	42	3	1	2	0.58	0.87	1	39	0	34.6	0	1	1	17	4.35897436	11.6	2.6	0.9	7.8	4.27	9.1	430	3	165.3846154	3354	1290	1161	2.7	2		134	68	1	165.7	116.4	7.95447661	0.702474351	0	171	2.741	0.75	4.37
25135	1	0	0	9	2	4069.171545	1	68	1	1	2	0.68	5.7	2	39	1	33.34	0	0	2	17	4.35897436	5.3	1.6	0.6	2.6	4.23	13.9	107	1.625	66.875	278.2	173.875	104.325	0.975	1	1			1	176.7	123.3	7.829963812	0.697792869	1			1.55	2.97
69049	1	0	0	10	61	10987.52871	1	71	4	2	1	1	0.8	1	42	0	28.3	0	0	3	18.3	4.35714286	5	1.8	0.5	2.6	3.74	10.8	184	1.444444444	102.2222222	478.4	265.7777778	132.8888889	0.722222222	1	1	130	62	1	170.5				1	57	2.327	1.03	3.65
31877	1	0	1	2	115	12460.76689	1	62	4	3	2	2.72	5	1	31	0	26.44	0	1	1	13.5	4.35483871	6.1	1.4	0.3	4.2	3.95	12.2	239	3	170.7142857	1003.8	717	215.1	0.9	1	1			1	174.8	107	5.705260754	0.612128146	1	253	3.181	1.03	5.53
37646	1	0	0	6	129	10601.99987	1	66	4	2	2	1.81	1	2	34	0	28.21	0	1	1	14.8	4.35294118	8.4	2.2	0.6	2.7	3.91	12	231	1.227272727	105	623.7	283.5	170.1	0.736363636	1	2	150	48	1	179.8	102.7	4.791911478	0.571190211	0			1.14	6.05
83436	0	0	0		69	9073.789865	1	76	1	1	1	1.54	2.92	2	34	1	24.1	0	0	3	14.8	4.35294118	6.3	1.8	0.5	3.7	3.05	10.1	168	2.055555556	93.33333333	621.6	345.3333333	172.6666667	1.027777778	1	1	172	66	1	159.1	92.1	4.958507722	0.578881207	0	100	2.664	1.45	4.63
13338	1	1	0	1	32	6466.677403	1	71	1	3	1	0.87	0.8	2	34	1	28.99	0	0	3	14.8	4.35294118	10.6	0.9	1.1	8	5.06	14.3	316	8.888888889	351.1111111	2528	2808.888889	3089.777778	9.777777778	1	1	128	76	1	160.7	103.7	6.493607319	0.645301805	1			0.7	2.43
54348	1	1	0	1	25	18846.1841	1	80	3	3	1	2.26	9.38	3	34	0	26.68	0	1	3	14.8	4.35294118	5.5	1.6	0.5	3.2	3.61	11.6	161	2	100.625	515.2	322	161	1	1	1	158	54	1	159.4	99.5	5.987498355	0.624215809	1	188	3.569	0.88	5.43
100136	0	0	0		14	40105.8627	1	67	3	3	1	2.11	1.08	3	34	1	28.99	0	0	3	14.8	4.35294118	8	1.6	0.7	5.3	4.12	12.5	206	3.3125	128.75	1091.8	682.375	477.6625	2.31875	1	1	116	70	1					1			0.96	3.47
33959	1	0	0	10	101	35259.98179	2	81	3	1	2	0.99	1.6	2	37	0	25.7	0	0	2	16.1	4.35135135	8.6	1.3	0.9	6.3	4.24	11.6	373	4.846153846	286.9230769	2349.9	1807.615385	1626.853846	4.361538462	1	1			1	153.3	95.8	6.004081362	0.624918461	1	147	0.672	1.47	2.9
84051	0	0	0		49	19355.32734	2	55	1	3	2	2.74	0.59	1	37	0	32.5	0	0	1	16.1	4.35135135	4.1	1.5	0.3	2.1	4.31	13.1	84	1.4	56	176.4	117.6	35.28	0.42	2		158	68	1	171.9	105.9	5.796339941	0.616055846	0	43	4.215	1.84	6.28
18779	1	0	0	10	43	11520.08006	1	85	3	2	1	2.58	1.7	3	37	0	28.99	0	0	1	16.1	4.35135135	11.2	1.6	0.8	8.4	4.35	13.5	509	5.25	318.125	4275.6	2672.25	2137.8	4.2	2		136	60	1					1	218	2.87	1.01	5.02
84006	0	0	0		43	28821.99992	2	45	4	1	1	0.87	0.67	1	37	1	33.3	0	1	1	16.1	4.35135135	7.8	3.3	0.5	3.5	4.32	10.4	440	1.060606061	133.3333333	1540	466.6666667	233.3333333	0.53030303	1	1	116	52	1	159.8	104	6.628792964	0.650813517	1			0.98	7.16
93353	0	0	0		38	7353.574796	2	61	2	3	1	2.11	0.76	2	37	1	40.5	0	1	2	16.1	4.35135135	4	1.3	0.3	2.3	4.79	14.9	101	1.769230769	77.69230769	232.3	178.6923077	53.60769231	0.530769231	1	1	166	68	1	164.9	136.4	11.59660706	0.827167981	0	105	2.25	1.94	4.73
15789	1	1	0	1	10	52191.21867	1	65	3	3	1	2.45	1.2	3	37	1	30.82	0	1	3	16.1	4.35135135	8.6	1.2	0.8	6.3	5.72	16.7	164	5.25	136.6666667	1033.2	861	688.8	4.2	1	1	116	64	1	175.2	114.2	6.653768649	0.651826484	1	329	1.81	0.78	4.29
3459	0	0	0		246	88847.47991	2	43	2	1	2	0.68	0.5	2	40	0	31.92	0	0	1	17.4	4.35	5.3	2	0.5	2.7	4.11	8.5	204	1.35	102	550.8	275.4	137.7	0.675	2		140	64	1	153.9	97.2	6.162250892	0.631578947	0	129	2.77	1	4.45
53243	0	0	0		128	20120.87246	2	43	3	3	2	0.76	0.66	1	40	0	36.85	1	1	3	17.4	4.35	14.7	3.2	1	10.2	5.8	13.8	124	3.1875	38.75	1264.8	395.25	395.25	3.1875	1	1	132	80	1	163.4	125.2	9.737473612	0.76621787	0	343	3.827	0.83	6.44
47352	1	0	0	10	67	5814.814791	2	66	2	1	1	0.88	1.62	2	40	1	21.33	0	0	2	17.4	4.35	6.8	2.4	0.6	3.6	4.53	12.5	298	1.5	124.1666667	1072.8	447	268.2	0.9	1	1	114	62	1	155.7	92.3	5.266022745	0.59280668	0	240	4.526	0.78	6.54
80516	0	0	0		62	22481.18343	2	42	4	3	1	2.63	0.75	2	40	0	28.2	1	0	1	17.4	4.35	4	1.3	0.3	2.2	4.06	9.9	222	1.692307692	170.7692308	488.4	375.6923077	112.7076923	0.507692308	1	1			1	163.6	87.3	4.011123987	0.533618582	0			1.42	4.91
97124	0	0	0		35	65265.5084	2	62	3	2	2	1.28	1.12	3	40	0	27.5	0	1	1	17.4	4.35	7.2	2.6	0.5	3.7	4.65	13	219	1.423076923	84.23076923	810.3	311.6538462	155.8269231	0.711538462	1	1	118	68	1	159.9	104.7	6.726927324	0.65478424	0			1.6	3.21
93930	0	0	0		34	13745.24928	1	80	2	1	1	2.11	1.86	2	40	1	29.8	0	0	3	17.4	4.35	5.3	2	0.4	2.7	3.95	12.2	248	1.35	124	669.6	334.8	133.92	0.54	1	1	106	60	1	168.1	114.2	7.348145869	0.679357525	0			0.93	3.49
82849	0	0	0		64	23978.22926	1	80	3	2	2	4.35	0.98	3	32	0	25.8	0	0	1	13.9	4.34375	9.3	3.2	1.1	4.7	4.32	13.7	439	1.46875	137.1875	2063.3	644.78125	709.259375	1.615625	1	1	118	56	1	180	107	5.302687331	0.594444444	0	148	1.577	0.7	3.05
71787	0	0	0		91	17492.96334	2	50	4	3	2	2.11	0.83	2	35	1	48	0	0	3	15.2	4.34285714	7.9	1.9	0.3	5.6	4.35	12.9	244	2.947368421	128.4210526	1366.4	719.1578947	215.7473684	0.884210526	1	1	132	84	1	146.7	142.6	16.63598874	0.972051806	0	298	1.784	1.09	4.42
77160	0	0	0		79	10117.40536	1	52	3	3	1	1.47	0.84	2	35	1	57.3	0	1	1	15.2	4.34285714	9.8	2.9	0.5	6.1	5.3	14	269	2.103448276	92.75862069	1640.9	565.8275862	282.9137931	1.051724138	2		134	78	1	176.3	160.7	14.42272131	0.911514464	1			1.24	3.52
40008	1	0	0	3	41	57335.19477	1	73	3	1	1	0.26	1.4	1	35	1	35.16	0	0	1	15.2	4.34285714	6.2	2.1	0.6	3.2	4.48	13.4	231	1.523809524	110	739.2	352	211.2	0.914285714	1	1			1	170.4	127.5	9.217997646	0.748239437	0	140	3.776	1.22	5.72
99310	0	0	0		24	12551.4191	2	74	2	1	2	2.11	0.69	2	35	0	39.4	0	0	1	15.2	4.34285714	5.4	1.8	0.5	3	3.6	11.1	194	1.666666667	107.7777778	582	323.3333333	161.6666667	0.833333333	2		166	64	1	143.9				0			1.42	5.3
3450	1	0	1	2	8	2112.187726	2	85	1	1	2	0.69	1.1	2	35	1	25.86	0	0	2	15.2	4.34285714	13.2	0.8	0.6	11.7	4.27	11	340	14.625	425	3978	4972.5	2983.5	8.775	1	1	182	68	1	138.4	95.8	7.682283005	0.692196532	1	105		1.2	4.14
53775	1	1	0	1	105	19637.34278	2	79	3	3	2	0.05	1.22	3	38	1	36.21	0	0	1	16.5	4.34210526	7.8	1.3	0.2	6	3.97	12.2	179	4.615384615	137.6923077	1074	826.1538462	165.2307692	0.923076923	1	1	144	52	1	158.7	106.5	7.136147172	0.671077505	1	181	2.612	0.8	4.34
79929	0	0	0		68	12525.95963	2	60	1	3	2	0.65	0.73	1	38	0	26.7	0	0	1	16.5	4.34210526	8.4	2.5	0.6	4.9	5.96	16.5	290	1.96	116	1421	568.4	341.04	1.176	1	1	118	70	1	143.2	94	6.767649633	0.656424581	1	139	2.638	1.01	4.37
76126	0	0	0		65	31733.91395	2	27	4	2	2	0.46	0.8	2	38	0	47.2	0	0	1	16.5	4.34210526	11.4	3.8	0.6	6.7	4.25	8.9	336	1.763157895	88.42105263	2251.2	592.4210526	355.4526316	1.057894737	1	1			1	164.5	132	10.82374906	0.802431611	0			0.8	5.17
99838	0	0	0		20	64760.97828	2	48	3	3	2	2.79	0.91	2	38	0	36	0	1	3	16.5	4.34210526	13	1.7	0.9	10.2	5.05	12.1	495	6	291.1764706	5049	2970	2673	5.4	1	1			1	152.4	113.9	9.193359294	0.747375328	1			1.01	5.12
2508	0	0	0		246	36399.69999	2	33	4	3	2	3.47	0.7	2	41	0	33.9	1	1	1	17.8	4.34146341	7	1.8	0.5	4.4	5.43	12.8	302	2.444444444	167.7777778	1328.8	738.2222222	369.1111111	1.222222222	2		112	82	1	159	89.6	4.628112744	0.563522013	0	94	3.34	0.97	4.78
23702	0	0	0		191	8056.467141	1	83	5	1	1	2.11	2	2	33	1	24.69	0	0	1	14.3	4.33333333	5.3	2.4	0.5	1.9	4.58	12.2	291	0.791666667	121.25	552.9	230.375	115.1875	0.395833333	2		154	50	1	169.7	92.2	4.207317803	0.543311727	0	85	2.405	1.42	4.27
35956	0	0	0		162	26367.60997	2	37	4	1	2	3.11	0.8	2	33	0	38.81	0	1	1	14.3	4.33333333	7.3	3	0.7	3.6	4.33	11.8	275	1.2	91.66666667	990	330	231	0.84	2		130	72	1	160.2	104.4	6.650287487	0.651685393	0	59	2.612	1.19	4.11
57348	0	0	0		122	15659.99105	2	62	4	3	2	4.37	0.95	2	36	1	42.07	0	0	3	15.6	4.33333333	9.4	4.4	0.6	4.2	4.06	11.8	266	0.954545455	60.45454545	1117.2	253.9090909	152.3454545	0.572727273	1	1	116	64	1	168.9	137.2	11.12952616	0.812314979	0	119	1.474	1.27	3.36
74187	0	0	0		79	30895.02683	2	23	4	2	2	2.11	0.69	2	42	0	28.2	0	0	1	18.2	4.33333333	5.1	1.6	0.4	2.9	3.75	9.6	377	1.8125	235.625	1093.3	683.3125	273.325	0.725	1	2	116	66	1	162.3	94.1	4.978356799	0.579790511	0	51	2.483	1.55	4.29
59626	1	0	0	5	72	20470.39594	1	80	5	1	2	2.62	1.19	2	48	1	23.41	0	0	1	20.8	4.33333333	15.8	1.5	0.8	12.8	5.51	14.7	231	8.533333333	154	2956.8	1971.2	1576.96	6.826666667	1	1	126	44	1	167.4	92	4.336167185	0.54958184	1	90	2.146	1.4	4.01
90970	0	0	0		49	25001.31051	2	46	1	1	1	1.41	0.44	3	42	0	37.7	0	0	3	18.2	4.33333333	10.7	4	0.7	5.7	4.55	8.5	524	1.425	131	2986.8	746.7	522.69	0.9975	1	1	126	80	1	139	101.2	8.650417702	0.728057554	0			1.24	4.53
52248	1	0	0	10	39	24081.07099	1	60	3	1	2	1.29	1.76	2	33	1	28.99	0	0	3	14.3	4.33333333	6.1	1.9	0.6	3.3	3.93	14	176	1.736842105	92.63157895	580.8	305.6842105	183.4105263	1.042105263	1	1	130	52	1					0			1.06	3.93
101707	0	0	0		37	61453.03157	2	79	3	2	2	1.42	0.7	3	33	0	34.4	0	0	3	14.3	4.33333333	5.6	1	0.8	3.6	4.73	14.3	326	3.6	326	1173.6	1173.6	938.88	2.88	1	1	128	60	1	155.5	123.8	10.6312265	0.796141479	1	78	2.457	1.24	4.11
96409	0	0	0		33	17932.68034	2	80	1	1	1	0.61	0.85	2	33	1	28.99	0	0	1	14.3	4.33333333	6.6	1.5	0.5	4.2	4.01	12.3	194	2.8	129.3333333	814.8	543.2	271.6	1.4	1	1			1					1			0.85	4.94
54633	1	0	0	10	29	34147.43303	2	80	3	3	1	2.2	2.11	3	30	0	28.06	0	0	1	13	4.33333333	10.2	6.4	0.8	2.5	4.03	13.2	152	0.390625	23.75	380	59.375	47.5	0.3125	1	1	142	56	1	150.9	98.5	6.676578297	0.652750166	0	193	2.974	1.09	5.07
13367	1	0	0	10	23	105938.8773	2	85	2	1	2	0.7	1.1	3	30	0	28.99	0	0	2	13	4.33333333	6.3	1.9	0.6	3.6	3.88	14.6	103	1.894736842	54.21052632	370.8	195.1578947	117.0947368	1.136842105	1	1	126	50	1					0	52	1.34	2.17	3.78
91213	0	0	0		40	15515.03439	1	63	4	3	1	1.87	0.91	3	43	0	27.4	0	1	1	18.6	4.3255814	9	2	0.8	5.6	4.77	9.9	371	2.8	185.5	2077.6	1038.8	831.04	2.24	1	1	148	94	1	170	98.5	4.970085274	0.579411765	0			1.66	5.72
1815	1	0	0	9	245	32123.30762	2	42	4	3	2	1.15	0.8	2	40	0	57.08	0	0	3	17.3	4.325	7.3	1.8	0.5	4.6	4.09	9.6	446	2.555555556	247.7777778	2051.6	1139.777778	569.8888889	1.277777778	1	1	168	84	1	169.5	144.3	12.37582518	0.851327434	0			1.02	3.57
49799	1	1	0	1	106	25456.54454	2	69	3	1	2	1.07	0.76	3	40	1	27.19	0	0	3	17.3	4.325	6.7	1.2	0.6	4.6	4.23	11.7	214	3.833333333	178.3333333	984.4	820.3333333	492.2	2.3	2		130	70	1	168.5	98.4	5.070142965	0.583976261	1			0.83	4.42
54213	1	0	0	9	96	10381.54452	1	68	4	3	1	2.11	1.35	2	40	0	23.04	1	0	1	17.3	4.325	5.8	1.1	0.4	3.9	4.72	14.5	199	3.545454545	180.9090909	776.1	705.5454545	282.2181818	1.418181818	1	1	150	94	1	175.9	93.2	3.935758377	0.529846504	0			2.3	4.97
29118	1	0	1	2	79	17841.24297	2	77	4	1	2	1.22	0.9	3	40	0	26.01	0	0	3	17.3	4.325	3.7	1.1	0.3	2.3	5.19	12.8	250	2.090909091	227.2727273	575	522.7272727	156.8181818	0.627272727	1	1	100	52	1	168.9	93.4	4.406842545	0.552989935	0			1.66	4.03
98557	0	0	0		33	15542.34904	1	80	4	1	1	1.1	1.24	1	40	0	21.8	0	0	3	17.3	4.325	5	1.8	0.7	1.8	5.72	12.5	154	1	85.55555556	277.2	154	107.8	0.7	1	1	190	84	1	168.4	86.8	3.652968192	0.51543943	1	79	2.121	0.96	3.49
61219	0	0	0		118	5133.304707	2	68	1	1	2	1.82	0.74	2	37	0	28.48	0	0	2	16	4.32432432	3.4	1.4	0.2	1.7	3.75	10.9	150	1.214285714	107.1428571	255	182.1428571	36.42857143	0.242857143	1	2			1	146.6	95.2	6.593667125	0.649386085	0			1.06	4.16
81904	0	0	0		71	19229.80317	2	47	2	3	2	2.19	0.49	2	37	0	40.8	0	0	1	16	4.32432432	9.1	3.4	0.6	4.9	4.47	12.4	242	1.441176471	71.17647059	1185.8	348.7647059	209.2588235	0.864705882	1	1	114	66	1	159.7	116.9	8.759931976	0.731997495	0			0.93	3.8
89755	0	0	0		59	19934.77141	2	60	4	2	2	0.51	0.77	1	37	0	37	0	1	3	16	4.32432432	9.1	3.1	0.5	5.1	5.39	13.5	420	1.64516129	135.483871	2142	690.9677419	345.483871	0.822580645	1	1	180	92	1	152.5	111.3	8.6997757	0.729836066	1	271	3.905	1.01	6.31
90307	0	0	0		56	16788.15778	2	42	4	3	1	5	0.79	2	37	0	44	0	0	3	16	4.32432432	11.8	3.5	0.8	7.2	4.84	11.2	186	2.057142857	53.14285714	1339.2	382.6285714	306.1028571	1.645714286	1	1	112	64	1	157	137.7	13.23273111	0.877070064	0			0.98	3.9
84256	1	0	0	10	10	28074.33382	1	63	3	1	1	2.14	3.7	3	37	0	19.9	0	0	1	16	4.32432432	7.2	1.8	0.9	4.2	3.38	9.9	230	2.333333333	127.7777778	966	536.6666667	483	2.1	1	1	116	56	1	175.4	88.6	3.455546739	0.505131129	1	51	1.267	2.12	3.65
61393	1	0	0	10	59	38519.03205	2	80	3	3	1	1.78	1.31	3	34	1	37.43	0	0	3	14.7	4.32352941	9	2.7	0.7	5.4	3.89	10.7	284	2	105.1851852	1533.6	568	397.6	1.4	1	1	140	46	1	166.2	128.4	9.923947655	0.772563177	0			1.06	3.23
100158	0	0	0		35	7125.984549	1	61	4	3	2	2.97	1.52	3	34	1	35	0	0	3	14.7	4.32352941	7.2	2.4	0.8	3.4	3.97	10.3	222	1.416666667	92.5	754.8	314.5	251.6	1.133333333	2		136	74	1	169.7	120.7	8.190383202	0.711255156	0			1.01	3.41
97950	0	0	0		20	13571.08011	2	69	4	3	2	2.22	1.04	1	34	0	27.9	0	1	3	14.7	4.32352941	6.7	2.7	0.4	3.4	4.65	15	231	1.259259259	85.55555556	785.4	290.8888889	116.3555556	0.503703704	1	1			1	159.6	99.7	5.998609919	0.624686717	0	61	2.198	1.37	3.88
92312	0	0	0		55	26085.74884	1	59	1	1	1	0.42	0.74	3	31	1	34.6	1	0	1	13.4	4.32258065	5.2	1.9	0.4	2.7	3.86	13.5	70	1.421052632	36.84210526	189	99.47368421	39.78947368	0.568421053	1	1	124	0	1	161.7	114	8.022263456	0.705009276	0	242	2.896	0.16	4.29
62174	1	0	0	10	22	27335.89524	1	80	3	3	1	4.3	0.87	2	31	0	33.9	0	0	3	13.4	4.32258065	8.1	2.5	0.6	4.7	3.59	13.1	149	1.88	59.6	700.3	280.12	168.072	1.128	1	1			1	168.1	116.5	7.704444318	0.693039857	0			1.4	5.25
96179	0	0	0		13	207852.9121	1	64	3	2	1	5	0.87	3	47	0	28.6	0	1	1	20.3	4.31914894	7.6	2.3	0.7	3.9	5.48	14.3	119	1.695652174	51.73913043	464.1	201.7826087	141.2478261	1.186956522	2		154	98	1	178.4	110.3	5.84803357	0.618273543	0			1.29	4.27
53318	0	0	0		114	91905.5746	2	26	3	2	1	1.31	0.82	3	41	1	47.11	0	0	3	17.7	4.31707317	10.1	2.2	0.5	7.3	5.24	12.2	465	3.318181818	211.3636364	3394.5	1542.954545	771.4772727	1.659090909	1	1	128	90	1	170.6	117.4	7.576498376	0.688159437	0			1.06	4.4
66058	0	0	0		95	65151.77308	2	74	3	3	1	3.4	0.7	3	41	0	29.4	0	0	3	17.7	4.31707317	3.9	1.3	0.4	1.9	4.28	10.5	262	1.461538462	201.5384615	497.8	382.9230769	153.1692308	0.584615385	2		130	66	1	164.7	104	6.159186462	0.631451123	0	189	4.836	1.4	7.21
92426	0	0	0		47	16992.96674	1	79	3	3	1	2.11	1.54	3	41	0	35.8	1	1	1	17.7	4.31707317	13.3	2.3	1.6	9.2	4.52	11.2	243	4	105.6521739	2235.6	972	1555.2	6.4	1	1	120	56	1	170.3	123.6	8.587341706	0.725778039	1			0.8	4.16
92210	0	0	0		39	23960.17004	2	30	4	3	2	0.4	0.53	2	41	1	27.6	0	0	1	17.7	4.31707317	9.4	2.5	0.7	6.1	4.54	10.9	276	2.44	110.4	1683.6	673.44	471.408	1.708	2		126	82	1	177	103.9	5.136998767	0.58700565	0			1.78	5.2
84099	1	1	0	1	33	11400.74591	1	74	1	1	1	1.79	1.17	3	41	1	32	0	0	3	17.7	4.31707317	12.2	1.1	0.9	9.6	4.78	14.3	178	8.727272727	161.8181818	1708.8	1553.454545	1398.109091	7.854545455	1	1	104	66	1	169	116.9	7.66964331	0.691715976	1			0.85	2.82
59199	1	0	0	10	30	9121.971698	1	80	2	3	1	0.08	1.24	2	41	0	22.94	0	0	3	17.7	4.31707317	9.9	2.7	1.1	5.6	4.57	11	381	2.074074074	141.1111111	2133.6	790.2222222	869.2444444	2.281481481	2		132	60	1	164	96	5.100765496	0.585365854	0	218	2.069	0.93	4.14
35486	0	0	0		180	24946.7722	1	36	4	2	1	2.03	1.1	3	38	0	25.28	0	1	1	16.4	4.31578947	6.9	2.2	1.4	3.1	5.88	14.7	170	1.409090909	77.27272727	527	239.5454545	335.3636364	1.972727273	2		116	88	1	178	95.7	4.092086839	0.537640449	0	174	2.069	0.85	3.83
84787	0	0	0		52	16901.94813	2	78	4	2	1	1.34	0.8	1	38	1	29.4	0	0	2	16.4	4.31578947	7.7	2.2	0.7	4.7	4.96	12.3	285	2.136363636	129.5454545	1339.5	608.8636364	426.2045455	1.495454545	1	1	150	68	1	162.1	104.6	6.493091773	0.645280691	0	52	1.629	1.6	3.49
12668	1	0	0	3	35	37914.35323	2	53	3	2	1	1.13	0.7	3	38	0	28.77	0	0	3	16.4	4.31578947	10.4	2.6	1	6.4	4.85	13	398	2.461538462	153.0769231	2547.2	979.6923077	979.6923077	2.461538462	1	1			1	163.5	105.2	6.447850819	0.643425076	1			1.19	4.65
100105	0	0	0		17	23629.06624	2	50	4	3	1	4.62	0.72	2	38	0	54.5	0	1	1	16.4	4.31578947	8.4	2.5	0.5	5.3	4.53	11.9	326	2.12	130.4	1727.8	691.12	345.56	1.06	1	1	120	70	1	156.8	144.7	14.82462508	0.922831633	0	62	2.25	1.5	4.06
23024	1	0	1	2	4	28214.11217	1	85	3	1	2	1.34	1.2	3	38	0	21.05	0	0	3	16.4	4.31578947	9	1.7	0.6	6.3	3.68	11	349	3.705882353	205.2941176	2198.7	1293.352941	776.0117647	2.223529412	1	1	126	66	1	156.7	90.1	4.873802388	0.574984046	1	178	3.517	1.22	5.66
38755	1	0	0	10	4	62833.9246	1	67	3	1	1	1.52	6.4	3	38	1	27.77	0	1	3	16.4	4.31578947	4.9	0.6	0.5	3.6	4.15	13.9	169	6	281.6666667	608.4	1014	507	3	1	1	170	70	1	182.5	116.3	6.298525397	0.637260274	1	96	4.138	1.22	5.84
49462	0	0	0		156	84862.50557	2	20	3	1	2	0.71	0.75	2	35	0	73.43	0	0	3	15.1	4.31428571	14.2	2.8	0.5	10.4	5.11	13.6	347	3.714285714	123.9285714	3608.8	1288.857143	644.4285714	1.857142857	2		132	80	1	169.8	176.7	19.33434994	1.040636042	0			1.14	3.67
21586	1	0	0	5	74	19851.65722	2	75	4	3	2	2.87	1	2	35	1	41.02	0	0	3	15.1	4.31428571	4.2	1.2	0.4	2.5	4.27	11.4	201	2.083333333	167.5	502.5	418.75	167.5	0.833333333	1	1	156	92	1	155.2	105.2	7.308960449	0.677835052	1	62	2.87	1.73	4.91
84979	0	0	0		37	21326.29901	2	63	4	2	1	3.16	0.6	2	35	1	38.9	0	1	2	15.1	4.31428571	9.3	3.6	0.6	5	4.13	10.9	370	1.388888889	102.7777778	1850	513.8888889	308.3333333	0.833333333	1	1			1	148.1	115	10.04053489	0.776502363	0			1.4	3.28
96745	0	0	0		23	25832.89369	2	52	4	2	2	0.73	0.94	2	35	0	52.8	0	1	1	15.1	4.31428571	3.6	1.3	0.4	1.8	3.87	12.6	223	1.384615385	171.5384615	401.4	308.7692308	123.5076923	0.553846154	1	1	148	68	1	160.9	158.1	17.0376142	0.982597887	0	60	3.077	2.64	6.03
95031	0	0	0		27	104165.3407	2	54	3	2	1	5	0.66	3	32	1	43.8	0	1	3	13.8	4.3125	7.8	1.8	0.5	5.3	4.13	12.7	237	2.944444444	131.6666667	1256.1	697.8333333	348.9166667	1.472222222	1	1	122	72	1	169.1	134	10.51840405	0.792430514	0	224	1.81	1.4	4.37
47832	0	0	0		137	25741.64216	2	42	4	2	1	2.98	0.74	2	39	0	23.77	1	1	2	16.8	4.30769231	6.3	1.6	0.4	4.2	3.61	9.9	301	2.625	188.125	1264.2	790.125	316.05	1.05	1	1	122	68	1	164.2	80.4	3.166684476	0.489646772	0	57	2.767	1.58	4.63
53547	0	0	0		128	73837.19304	2	19	3	3	1	0.66	0.76	2	39	0	30.29	1	1	1	16.8	4.30769231	6.7	1.9	0.5	4.2	4.72	11.9	342	2.210526316	180	1436.4	756	378	1.105263158	2		130	62	1	158.1	100.2	6.214793746	0.633776091	0	101	1.836	1.22	3.57
75685	0	0	0		80	14402.16238	2	62	4	3	1	0.19	1.36	2	39	0	30.8	0	1	2	16.8	4.30769231	10.8	2.8	0.6	7	4.45	10.8	416	2.5	148.5714286	2912	1040	624	1.5	1	1	116	66	1	161	98.3	5.669043342	0.610559006	0			1.03	4.34
46569	1	0	1	2	62	27833.43187	2	63	3	2	2	1.24	0.82	1	39	0	31.63	0	0	3	16.8	4.30769231	5.7	2	0.5	3	4.47	10.8	468	1.5	234	1404	702	351	0.75	1	1	136	70	1	154.7	110.1	8.202418381	0.711700065	0	174	1.629	1.37	3.9
92988	0	0	0		47	19539.41929	2	51	4	3	1	2.38	1	3	39	1	64.5	0	1	1	16.8	4.30769231	3.9	1.4	0.3	2	4.37	12.3	203	1.428571429	145	406	290	87	0.428571429	1	1	140	104	1	165.1	137.1	11.69963368	0.830405815	1	59	4.06	1.58	5.95
91126	0	0	0		43	28821.99992	2	44	4	2	2	1.86	0.9	2	39	0	39.1	0	0	3	16.8	4.30769231	4.3	1.7	0.3	2.3	4.99	11.9	309	1.352941176	181.7647059	710.7	418.0588235	125.4176471	0.405882353	2		130	88	1	154.9	104.8	7.27635591	0.676565526	0			1.55	6.7
96037	0	0	0		15	23329.8231	1	60	3	3	2	0.69	1.07	3	39	1	41.4	0	0	3	16.8	4.30769231	6.6	1.7	0.5	4.2	6.27	17.3	160	2.470588235	94.11764706	672	395.2941176	197.6470588	1.235294118	1	1	134	70	1	173.4	144.3	11.75626888	0.832179931	1	105	3.155	0.85	4.55
22766	0	0	0		201	48050.44402	2	44	3	3	1	1.17	0.8	2	36	0	50.13	0	1	3	15.5	4.30555556	7.1	1.9	0.6	4.3	4.51	12.5	258	2.263157895	135.7894737	1109.4	583.8947368	350.3368421	1.357894737	1	1	166	92	1	174.7	123	7.996958548	0.70406411	0	73	2.664	1.45	4.5
49502	1	0	0	5	88	10025.88644	2	78	2	1	2	0.73	0.95	2	36	0	29.49	0	0	1	15.5	4.30555556	4.6	1.6	0.3	2.6	4.11	10.3	259	1.625	161.875	673.4	420.875	126.2625	0.4875	1	1	148	92	1	148	98.5	6.995900396	0.665540541	1			1.01	5.12
81418	0	0	0		68	18314.79067	2	61	4	1	2	1.02	0.99	2	36	0	47.3	0	0	1	15.5	4.30555556	8.1	1.9	0.6	5.3	5.12	13.6	182	2.789473684	95.78947368	964.6	507.6842105	304.6105263	1.673684211	1	1			1	162.9				1			2.46	5.87
99074	0	0	0		25	14025.50124	1	67	5	3	2	0.99	1.06	1	36	0	26.7	0	0	1	15.5	4.30555556	5.4	1.7	0.4	3.2	5.26	16.4	242	1.882352941	142.3529412	774.4	455.5294118	182.2117647	0.752941176	2		126	82	1	160.8	89.6	4.495063458	0.55721393	0			2.4	5.25
97895	0	0	0		23	239578.4604	1	63	3	3	1	2.11	1.07	2	36	1	23.1	0	0	1	15.5	4.30555556	12.2	1.5	0.6	9.9	3.82	10	373	6.6	248.6666667	3692.7	2461.8	1477.08	3.96	1	2	126	82	1	179.3	91.3	3.533030126	0.509202454	1			1.29	3.8
97386	1	1	0	1	9	14073.4192	1	60	5	2	1	1.05	1.27	2	36	1	41.5	0	0	3	15.5	4.30555556	5.6	1.4	0.6	3.4	4.8	12.7	249	2.428571429	177.8571429	846.6	604.7142857	362.8285714	1.457142857	1	1	132	68	1	182.1	139.6	9.749001275	0.766611752	1			1.03	3.57
77905	1	0	0	9	65	17210.52633	2	63	4	2	2	0.46	2.58	2	33	1	43.4	0	0	2	14.2	4.3030303	7.9	2	0.7	4.9	3.16	8.4	291	2.45	145.5	1425.9	712.95	499.065	1.715	1	1	156	52	1	151.8	119.5	10.36094221	0.787220026	0	86	2.483	1.78	4.71
29938	1	0	0	10	60	3675.715786	2	78	1	3	2	2.2	2.2	2	33	1	40.21	0	1	2	14.2	4.3030303	14.6	1.5	1	12	3.68	11.7	303	8	202	3636	2424	2424	8	1	1	134	52	1	160.9	121.7	9.451315631	0.756370416	0			1.5	6.1
60553	1	0	0	4	89	10143.67545	1	75	3	1	2	0.87	2.24	1	43	0	24.7	0	0	1	18.5	4.30232558	7.4	1.3	0.7	4.5	3.82	12.6	304	3.461538462	233.8461538	1368	1052.307692	736.6153846	2.423076923	1	1			1	165.3	96.8	5.105975546	0.585601936	1			0.72	3.78
15390	0	0	0		217	82008.47558	1	30	3	3	2	2.58	1.1	1	40	0	29.03	1	1	1	17.2	4.3	10.6	3.8	0.8	5.8	5.11	14.7	290	1.526315789	76.31578947	1682	442.6315789	354.1052632	1.221052632	1	1	146	90	1	174.1	99.8	4.835952626	0.573233774	0			0.83	3.88
27671	0	0	0		183	57229.85287	2	62	3	2	1	3.92	1	3	30	0	23.42	0	1	2	12.9	4.3	6.2	2.1	0.6	3.3	4.34	13.4	333	1.571428571	158.5714286	1098.9	523.2857143	313.9714286	0.942857143	1	1	162	98	1	152.7	76.3	3.352663791	0.499672561	1	247	4.163	2.35	7.78
31358	0	0	0		170	14226.29732	2	62	4	3	1	0.72	0.8	2	30	1	30.71	0	0	2	12.9	4.3	6.2	1.5	0.7	3.7	4.24	12.1	318	2.466666667	212	1176.6	784.4	549.08	1.726666667	1	1	138	74	1	164.2	102.4	5.973681137	0.62362972	0	305	1.603	1.47	4.65
57047	0	0	0		120	7676.841102	1	68	1	1	1	1.8	0.74	3	40	0	33.37	1	1	3	17.2	4.3	6.9	1.8	0.9	4	5.35	12.3	284	2.222222222	157.7777778	1136	631.1111111	568	2	1	1	160	76	1	161	114.7	8.221974029	0.71242236	1			0.85	6.13
87008	0	0	0		38	12934.88357	1	63	4	3	2	3.87	1.31	1	40	0	26	0	1	1	17.2	4.3	8.8	2	0.5	6	4.95	14.3	206	3	103	1236	618	309	1.5	1	1	162	86	1	177.8	92.2	3.713543962	0.51856018	0			1.06	5.04
64102	1	0	0	5	6	10026.58885	2	63	4	1	1	2.11	2.04	3	30	1	42.5	0	0	2	12.9	4.3	4.7	1.6	0.4	2.4	4.36	11.7	277	1.5	173.125	664.8	415.5	166.2	0.6	1	1			1	159.2	119.3	9.250332144	0.749371859	0			1.06	4.4
31491	0	0	0		157	25599.21534	2	46	4	3	2	5	0.8	2	37	0	38.73	0	0	1	15.9	4.2972973	4.6	1.4	0.4	2.7	4.32	10.4	375	1.928571429	267.8571429	1012.5	723.2142857	289.2857143	0.771428571	2		130	80	1	166.6	110	6.863384445	0.660264106	0	93	3.569	1.29	5.35
54622	1	0	1	2	107	37401.30545	2	70	3	3	1	5	1.35	3	37	0	53.78	0	0	1	15.9	4.2972973	5.1	1.5	0.5	2.9	3.9	11.9	97	1.933333333	64.66666667	281.3	187.5333333	93.76666667	0.966666667	1	1	102	44	1	154.1				0	116	1.577	2.97	5.15
80865	0	0	0		73	32771.98611	2	25	4	1	2	0.31	0.75	3	37	0	41.9	0	0	1	15.9	4.2972973	7.8	4.2	0.6	2.5	4.39	11.1	328	0.595238095	78.0952381	820	195.2380952	117.1428571	0.357142857	2		136	62	1	167.2				0			1.27	4.53
85477	0	0	0		49	20561.81986	2	44	1	3	1	2.09	0.49	2	37	0	30.8	0	1	1	15.9	4.2972973	9.2	2.5	0.5	6	4.25	10.3	275	2.4	110	1650	660	330	1.2	1	1	150	98	1	156.6	101.1	6.500740669	0.64559387	0			1.14	6
98287	0	0	0		24	16764.44699	2	61	4	2	1	2.11	0.79	2	37	1	35.6	0	0	2	15.9	4.2972973	7.6	2.8	0.7	3.7	4.68	13	184	1.321428571	65.71428571	680.8	243.1428571	170.2	0.925	1	1	144	80	1	164.8	115.7	7.943503689	0.702063107	0			1.47	4.01
100252	0	0	0		21	23635.11186	1	80	3	2	1	1.69	0.89	2	37	0	28.2	0	0	1	15.9	4.2972973	7.6	2.3	0.5	4.7	3.96	12.7	150	2.043478261	65.2173913	705	306.5217391	153.2608696	1.02173913	2		150	64	1	167	107.5	6.454851293	0.643712575	1			1.97	4.4
90982	0	0	0		60	9585.755282	2	62	1	2	2	2.01	0.95	2	34	0	51.6	0	0	1	14.6	4.29411765	10.9	2.2	0.7	7.6	4.04	11.5	301	3.454545455	136.8181818	2287.6	1039.818182	727.8727273	2.418181818	1	1	122	64	1	154.7	138.4	13.83332733	0.894634777	0			1.11	3.67
97252	0	0	0		35	77436.11828	2	69	3	3	2	2.11	0.68	2	34	0	34.7	0	0	3	14.6	4.29411765	7.3	2.3	0.5	3.8	4.08	11.7	192	1.652173913	83.47826087	729.6	317.2173913	158.6086957	0.826086957	1	1	128	72	1	155.3	114	8.817597172	0.734063104	1			1.63	4.68
94987	0	0	0		35	42096.44081	2	63	3	2	1	2.19	1.47	2	34	1	49.1	0	0	1	14.6	4.29411765	12.6	2	0.5	9.8	3.85	11.5	341	4.9	170.5	3341.8	1670.9	835.45	2.45	1	1	96	64	1	163.3	142.4	13.06226561	0.872014697	0	219	2.017	0.93	4.09
31232	0	0	0		179	30436.23955	2	56	4	2	2	1.17	0.6	2	41	0	29.1	0	1	2	17.6	4.29268293	8.1	2.2	0.5	5.1	4.98	11.6	369	2.318181818	167.7272727	1881.9	855.4090909	427.7045455	1.159090909	2		158	74	1	166	106.3	6.37345529	0.640361446	0			0.93	4.76
46740	0	0	0		143	24976.64673	2	44	1	3	1	1.68	0.62	2	41	0	32.22	0	1	3	17.6	4.29268293	6.7	1.5	0.5	4.5	4.61	8.5	440	3	293.3333333	1980	1320	660	1.5	2		130	76	1	154.8	101.7	6.781381335	0.656976744	0	90	3.026	1.47	4.97
29915	0	0	0		190	120726.5275	2	45	3	1	1	5	0.8	2	31	0	37.97	1	1	1	13.3	4.29032258	6.1	1.4	0.4	4	4.09	11.4	347	2.857142857	247.8571429	1388	991.4285714	396.5714286	1.142857143	2		118	80	1	169.9	109	6.402367064	0.641553855	0	161	2.276	1.34	4.45
45833	1	0	0	10	108	37493.17297	2	80	3	1	2	1.44	0.85	3	38	0	21.64	0	0	1	16.3	4.28947368	8.3	1.3	0.6	6.2	5.48	12.5	285	4.769230769	219.2307692	1767	1359.230769	815.5384615	2.861538462	1	1	162	68	1	140.3	77.1	4.335234267	0.549536707	0	136	3.957	1.97	6.62
98732	0	0	0		28	23704.38988	1	66	3	3	1	1.19	6.19	2	38	1	28.1	0	0	3	16.3	4.28947368	6.4	1.2	0.8	4	4	12.7	195	3.333333333	162.5	780	650	520	2.666666667	1	1	148	52	1	168.8	108.3	6.403187961	0.641587678	0			0.78	3.52
95199	0	0	0		20	10996.14576	2	61	4	2	1	2.45	1.76	2	38	1	38.6	0	0	1	16.3	4.28947368	10.6	2.6	1	6.8	4.26	11.9	201	2.615384615	77.30769231	1366.8	525.6923077	525.6923077	2.615384615	1	1	132	68	1	161.8	113.5	7.928044975	0.701483313	0			1.71	5.07
95358	1	0	0	10	16	15017.15329	2	70	5	1	2	0.84	1.08	3	38	1	38.7	0	1	3	16.3	4.28947368	12.8	2	0.8	9.8	4.8	13.3	210	4.9	105	2058	1029	823.2	3.92	1	1	134	54	1	155.3	115.3	9.053046517	0.742433999	1			0.78	4.42
38240	1	1	0	1	10	15357.03278	1	75	3	2	1	1.01	1.4	3	38	1	26.93	0	0	1	16.3	4.28947368	6.5	1.3	0.5	4.5	5.89	16.5	272	3.461538462	209.2307692	1224	941.5384615	470.7692308	1.730769231	1	2			1	176.4	105.4	5.371500207	0.597505669	1			0.96	2.74
36875	0	0	0		167	16223.16503	2	74	4	3	2	3.79	1.1	3	35	1	37.19	0	1	3	15	4.28571429	6.6	2.1	0.5	3.7	3.83	11.9	304	1.761904762	144.7619048	1124.8	535.6190476	267.8095238	0.880952381	1	1	122	62	1	159.4	108.1	7.317525352	0.67816813	1	116	2.353	1.58	4.53
40680	0	0	0		163	5935.39696	2	27	3	1	1	4.74	1	3	35	0	36.52	1	1	1	15	4.28571429	8	2.8	0.7	4.2	4.5	12.1	309	1.5	110.3571429	1297.8	463.5	324.45	1.05	1	2	108	72	1	162.8	122.5	9.338686522	0.752457002	0			0.91	7.14
48020	0	0	0		141	28818.03188	2	37	4	1	2	0.01	0.52	1	35	0	31.93	1	1	1	15	4.28571429	8.4	3.1	1.1	3.5	3.59	10.4	403	1.129032258	130	1410.5	455	500.5	1.241935484	1	1	134	88	1	167.7	106.6	6.259982198	0.635658915	0	57	2.845	1.55	4.68
33605	1	1	0	1	139	78929.16769	2	68	3	3	2	1.22	0.8	2	35	0	44.17	0	0	2	15	4.28571429	7.8	1.3	0.5	5.7	5.3	13.4	252	4.384615385	193.8461538	1436.4	1104.923077	552.4615385	2.192307692	1	1			1	157.3	124.3	10.45115779	0.79020979	0	71	2.069	1.24	3.67
63453	0	0	0		104	49120.51606	1	48	1	1	1	2.11	0.71	3	35	0	38.5	1	1	1	15	4.28571429	9.1	1.2	0.7	7	5.78	17.8	169	5.833333333	140.8333333	1183	985.8333333	690.0833333	4.083333333	1	1	166	110	1	161.9	123	9.54844876	0.759728227	1	166	3.336	1.37	5.56
67190	0	0	0		98	79987.93833	2	36	3	3	1	4.5	0.58	1	35	0	27.3	0	0	3	15	4.28571429	4.9	0.7	0.3	3.7	4.26	12.6	207	5.285714286	295.7142857	765.9	1094.142857	328.2428571	1.585714286	1	1	128	70	1	184.5	104.8	4.72394753	0.56802168	1	76	2.224	1.24	3.85
43550	1	1	0	1	77	17034.30017	1	74	4	3	2	4.04	1.53	3	35	1	40.41	0	0	1	15	4.28571429	9.4	1.3	0.4	7.7	3.84	10.6	343	5.923076923	263.8461538	2641.1	2031.615385	812.6461538	2.369230769	1	1	120	68	1	174.6	136.1	10.12955901	0.779495991	0	103	2.302	1.19	4.03
78101	0	0	0		69	27726.78282	2	80	3	1	2	0.53	1.16	3	42	1	32.8	0	0	2	18	4.28571429	8.4	2.3	0.6	5.1	4.4	10.9	169	2.217391304	73.47826087	861.9	374.7391304	224.8434783	1.330434783	1	1	128	42	1	151	109.2	8.515673861	0.723178808	0			1.19	5.95
75637	0	0	0		68	28866.81731	2	70	3	3	2	5	0.64	3	35	1	39.8	0	0	3	15	4.28571429	13.3	2.7	0.8	9.4	4.72	13.2	371	3.481481481	137.4074074	3487.4	1291.62963	1033.303704	2.785185185	1	1	138	52	1	163.2	125.8	9.872949283	0.770833333	0	57	1.526	1.81	3.62
61183	1	0	0	3	34	21683.80312	2	64	4	2	2	1.44	0.71	3	35	1	47.09	0	0	1	15	4.28571429	11.5	1.4	0.3	9.8	3.34	10	210	7	150	2058	1470	441	2.1	1	1			1	156.2				1			2.2	5.77
95656	0	0	0		15	9471.826041	1	78	5	1	2	1.69	1.56	3	35	1	32.1	0	0	1	15	4.28571429	5.2	1.5	0.7	2.8	3.92	11	169	1.866666667	112.6666667	473.2	315.4666667	220.8266667	1.306666667	1	1	152	0	1	167.2	118.5	8.122281113	0.708732057	0	91	1.345	1.22	3.03
28433	0	0	0		183	6905.337724	2	19	4	3	2	0.55	0.9	2	39	0	29.41	1	1	1	16.7	4.28205128	10.5	4.7	0.8	4.8	4.4	13	252	1.021276596	53.61702128	1209.6	257.3617021	205.8893617	0.817021277	2		130	70	1	168.9	92	4.23573572	0.544701007	0	88	2.043	1.24	3.75
77605	0	0	0		69	29229.34132	1	55	4	3	2	2.56	1.28	2	39	0	24.7	0	0	2	16.7	4.28205128	3.7	0.7	0.5	2.5	3.14	9.4	176	3.571428571	251.4285714	440	628.5714286	314.2857143	1.785714286	1	1	116	58	1	179.1	87.8	3.177377738	0.490228922	1			0.93	3.57
88615	0	0	0		52	22667.3302	2	79	4	2	2	2.88	1.45	3	39	0	30.2	0	0	3	16.7	4.28205128	5.1	1.1	0.4	3.3	3.88	9.9	238	3	216.3636364	785.4	714	285.6	1.2	1	1	118	54	1	154.4	103.4	7.100866167	0.669689119	1	48	2.845	1.11	4.22
88298	1	0	0	10	21	152272.7699	2	63	3	3	1	0.37	0.76	2	39	1	57.4	0	1	3	16.7	4.28205128	11.3	2.6	1.2	6.9	4.79	13.6	277	2.653846154	106.5384615	1911.3	735.1153846	882.1384615	3.184615385	1	1	120	44	1	148.8	132.9	13.78188997	0.893145161	1			1.09	3.96
60111	1	0	1	2	20	9590.4584	1	60	1	3	2	2.77	1.42	2	39	0	27.98	0	0	3	16.7	4.28205128	99.9	2.9	0.8	83.1	2.78	9.7	991	28.65517241	341.7241379	82352.1	28397.27586	22717.82069	22.92413793	1	1	122	56	1	171.5	93.4	4.233798443	0.544606414	0	161	1.577	0.54	2.95
97320	0	0	0		19	10835.09261	1	65	4	3	1	2.16	0.77	1	39	0	17.7	0	0	1	16.7	4.28205128	6.8	2.8	0.6	3	4.96	14.2	294	1.071428571	105	882	315	189	0.642857143	1	1	116	68	1	178.1	80.4	2.493161391	0.45143178	0	106	1.914	2.22	4.68
96082	0	0	0		17	177065.6384	1	37	3	3	1	3.56	0.99	2	39	0	33.5	0	0	1	16.7	4.28205128	5.4	1.8	0.6	2.8	5.41	13.9	307	1.555555556	170.5555556	859.6	477.5555556	286.5333333	0.933333333	2		118	80	1	189.3	124.1	6.746499476	0.655573164	0	119	2.664	1.03	4.32
59386	1	0	1	2	19	13610.32805	2	61	4	3	2	1.66	0.9	3	32	1	26.38	0	1	3	13.7	4.28125	5.9	1.1	0.6	3.8	3.57	10	227	3.454545455	206.3636364	862.6	784.1818182	470.5090909	2.072727273	1	1	100	60	1	173.7	100	4.88943297	0.575705239	1			0.85	3.28
18924	0	0	0		217	5841.437907	2	19	4	3	2	3.42	0.7	2	43	0	36.45	1	1	1	18.4	4.27906977	4.7	1.7	0.6	2.1	5.09	10.5	384	1.235294118	225.8823529	806.4	474.3529412	284.6117647	0.741176471	2		134	60	1	172.7	103.9	5.464593192	0.601621309	0	72	3	1.24	4.6
35809	1	1	0	1	166	12478.59146	1	74	4	1	2	1.81	1.2	3	36	0	28.08	0	1	3	15.4	4.27777778	9	1.6	0.5	6.5	4.77	12.8	319	4.0625	199.375	2073.5	1295.9375	647.96875	2.03125	1	1	118	70	1	187.2	104.9	4.561290076	0.560363248	1			1.27	4.37
90542	0	0	0		38	40670.98228	2	47	4	3	2	5	0.69	2	36	0	25.6	1	0	1	15.4	4.27777778	4.3	1.4	0.4	2.3	4.22	11.8	309	1.642857143	220.7142857	710.7	507.6428571	203.0571429	0.657142857	1	1	130	78	1	156.9	79.6	3.497305874	0.507329509	0	56	3.103	1.55	4.94
102082	0	0	0		33	35513.67162	1	58	5	3	1	1.64	0.94	2	36	1	48.1	0	1	3	15.4	4.27777778	8.3	1.2	0.5	6.3	4.74	13.6	180	5.25	150	1134	945	472.5	2.625	1	1	142	86	1	190.2	164.1	12.75349694	0.862776025	1	137	2.043	1.29	4.03
79814	1	0	0	10	30	13304.03182	1	75	4	1	2	0.7	1.6	3	36	0	27.3	0	0	3	15.4	4.27777778	7.9	2.5	1	4.2	4.38	12.8	245	1.68	98	1029	411.6	411.6	1.68	1	1			1	174.8	104.7	5.404552073	0.598970252	0			0.72	3.62
94950	0	0	0		30	49199.08025	2	80	3	3	1	2.11	0.82	2	36	0	21.8	0	0	1	15.4	4.27777778	6.5	1.5	1.2	3.6	4.26	13.1	196	2.4	130.6666667	705.6	470.4	564.48	2.88	2		138	78	1	141.4	79.2	4.556016795	0.560113154	0			1.97	5.17
99351	0	0	0		19	32083.94812	1	80	3	3	1	4.27	1.79	3	36	1	36.9	0	0	3	15.4	4.27777778	8.3	2.7	0.8	4.6	5.29	13.9	179	1.703703704	66.2962963	823.4	304.962963	243.9703704	1.362962963	2		136	64	1	171	127.5	9.14323293	0.745614035	1	109	2.25	0.91	3.72
90545	1	1	0	1	18	13607.91541	1	80	4	2	1	2.18	1.47	2	36	1	26.1	1	1	1	15.4	4.27777778	5.2	0.8	0.9	3.1	4.03	11.8	302	3.875	377.5	936.2	1170.25	1053.225	3.4875	1	1	126	50	1	169.8	104.5	5.781784742	0.615429918	0	135	3.931	1.58	6.21
18754	1	0	0	5	50	31192.13572	1	23	1	1	1	3.69	0.8	1	29	0	23.18	0	0	1	12.4	4.27586207	8.1	3.4	0.7	3.8	5.44	16.5	319	1.117647059	93.82352941	1212.2	356.5294118	249.5705882	0.782352941	2		138	70	1	175.4	86.4	3.220850754	0.492588369	0			1.19	8.64
42211	0	0	0		147	56250.23217	2	61	3	3	1	3.65	1.02	3	33	0	25.57	0	0	1	14.1	4.27272727	9.8	2	0.9	6.7	4.34	13.1	325	3.35	162.5	2177.5	1088.75	979.875	3.015	2		140	74	1	162.1	90.1	4.46607729	0.555829735	0	273	3.491	1.42	6.34
82838	0	0	0		76	26726.69969	2	26	4	3	2	1.09	0.63	2	33	0	43.1	0	0	3	14.1	4.27272727	5.4	2.2	0.4	2.6	4.55	12.7	323	1.181818182	146.8181818	839.8	381.7272727	152.6909091	0.472727273	1	2	114	74	1	168	134.6	10.78563325	0.801190476	0			1.09	5.43
85549	0	0	0		46	17672.44122	2	64	4	2	2	0.88	1.05	1	33	0	22.6	0	1	1	14.1	4.27272727	4.9	2.3	0.4	2.1	3.78	11.2	629	0.913043478	273.4782609	1320.9	574.3043478	229.7217391	0.365217391	2		142	50	1	154.7	82	3.939973008	0.530058177	0	81	3.31	1.22	4.94
96602	0	0	0		34	21646.96494	1	80	3	1	1	5	1.32	3	33	0	30.2	0	0	1	14.1	4.27272727	7.2	1.3	0.9	4.8	4.16	12.8	195	3.692307692	150	936	720	648	3.323076923	2		134	62	1	168.4	106.3	6.15403185	0.631235154	0	39	1.293	1.5	3
67347	1	0	0	10	28	40488.85787	1	80	3	1	1	2.04	1.25	3	33	0	33.4	0	0	1	14.1	4.27272727	8.4	1.4	0.9	5.7	5.22	15.4	282	4.071428571	201.4285714	1607.4	1148.142857	1033.328571	3.664285714	1	1	134	80	1	179.7	122.5	7.408402173	0.681691708	1			0.8	2.97
95843	0	0	0		22	8760.343713	1	73	1	1	1	0.91	0.79	3	33	0	26.7	0	0	1	14.1	4.27272727	5.9	0.9	0.5	4.4	3.85	12	241	4.888888889	267.7777778	1060.4	1178.222222	589.1111111	2.444444444	2		140	76	1	169.5	99.2	5.098225809	0.585250737	0			1.55	4.97
99665	0	0	0		19	19137.66366	2	46	5	3	1	2.11	0.77	2	33	1	30	0	0	2	14.1	4.27272727	6.7	2.3	0.5	3.5	4.29	12.7	257	1.52173913	111.7391304	899.5	391.0869565	195.5434783	0.760869565	2		128	82	1	152	88.7	5.06082241	0.583552632	0	105	3.388	1.19	5.12
19716	1	0	0	7	182	45100.78413	2	57	3	1	1	1.16	1.1	3	37	1	48.37	0	0	3	15.8	4.27027027	6.4	2	0.4	3.7	4.12	12.5	331	1.85	165.5	1224.7	612.35	244.94	0.74	1	1	132	56	1	159.2	129.1	11.08642444	0.810929648	0	147	2.46	0.96	4.16
41984	0	0	0		151	15181.78334	2	78	2	3	2	0.8	0.52	2	37	1	34.91	0	0	1	15.8	4.27027027	5.1	2.1	0.6	2.3	5.09	12	269	1.095238095	128.0952381	618.7	294.6190476	176.7714286	0.657142857	1	1	132	76	1	149	107.7	8.505768652	0.722818792	0	191	1.655	1.37	4.01
44401	0	0	0		145	11614.81534	2	52	1	2	2	2.11	0.62	2	37	1	45	0	0	2	15.8	4.27027027	11.3	3.1	0.7	7.3	5.1	12.3	343	2.35483871	110.6451613	2503.9	807.7096774	565.3967742	1.648387097	2		130	86	1	157.9	131.1	11.69537752	0.830272324	0			1.29	4.86
79685	0	0	0		83	15131.10001	2	41	4	3	1	0.9	0.59	1	37	0	43.3	0	1	1	15.8	4.27027027	8	2.4	0.6	4.5	4.46	11.9	203	1.875	84.58333333	913.5	380.625	228.375	1.125	1	1			1	168.6	112.6	7.054322736	0.667852906	0	86	2.483	1.16	4.09
82291	0	0	0		77	97761.08147	2	62	3	2	1	5	0.74	2	37	0	29.8	0	0	3	15.8	4.27027027	6.1	1.3	0.6	4.1	4.61	12.6	220	3.153846154	169.2307692	902	693.8461538	416.3076923	1.892307692	1	1	142	82	1	153.5	108.1	8.001518495	0.704234528	0			1.34	5.22
88205	0	0	0		51	27277.75834	2	23	1	2	2	0.17	0.84	1	37	0	42.9	1	1	1	15.8	4.27027027	11.7	2.3	1.1	7.8	4.34	11.2	310	3.391304348	134.7826087	2418	1051.304348	1156.434783	3.730434783	2		146	78	1	176.6	138.3	10.23798876	0.783125708	0			1.47	3.78
22346	1	0	0	3	20	20723.46328	2	85	3	3	2	4.8	0.8	3	37	0	27.79	0	0	3	15.8	4.27027027	11.1	1.5	1.1	8.3	4.36	10.8	511	5.533333333	340.6666667	4241.3	2827.533333	3110.286667	6.086666667	1	1	212	92	1	153.3	103.8	7.29017018	0.677103718	0	113	1.603	1.94	4.14
90517	1	1	0	1	7	11212.45233	2	77	1	2	2	2.63	1.41	2	37	1	25.1	0	0	2	15.8	4.27027027	12.1	1	1	9.8	4.01	11.6	303	9.8	303	2969.4	2969.4	2969.4	9.8	1	1	98	0	1	158.2	97	5.72884987	0.613147914	1			1.06	5.95
51768	0	0	0		119	108048.5088	2	56	3	3	2	2.57	0.84	2	41	0	28.48	0	0	1	17.5	4.26829268	5.6	1.7	0.3	3.5	4.51	12.4	357	2.058823529	210	1249.5	735	220.5	0.617647059	2		130	66	1	154.3	91.6	5.284860737	0.593648736	0	120	5.043	1.66	7.32
62177	0	0	0		86	7851.284287	1	51	5	2	1	2.11	0.99	1	41	0	20.1	0	0	1	17.5	4.26829268	10	2.9	0.5	6.3	6.9	14.1	253	2.172413793	87.24137931	1593.9	549.6206897	274.8103448	1.086206897	2		152	68	1	168.9	81.1	2.994364444	0.480165779	0	126	3.362	1.11	5.12
56877	1	1	0	1	79	21736.8123	2	72	3	2	2	0.65	1.14	3	41	1	45.93	0	0	1	17.5	4.26829268	5.8	1.3	0.6	3.7	5.2	15.4	117	2.846153846	90	432.9	333	199.8	1.707692308	1	1			1	158.3	138.7	13.20279162	0.87618446	0	220	3.905	1.19	6.23
81970	0	0	0		63	27426.58249	2	53	4	3	2	0.68	0.67	1	41	0	38.8	1	0	1	17.5	4.26829268	6.6	1.6	0.3	4.6	4.43	12.9	358	2.875	223.75	1646.8	1029.25	308.775	0.8625	1	1	148	88	1	152.9	118.4	9.977118423	0.774362328	0			1.19	5.38
85779	0	0	0		54	27624.66648	2	35	1	2	1	2.11	0.53	3	41	0	35.4	0	1	1	17.5	4.26829268	8	2.1	0.6	5	4.6	10.7	239	2.380952381	113.8095238	1195	569.047619	341.4285714	1.428571429	1	1	102	66	1	168.4	115.4	7.501278123	0.685273159	0	134	1.991	1.11	3.8
85215	0	0	0		43	16724.56471	1	65	4	2	2	0.1	4.21	3	41	1	21.9	1	1	1	17.5	4.26829268	6.6	1.2	0.7	4.5	3.57	10.3	200	3.75	166.6666667	900	750	525	2.625	1	1	176	78	1	169.9	80.1	2.839062283	0.471453796	0	38	2.586	1.58	4.37
96172	0	0	0		20	63984.17031	2	80	3	3	2	3.48	0.68	3	41	0	27.5	0	0	1	17.5	4.26829268	8.6	2.8	0.7	5	4.19	12.4	211	1.785714286	75.35714286	1055	376.7857143	263.75	1.25	2		176	78	1	159.8	106.7	7.050696846	0.667709637	0			1.63	5.43
49004	1	0	0	10	122	38319.16173	2	72	5	3	1	5	0.66	2	30	0	21.97	1	1	2	12.8	4.26666667	9	1.8	0.9	6.1	3.68	11.9	330	3.388888889	183.3333333	2013	1118.333333	1006.5	3.05	2		134	58	1	149.5				0			1.63	4.53
86430	0	0	0		59	10239.96412	1	66	1	3	1	4.11	0.88	2	34	0	23.9	0	1	1	14.5	4.26470588	7.8	2.1	0.7	4.7	4.69	13.6	202	2.238095238	96.19047619	949.4	452.0952381	316.4666667	1.566666667	2		162	80	1	168.9	94.6	4.555628427	0.560094731	0			1.24	4.22
94390	0	0	0		35	9055.29016	2	72	5	3	1	1.15	0.75	2	34	1	35.2	0	0	1	14.5	4.26470588	4.1	2.1	0.4	1.5	4	12.3	138	0.714285714	65.71428571	207	98.57142857	39.42857143	0.285714286	1	1	156	64	1	155	116.3	9.277518495	0.750322581	0	109	1.836	1.03	3.44
80321	1	0	0	10	19	10628.22861	1	72	4	2	2	1.08	0.76	3	34	1	28.7	0	0	3	14.5	4.26470588	5.5	2.3	0.6	2.2	4.35	11.1	181	0.956521739	78.69565217	398.2	173.1304348	103.8782609	0.573913043	1	1	134	62	1	166.6	95.4	4.822903213	0.572629052	0	68	2.069	0.65	3.08
10207	0	0	0		223	67252.56808	2	66	3	3	1	1.98	0.7	3	38	0	42.03	0	0	3	16.2	4.26315789	9.5	2.4	0.4	6.2	4.82	11.6	666	2.583333333	277.5	4129.2	1720.5	688.2	1.033333333	1	1			1	159.1	119.8	9.353861871	0.752985544	0	131	2.09	1.5	4.27
56070	0	0	0		123	18960.2508	2	25	4	2	1	0.78	0.96	2	38	0	40.51	0	0	2	16.2	4.26315789	9.1	2.6	0.6	5.7	4.68	11.3	370	2.192307692	142.3076923	2109	811.1538462	486.6923077	1.315384615	1	2	124	68	1	174.4	107.2	5.764341045	0.614678899	0	68	3.129	1.11	4.6
45928	1	0	1	2	78	10347.73816	1	73	4	3	2	2.11	1.22	1	38	0	23.64	0	0	1	16.2	4.26315789	4.9	1.5	0.5	2.8	4.72	14.8	272	1.866666667	181.3333333	761.6	507.7333333	253.8666667	0.933333333	1	1	194	108	1	173.8	88.9	3.577181414	0.51150748	0			1.09	4.34
75527	0	0	0		77	28114.43761	2	58	3	3	2	0.65	0.66	2	38	1	55.7	0	0	1	16.2	4.26315789	10.2	3.9	0.8	5.2	5.34	14	350	1.333333333	89.74358974	1820	466.6666667	373.3333333	1.066666667	1	1	118	70	1	161.1	154.4	16.12360649	0.958410925	0	103	1.629	1.42	3.59
76643	0	0	0		76	23808.91121	2	41	4	3	1	3.37	0.74	2	38	0	35.3	0	0	1	16.2	4.26315789	7.1	2.5	0.5	3.8	4.97	12.4	279	1.52	111.6	1060.2	424.08	212.04	0.76	1	1	134	88	1	157.7	106.2	7.196116883	0.673430564	0	59	3	1.4	4.71
91443	0	0	0		52	17328.79429	2	45	4	3	2	2.11	0.82	1	38	0	45.2	0	0	1	16.2	4.26315789	11.1	3	0.6	7.1	5.41	13	364	2.366666667	121.3333333	2584.4	861.4666667	516.88	1.42	1	1	136	84	1	163.7	136.6	11.82903077	0.834453268	0	72	3.155	0.93	4.45
98172	0	0	0		16	6943.373271	1	62	1	1	2	0.25	0.77	3	38	0	26.4	0	0	1	16.2	4.26315789	7.7	2.5	0.7	4.4	5.21	14.9	328	1.76	131.2	1443.2	577.28	404.096	1.232	2		132	80	1	173.9	98.5	4.689687023	0.566417481	1			1.89	5.43
87975	1	0	1	2	14	19559.21927	1	70	3	3	1	2.25	1.86	3	38	1	22.1	1	1	3	16.2	4.26315789	4	1.1	0.4	2.3	5.07	13	103	2.090909091	93.63636364	236.9	215.3636364	86.14545455	0.836363636	2		144	78	1	175.6	88.6	3.444649032	0.504555809	1			0.78	3.67
100886	0	0	0		18	41459.14285	2	72	3	2	2	1.41	1.09	3	42	1	39.4	0	0	1	17.9	4.26190476	8.2	1	0.7	6.3	4.44	12.7	179	6.3	179	1127.7	1127.7	789.39	4.41	1	1			1	158.6	117.9	9.079820468	0.743379571	1			1.5	3.96
85855	1	1	0	1	5	9309.706917	1	62	4	2	2	0.99	2.33	1	31	1	33.8	0	0	3	13.2	4.25806452	4.6	1.1	0.6	2.8	3.41	12.1	62	2.545454545	56.36363636	173.6	157.8181818	94.69090909	1.527272727	1	1	84	62	1	164.8	109.2	6.922449681	0.662621359	1			0.85	3.18
61257	0	0	0		131	83309.69139	2	40	3	2	1	5	0.54	2	35	0	48.54	0	1	2	14.9	4.25714286	9.2	2.6	0.5	6	4.26	11.6	408	2.307692308	156.9230769	2448	941.5384615	470.7692308	1.153846154	2		122	82	1	159.7	123.3	9.909473424	0.772072636	0	133	2.431	1.03	4.16
81763	0	0	0		81	23598.87402	2	61	3	1	2	1.23	0.94	1	35	1	28.6	0	0	2	14.9	4.25714286	9.3	2	0.6	6.5	4.46	12.2	321	3.25	160.5	2086.5	1043.25	625.95	1.95	1	1	116	62	1	157.8	107.5	7.396778237	0.681242079	1			0.83	7.21
81527	0	0	0		75	26861.4832	1	35	4	1	2	0	1.31	1	35	0	21	1	0	1	14.9	4.25714286	6	2.1	0.8	2.8	4.61	13.9	179	1.333333333	85.23809524	501.2	238.6666667	190.9333333	1.066666667	1	2	128	76	1	172.5	73.7	2.095756737	0.427246377	0			1.14	3.52
95575	0	0	0		30	16873.40271	1	64	4	2	2	3.29	1.53	3	35	0	20.8	0	0	1	14.9	4.25714286	7.8	1.8	0.5	5.4	4.92	16.5	190	3	105.5555556	1026	570	285	1.5	1	1			1	178.1	81.2	2.569428555	0.455923638	0	96	2.069	1.53	4.09
100860	0	0	0		29	40726.22528	2	36	4	1	2	0.99	0.87	2	35	1	42.9	1	1	1	14.9	4.25714286	7.7	2.8	0.4	4.3	4.51	12.1	287	1.535714286	102.5	1234.1	440.75	176.3	0.614285714	2		126	86	1	169.7	127.1	9.238816593	0.748968768	0	103	3.103	1.06	4.71
43524	1	1	0	1	25	14714.84873	2	74	4	1	2	2.29	1.97	3	35	0	26.18	0	0	2	14.9	4.25714286	5.4	1.5	0.3	3.4	4.17	11.6	255	2.266666667	170	867	578	173.4	0.68	1	1	156	102	1	149.6				1			1.32	4.24
98259	0	0	0		24	29166.59916	2	52	4	3	2	2.2	0.84	2	35	1	67.7	0	0	1	14.9	4.25714286	10.7	3.8	0.8	5.6	4.17	12.2	289	1.473684211	76.05263158	1618.4	425.8947368	340.7157895	1.178947368	1	1	134	54	1	165.3	156.3	15.64795886	0.945553539	0			1.47	5.51
45035	0	0	0		155	27598.59012	2	45	4	3	2	2.14	0.76	2	39	1	29.62	0	0	2	16.6	4.25641026	4.7	1.2	0.3	2.9	4.19	9.1	414	2.416666667	345	1200.6	1000.5	300.15	0.725	1	2	126	80	1	168.8	102	5.524750809	0.604265403	0	58	2.767	1.34	4.42
76705	0	0	0		70	26472.20106	2	50	1	1	2	1.28	0.63	2	39	0	23.7	0	0	1	16.6	4.25641026	6.7	1.9	0.4	4.3	3.91	10.4	399	2.263157895	210	1715.7	903	361.2	0.905263158	2		140	76	1	161.1	94.4	5.114134566	0.585971446	0	84	2.638	1.45	4.53
87209	0	0	0		51	23283.5424	2	62	4	3	2	0	1.19	1	39	0	19.9	0	0	3	16.6	4.25641026	12.2	3	0.7	6.1	4.63	12.5	283	2.033333333	94.33333333	1726.3	575.4333333	402.8033333	1.423333333	1	1	150	86	1	161.5	81.3	3.422899498	0.503405573	1			1.06	4.78
97441	0	0	0		18	10761.12202	1	61	4	2	1	2.11	0.82	3	39	0	23.8	1	1	1	16.6	4.25641026	11.6	1.5	1.1	8.9	4.71	14.5	278	5.933333333	185.3333333	2474.2	1649.466667	1814.413333	6.526666667	1	1	156	100	1	181.4	99.2	4.280000934	0.546857773	0	43	2.095	3.8	6.13
86913	1	0	0	10	47	7160.599409	1	77	1	3	2	2.98	1.45	3	43	1	25.7	0	0	3	18.3	4.25581395	9	1.5	0.9	6	4.49	12.8	201	4	134	1206	804	723.6	3.6	1	1	154	68	1	169.9	97.3	4.824213849	0.572689818	1			0.8	3.39
64046	1	0	0	10	38	38409.93049	2	39	4	1	1	0.81	0.74	1	43	0	31.8	1	1	1	18.3	4.25581395	5.4	1.2	0.5	3.4	5.36	13.1	158	2.833333333	131.6666667	537.2	447.6666667	223.8333333	1.416666667	1	1	108	82	1	170.9	112.1	6.755587352	0.655939146	0	197	2.457	0.93	4.4
22387	0	0	0		183	83575.5511	2	54	3	2	1	2.11	0.8	2	32	0	24.65	0	0	3	13.6	4.25	10	1.6	0.4	7.7	4.23	12.3	418	4.8125	261.25	3218.6	2011.625	804.65	1.925	2		124	80	1	164	84.2	3.61386659	0.513414634	0	94	2.302	2.46	5.25
48968	0	0	0		140	18237.30867	2	51	1	1	1	2.11	0.63	1	36	1	52.74	0	0	3	15.3	4.25	13.8	3.3	0.6	9.6	3.99	11.1	430	2.909090909	130.3030303	4128	1250.909091	750.5454545	1.745454545	1	1	144	44	1	147.8	144.1	16.74649657	0.974966171	0			1.16	4.71
78621	0	0	0		71	14477.71925	1	50	5	3	1	3.03	5.16	2	36	0	26.4	0	0	1	15.3	4.25	5.2	1.1	0.4	3.3	4.56	11.3	227	3	206.3636364	749.1	681	272.4	1.2	1	1	106	78	1	165.7	96.4	5.02177238	0.581774291	0	141	3.491	1.19	5.4
62883	1	1	0	1	62	48928.4376	2	80	3	3	1	2.31	0.98	1	40	0	25.1	0	0	1	17	4.25	6.4	1.4	0.8	4	4.49	13.5	168	2.857142857	120	672	480	384	2.285714286	1	1	138	64	1	155	89	4.856693039	0.574193548	1	91	2.534	1.68	4.68
15649	1	0	0	9	36	28610.23595	1	74	3	1	2	4.66	3.2	3	36	1	32.85	0	1	1	15.3	4.25	8.6	1.4	0.8	5.9	4.19	13.7	269	4.214285714	192.1428571	1587.1	1133.642857	906.9142857	3.371428571	1	1	156	90	1	181.5	118.7	6.707359364	0.65399449	0			0.93	4.81
100693	0	0	0		29	27784.4684	2	49	4	3	1	4.98	0.82	2	36	1	36.2	0	1	1	15.3	4.25	7.2	1.9	0.6	4.5	4.97	13.8	359	2.368421053	188.9473684	1615.5	850.2631579	510.1578947	1.421052632	1	1	140	80	1	163.7	118.2	8.484703778	0.722052535	0	145	2.431	1.76	4.94
97102	0	0	0		26	45962.98503	2	70	2	2	1	5	0.81	2	36	0	20.1	1	1	1	15.3	4.25	7.7	0.9	1	5.6	3.43	13.2	193	6.222222222	214.4444444	1080.8	1200.888889	1200.888889	6.222222222	2		150	86	1	157.1	75.8	3.03638309	0.482495226	0	76	3.905	2.02	6.31
98230	0	0	0		25	18272.18213	2	61	2	2	1	0.92	0.77	2	36	0	18.8	0	0	3	15.3	4.25	9.3	3.4	0.8	4.8	3.59	11.5	498	1.411764706	146.4705882	2390.4	703.0588235	562.4470588	1.129411765	1	1	106	66	1	155.7				0			2.38	5.72
101243	0	0	0		16	47120.18508	1	63	3	3	1	2	0.74	1	36	0	25.3	0	0	3	15.3	4.25	8.4	2.8	0.7	4.4	5.34	16	256	1.571428571	91.42857143	1126.4	402.2857143	281.6	1.1	1	1	146	80	1	174.1	95	4.255465726	0.545663412	0	88	3.905	1.22	5.59
96338	0	0	0		13	13212.34603	2	19	3	3	1	3.61	0.49	2	32	0	28.99	0	1	1	13.6	4.25	11.9	2.2	0.8	8.7	4.85	14.3	228	3.954545455	103.6363636	1983.6	901.6363636	721.3090909	3.163636364	2		130	62	1					0			1.22	5.51
49008	1	0	0	10	8	12093.14385	2	61	4	2	1	3	0.65	1	40	0	31.45	0	0	1	17	4.25	11.9	1.9	0.4	9.5	4.43	12.9	285	5	150	2707.5	1425	570	2	1	1	136	78	1	160	107.9	7.220248497	0.674375	0			1.81	5.4
92259	0	0	0		44	20072.65411	1	80	5	1	1	0.72	1.47	1	45	0	23.7	0	0	2	19.1	4.24444444	8	3.2	0.8	3.6	5.16	10.2	305	1.125	95.3125	1098	343.125	274.5	0.9	1	1	146	72	1	149.2	79.5	3.995559447	0.532841823	0			1.16	4.86
60044	0	0	0		113	13070.87507	2	64	4	3	2	2.11	1.01	2	41	0	36.31	0	0	1	17.4	4.24390244	4.6	1.8	0.7	2	4.24	12.4	253	1.111111111	140.5555556	506	281.1111111	196.7777778	0.777777778	1	1	142	80	1	166.2	108	6.604323834	0.649819495	0			1.76	5.46
11791	1	1	0	1	90	36880.53399	2	32	4	2	2	0.98	9.9	1	41	0	19.66	0	0	3	17.4	4.24390244	15.5	1	0.2	13.9	3.13	11.7	222	13.9	222	3085.8	3085.8	617.16	2.78	1	1	106	76	1	164.2	75.7	2.656947992	0.461023143	1			0.91	7.91
68525	0	0	0		87	35470.24545	2	39	1	2	1	0.92	0.61	2	41	1	34.4	1	1	2	17.4	4.24390244	6.3	1.9	0.4	3.9	4.53	9.3	321	2.052631579	168.9473684	1251.9	658.8947368	263.5578947	0.821052632	2		158	84	1	153.4	102	6.980467351	0.664928292	0	146	2.87	1.03	4.65
89321	0	0	0		56	16668.93653	2	67	4	3	1	4	0.78	3	41	1	28.2	0	0	3	17.4	4.24390244	4.6	1.6	0.4	2.4	4.12	10.6	241	1.5	150.625	578.4	361.5	144.6	0.6	1	1	102	38	1	159.2	97.5	5.7124051	0.612437186	0	65	2.896	1.27	4.5
91291	0	0	0		44	39798.52495	2	32	5	2	1	1.03	0.67	1	41	1	38.4	0	1	1	17.4	4.24390244	4.9	1.8	0.3	2.6	4.27	9.5	332	1.444444444	184.4444444	863.2	479.5555556	143.8666667	0.433333333	1	1	126	74	1	163.8	127.9	10.16935555	0.780830281	0			1.5	4.71
92789	0	0	0		39	154381.4698	1	57	3	1	1	2.1	0.55	1	41	0	21.9	1	1	1	17.4	4.24390244	6.4	1.3	0.8	4	4.18	11.2	259	3.076923077	199.2307692	1036	796.9230769	637.5384615	2.461538462	1	1	118	78	1	168	87.1	3.711445246	0.518452381	1	22	1.086	3.26	4.45
97077	0	0	0		24	20726.16185	2	52	4	3	2	1.66	0.86	2	41	0	49	0	0	1	17.4	4.24390244	6.6	1.4	0.4	4.7	5.05	11	355	3.357142857	253.5714286	1668.5	1191.785714	476.7142857	1.342857143	1	1	142	72	1	163.9	142.3	12.93475415	0.868212325	0	42	3.595	1.32	5.12
77464	0	0	0		73	30597.9006	2	36	5	3	2	1.21	0.6	1	37	1	45.8	0	0	1	15.7	4.24324324	14.7	4.4	1.3	8.1	5.27	15	491	1.840909091	111.5909091	3977.1	903.8863636	1175.052273	2.393181818	1	1	118	62	1	167	129.3	9.973839192	0.774251497	0			0.7	5.02
75191	1	1	0	1	68	16167.48755	2	79	1	1	2	3.33	1.48	2	37	1	31	0	0	2	15.7	4.24324324	9.9	1	0.5	8.3	3.8	12.5	230	8.3	230	1909	1909	954.5	4.15	1	1	140	64	1	149.1	104.3	7.876077564	0.699530516	0			1.58	4.22
78079	0	0	0		62	79719.48603	2	40	5	3	2	2.12	0.84	1	37	0	49.5	0	0	1	15.7	4.24324324	12.5	3.8	0.9	7.5	4.78	13.1	256	1.973684211	67.36842105	1920	505.2631579	454.7368421	1.776315789	1	1	132	84	1	163.5	147.9	14.17938494	0.904587156	0			1.09	4.06
93709	0	0	0		26	12277.55666	2	75	4	3	2	0.41	1.32	1	37	0	38.9	0	1	1	15.7	4.24324324	7.2	1.9	0.5	4.8	5.13	15.4	228	2.526315789	120	1094.4	576	288	1.263157895	1	1	120	66	1	151.1	113	9.206864416	0.747849107	1			1.68	4.55
93856	0	0	0		18	19643.96429	1	66	4	3	1	2.39	0.96	3	37	0	42.8	1	1	3	15.7	4.24324324	8.2	2.8	0.6	4.6	4.53	14.2	246	1.642857143	87.85714286	1131.6	404.1428571	242.4857143	0.985714286	1	1	128	70	1	176.9	144.1	11.20030838	0.814584511	1			1.4	5.15
97500	1	0	0	10	8	14105.34794	2	74	4	3	2	2.11	1.49	1	37	0	60.6	0	1	1	15.7	4.24324324	7.4	1.3	0.9	4.6	3.92	12	295	3.538461538	226.9230769	1357	1043.846154	939.4615385	3.184615385	1	1			1	154.5				0			1.42	3.98
45534	1	0	0	7	39	21589.75721	2	55	4	3	1	2.45	1.02	3	33	1	52.91	0	0	3	14	4.24242424	7.4	2.5	0.5	4.3	4.52	13.4	235	1.72	94	1010.5	404.2	202.1	0.86	1	1	132	86	1	172.2	158.2	14.67724212	0.918699187	1	238	1.629	0.78	3.65
98238	0	0	0		27	27277.38188	2	44	5	2	2	1.02	0.3	2	33	0	30.9	0	1	1	14	4.24242424	5.3	2.3	0.4	2.4	4.91	12.6	220	1.043478261	95.65217391	528	229.5652174	91.82608696	0.417391304	2		134	52	1	166.5	107	6.42881539	0.642642643	1	76	2.327	1.73	4.45
11312	0	0	0		220	83681.71913	2	43	3	3	1	3.18	0.6	2	46	0	18.32	0	1	2	19.5	4.23913043	6.8	1.8	0.5	4.3	4.55	8	483	2.388888889	268.3333333	2076.9	1153.833333	576.9166667	1.194444444	2		130	80	1	163.7	69	2.00465589	0.421502749	0			1.42	3.47
60034	0	0	0		121	19364.17167	1	56	2	1	1	2.11	0.74	3	42	0	27.27	0	0	1	17.8	4.23809524	3.3	1.4	0.2	1.5	4.58	12.9	179	1.071428571	127.8571429	268.5	191.7857143	38.35714286	0.214285714	2		150	68	1	175	106.5	5.623306631	0.608571429	0	318	2.327	1.11	5.09
86183	0	0	0		52	25982.66589	1	46	3	2	1	1.07	1.14	3	42	0	31.1	0	1	1	17.8	4.23809524	8.6	2.4	0.7	5	4.86	11.3	283	2.083333333	117.9166667	1415	589.5833333	412.7083333	1.458333333	1	1	124	72	1	176.5	111.3	6.13876147	0.630594901	1	69	1.293	1.22	2.87
56106	0	0	0		119	16538.27432	2	48	2	1	1	2.11	0.66	2	38	0	30.53	0	0	2	16.1	4.23684211	9.6	2.2	0.8	6.3	4.55	10.4	304	2.863636364	138.1818182	1915.2	870.5454545	696.4363636	2.290909091	2		134	60	1	158.4	99	6.006007002	0.625	0			1.34	4.78
17828	1	0	0	5	88	16035.87517	2	61	4	2	2	2.11	0.7	1	38	0	28.99	0	0	1	16.1	4.23684211	8.7	2.7	0.5	5.3	4.46	11.6	320	1.962962963	118.5185185	1696	628.1481481	314.0740741	0.981481481	2		176	76	1	155.1				0			0.96	3.96
79078	0	0	0		79	17367.6883	2	60	4	1	1	1.82	0.91	2	38	1	46	0	0	3	16.1	4.23684211	8.4	2.5	0.5	5.2	4.03	10.8	282	2.08	112.8	1466.4	586.56	293.28	1.04	1	1			1	155.8	129.8	11.78631173	0.833119384	0	79	2.198	1.42	4.03
98669	0	0	0		35	116488.2554	1	63	3	3	1	4.86	1.3	2	38	1	35.8	0	0	1	16.1	4.23684211	9.5	2.1	1	6.2	4.35	13.2	136	2.952380952	64.76190476	843.2	401.5238095	401.5238095	2.952380952	1	1			1	162.3	117.7	8.57138693	0.725200246	1			1.19	4.27
102367	0	0	0		32	12180.43171	2	66	4	3	2	2.11	1.37	1	38	1	28.99	0	0	1	16.1	4.23684211	9.9	1.9	0.6	7.3	5.12	12.5	281	3.842105263	147.8947368	2051.3	1079.631579	647.7789474	2.305263158	1	1	228	92	1					1	110	2.327	1.66	4.55
95924	0	0	0		22	10992.11901	2	65	4	3	1	3.08	0.75	2	38	0	36.9	1	1	1	16.1	4.23684211	4.9	2.6	0.4	1.8	4.58	12.1	219	0.692307692	84.23076923	394.2	151.6153846	60.64615385	0.276923077	2		148	70	1	172.9	129	9.156937448	0.746096009	0			1.22	4.58
75324	0	0	0		75	13553.13765	2	80	2	3	2	1.07	0.78	2	34	0	35.8	0	0	2	14.4	4.23529412	5.5	2	0.6	2.8	4.36	13.7	156	1.4	78	436.8	218.4	131.04	0.84	1	2	148	68	1	162.1	108.4	7.076361028	0.66872301	0	139	3.129	1.32	5.17
76809	1	0	1	2	14	34083.51932	1	80	3	3	1	3.22	6.69	2	34	1	20.7	0	1	2	14.4	4.23529412	8	1.2	0.4	6	3.32	9.8	175	5	145.8333333	1050	875	350	2	1	1	228	70	1	165.5	88.2	3.99733543	0.532930514	0	114	2.276	1.09	3.96
57597	1	1	0	1	13	20401.70524	1	80	3	1	1	2.33	1.55	3	34	1	30.3	0	0	3	14.4	4.23529412	8.8	1.8	0.7	5.8	4.68	13.7	198	3.222222222	110	1148.4	638	446.6	2.255555556	1	1	162	76	1	164				1			0.83	2.87
62292	1	0	0	10	11	39682.30563	1	80	3	3	2	5	1.9	3	34	0	25.2	0	0	1	14.4	4.23529412	6.9	1.6	0.5	4.5	3.07	11	135	2.8125	84.375	607.5	379.6875	189.84375	1.40625	1	1	96	48	1	164.1				1			1.03	3.41
69661	0	0	0		85	11507.1339	2	57	5	1	1	0.45	0.51	2	30	0	22.1	0	0	1	12.7	4.23333333	5.6	1.7	0.3	3.5	4.8	15.4	157	2.058823529	92.35294118	549.5	323.2352941	96.97058824	0.617647059	2		122	80	1	149.5	79.1	3.920848734	0.52909699	0			1.63	4.53
49711	1	0	0	10	139	7949.197413	1	69	4	1	2	0.76	1.71	3	39	0	21.9	0	0	3	16.5	4.23076923	5.9	1.7	0.6	3.4	4.4	12.2	181	2	106.4705882	615.4	362	217.2	1.2	1	1	146	70	1	176.2	85.5	3.086234203	0.485244041	0			0.98	5.46
70228	0	0	0		91	7700.344649	1	67	4	2	2	0.82	1.26	2	39	1	42.1	0	0	1	16.5	4.23076923	7.1	2.8	0.6	3.4	5.76	14.3	229	1.214285714	81.78571429	778.6	278.0714286	166.8428571	0.728571429	1	1	162	80	1	189.4	152.9	10.97344117	0.807286167	0			1.4	4.53
74075	0	0	0		61	26638.2825	1	59	4	1	2	0.43	1.46	1	39	0	38.6	1	1	1	16.5	4.23076923	6	1	0.7	3.7	4.78	13.6	187	3.7	187	691.9	691.9	484.33	2.59	1	1	132	90	1	164.4	115.9	8.021688997	0.704987835	0			0.96	3.75
89395	0	0	0		55	182690.5658	2	51	3	3	1	1.81	0.81	2	39	0	33.4	0	0	1	16.5	4.23076923	7.2	2.1	0.8	4	5.11	11.6	235	1.904761905	111.9047619	940	447.6190476	358.0952381	1.523809524	1	1	140	80	1	161.8	108.5	7.123520521	0.670580964	0	66	3.181	1.47	4.99
88044	0	0	0		52	16227.87331	2	19	4	3	1	0.95	0.89	2	39	0	37.9	0	0	3	16.5	4.23076923	6.2	1.5	0.2	3.8	4.83	10.6	396	2.533333333	264	1504.8	1003.2	200.64	0.506666667	1	2	120	82	1	160.6	109.9	7.476220711	0.684308842	0			1.01	5.17
99343	0	0	0		25	47596.71807	2	80	4	3	1	4.41	2.18	1	39	1	31.5	0	0	2	16.5	4.23076923	9.6	2.1	0.7	6.6	4.16	12.9	202	3.142857143	96.19047619	1333.2	634.8571429	444.4	2.2	1	1	136	74	1	155.9				1			1.76	4.89
97145	0	0	0		15	111710.038	2	46	3	3	1	2.11	0.76	2	39	0	65.8	0	1	1	16.5	4.23076923	5.7	1.1	0.5	4	4.31	11.1	218	3.636363636	198.1818182	872	792.7272727	396.3636364	1.818181818	1	1	130	66	1	157.3	124.2	10.43194426	0.789574062	0			1.86	4.09
75748	1	1	0	1	7	21592.56702	2	80	5	3	2	3.08	0.45	2	39	0	28.99	0	0	3	16.5	4.23076923	7.6	1	0.5	5.9	3.59	9.8	342	5.9	342	2017.8	2017.8	1008.9	2.95	2		168	90	1					1			2.02	3.93
58817	0	0	0		117	30375.19443	2	45	4	1	2	0.39	0.86	2	35	0	65.62	0	1	1	14.8	4.22857143	7.9	2.2	0.3	5.2	4.84	13.3	370	2.363636364	168.1818182	1924	874.5454545	262.3636364	0.709090909	1	1			1	165.3				0	93	4.267	1.16	5.92
75786	0	0	0		79	21211.57538	2	54	5	3	2	2.14	0.95	1	35	0	32.3	1	1	1	14.8	4.22857143	7.4	1.4	0.5	5.5	4.16	12.7	231	3.928571429	165	1270.5	907.5	453.75	1.964285714	1	1	130	78	1	157.3	111.3	8.090871154	0.707565162	0			1.73	5.12
95001	0	0	0		34	23927.35331	2	80	3	3	2	1.4	1.11	3	35	1	30.3	0	0	1	14.8	4.22857143	7.3	1.9	0.8	4.1	4.76	13.9	221	2.157894737	116.3157895	906.1	476.8947368	381.5157895	1.726315789	1	1	164	76	1	160.3	110.2	7.558265994	0.687461011	0	121	1.888	1.4	3.9
96599	0	0	0		15	19280.46193	1	72	3	3	1	1.35	0.82	2	44	1	32.3	0	0	1	18.6	4.22727273	6.5	2.5	0.6	3	5.94	13.6	191	1.2	76.4	573	229.2	137.52	0.72	1	1	130	68	1	167.7	114.1	7.374556255	0.680381634	1	103	3	0.78	4.32
33356	1	0	0	10	17	11477.40788	1	70	1	2	1	2.8	1	2	31	0	28.76	0	0	1	13.1	4.22580645	2.9	0.9	0.4	1.4	4.28	15.9	96	1.555555556	106.6666667	134.4	149.3333333	59.73333333	0.622222222	2		156	54	1	159.1	100.2	6.119648574	0.629792583	0			2.56	5.09
79302	0	0	0		62	29238.19746	2	46	4	3	2	2.11	0.74	3	40	0	32.1	0	0	1	16.9	4.225	6.1	2.6	0.4	2.9	4.02	10.9	339	1.115384615	130.3846154	983.1	378.1153846	151.2461538	0.446153846	1	2	126	86	1	163	97	5.317213626	0.595092025	0			1.47	4.22
96352	0	0	0		17	11172.13825	1	67	4	3	1	2.49	0.77	2	40	1	28.1	0	0	1	16.9	4.225	4.2	1.5	0.5	2.1	4.9	13.1	191	1.4	127.3333333	401.1	267.4	133.7	0.7	1	1	140	70	1	172.6	102.8	5.328546954	0.595596756	1	40	1.319	1.55	3.08
12070	1	0	0	5	176	61416.89814	2	58	3	3	1	2.11	1	2	36	0	24.02	1	1	1	15.2	4.22222222	6.8	2.3	0.5	3.8	4.97	10.5	324	1.652173913	140.8695652	1231.2	535.3043478	267.6521739	0.826086957	2		136	68	1	165.5	81.3	3.195956247	0.491238671	0	192	1.91	1.53	4.42
55194	0	0	0		113	38913.51297	2	75	3	3	1	5	2.26	2	36	0	42.75	0	1	2	15.2	4.22222222	6.3	2.7	0.5	2.8	3.52	10.9	153	1.037037037	56.66666667	428.4	158.6666667	79.33333333	0.518518519	1	1	104	36	1	155.3	108.9	7.921120461	0.701223439	0	96	1.836	1.34	3.67
68842	0	0	0		92	29530.48532	2	43	4	3	2	0.76	0.8	2	36	0	32.7	0	0	2	15.2	4.22222222	8.6	2.4	0.5	5.5	4.11	11	239	2.291666667	99.58333333	1314.5	547.7083333	273.8541667	1.145833333	2		134	98	1	165.5	97	5.117034433	0.586102719	0			1.29	5.2
44688	1	0	1	2	64	9121.293199	1	80	2	2	2	0.59	1.12	2	36	0	18.41	0	1	1	15.2	4.22222222	8.6	1.4	1	6.1	4.56	13.4	207	4.357142857	147.8571429	1262.7	901.9285714	901.9285714	4.357142857	2		144	66	1	166.6	73	2.272572668	0.43817527	0	85	2.327	1.11	3.88
17036	1	0	0	6	64	11520.08006	1	85	3	2	1	3.01	1	2	45	0	28.02	0	0	3	19	4.22222222	8	1.4	0.7	5.6	4.59	13.3	160	4	114.2857143	896	640	448	2.8	2		136	70	1	161.4	104.2	6.500914647	0.645600991	1			0.83	5.51
94500	0	0	0		37	8377.400768	2	60	4	3	2	1.32	1.25	2	36	1	35.5	0	0	3	15.2	4.22222222	7.5	1.6	0.8	4.7	4	11.6	284	2.9375	177.5	1334.8	834.25	667.4	2.35	1	1			1	168.7	114.9	7.392866407	0.681090694	1	76	1.784	1.11	3.28
12901	1	0	0	9	91	32486.08813	1	76	3	2	2	2.65	1	3	41	0	29.83	0	0	1	17.3	4.2195122	6.4	1.1	0.8	4.3	4.92	14.1	247	3.909090909	224.5454545	1062.1	965.5454545	772.4363636	3.127272727	2		192	48	1	179.4	113.6	6.201518394	0.633221851	0			1.81	5.79
63089	0	0	0		90	83992.83255	2	43	3	3	1	4.47	0.65	2	41	0	30.3	0	0	1	17.3	4.2195122	8.1	2.4	0.6	5	4.53	11.8	311	2.083333333	129.5833333	1555	647.9166667	388.75	1.25	1	1	124	80	1	164.7	98.9	5.438840957	0.600485732	0			0.98	3.54
86409	0	0	0		45	28307.57858	2	21	4	2	2	1.47	0.59	2	41	0	43.1	0	0	1	17.3	4.2195122	5.7	1.6	0.4	3.2	4.8	11.7	284	2	177.5	908.8	568	227.2	0.8	1	2	124	68	1	173.2	121.8	7.974743655	0.703233256	0			1.06	4.37
76807	1	1	0	1	39	15928.49604	2	72	1	3	1	2.12	0.98	2	41	0	26	0	0	3	17.3	4.2195122	2.9	0.7	0.3	1.7	3.55	11.6	112	2.428571429	160	190.4	272	81.6	0.728571429	1	1	116	62	1	165	99.5	5.496616109	0.603030303	0			1.78	3.85
81617	0	0	0		79	24705.57474	1	52	2	2	2	0.94	1.29	1	32	1	25.4	0	1	3	13.5	4.21875	10.4	3	0.9	6	5.13	15.5	248	2	82.66666667	1488	496	446.4	1.8	1	1	198	80	1	171.3	91.8	4.057012391	0.535901926	0	86	2.948	1.14	4.53
50968	1	0	0	6	38	7361.36831	1	80	2	1	1	2.84	1.04	2	32	0	32.62	0	0	2	13.5	4.21875	4.8	1.4	0.6	2.2	3.91	12.9	234	1.571428571	167.1428571	514.8	367.7142857	220.6285714	0.942857143	1	1	146	66	1	161.9				1	80	1.707	1.27	3.39
77874	1	1	0	1	6	90988.93008	1	52	3	2	2	0.73	1.98	1	32	1	28.99	0	0	2	13.5	4.21875	8.4	2.3	0.5	5.2	5.69	17.7	178	2.260869565	77.39130435	925.6	402.4347826	201.2173913	1.130434783	1	1	162	82	1					0	288	4.629	1.01	7.14
48636	1	0	0	5	107	20526.88923	1	51	4	1	1	2.91	0.82	1	46	0	25.29	0	0	1	19.4	4.2173913	6.8	2.1	0.8	3.7	5.13	13.9	295	1.761904762	140.4761905	1091.5	519.7619048	415.8095238	1.40952381	1	1	204	108	1	168.6				0	550		1.66	6.41
31788	0	0	0		160	4727.042379	2	19	1	3	1	1.81	0.6	2	37	0	35.89	0	0	1	15.6	4.21621622	9.9	3.1	0.5	6.1	4.73	12.3	385	1.967741935	124.1935484	2348.5	757.5806452	378.7903226	0.983870968	1	2	114	72	1	162.1	109	7.170447762	0.672424429	0	447		0.96	4.65
77786	0	0	0		77	11434.8193	1	75	1	1	2	2.11	0.66	2	37	0	22.9	0	0	2	15.6	4.21621622	5.7	1.4	0.5	3.7	4.51	14.4	258	2.642857143	184.2857143	954.6	681.8571429	340.9285714	1.321428571	2		146	78	1	165.1	92.7	4.584822164	0.561477892	0			1.55	3.13
77529	0	0	0		76	9529.367191	1	65	4	3	1	5	0.99	2	37	1	36.5	0	0	1	15.6	4.21621622	11.2	2.1	0.8	8.1	4.81	14.6	155	3.857142857	73.80952381	1255.5	597.8571429	478.2857143	3.085714286	1	1	150	68	1	178.6	122.5	7.517332626	0.685890258	0	43	1.784	1.47	3.49
78402	0	0	0		69	37855.78974	1	69	3	1	1	1.38	1.09	3	37	1	26.9	0	1	3	15.6	4.21621622	9.9	0.6	0.5	8.8	4.46	12.6	184	14.66666667	306.6666667	1619.2	2698.666667	1349.333333	7.333333333	1	1	108	48	1	177.3	109.6	5.845412795	0.618161309	0			1.76	3.75
29019	1	0	0	6	56	42282.82303	2	79	3	1	2	1.07	0.7	2	37	0	31.56	0	0	3	15.6	4.21621622	7.1	1.5	0.7	4.7	4.23	12.5	257	3.133333333	171.3333333	1207.9	805.2666667	563.6866667	2.193333333	2		148	74	1	160	104.1	6.624149377	0.650625	0	115	4.526	1.55	6.67
84576	0	0	0		56	20006.50537	2	46	4	1	2	2.11	0.84	2	37	0	34.7	0	0	3	15.6	4.21621622	5.8	2.4	0.3	2.9	4.59	11.8	336	1.208333333	140	974.4	406	121.8	0.3625	1	1	122	72	1	163	117	8.367993032	0.717791411	0	93	2.793	1.42	4.71
89542	0	0	0		40	13689.73622	1	62	4	3	2	2.95	1.17	3	37	0	29.7	1	1	1	15.6	4.21621622	6.3	3.1	0.5	2.4	5.81	12.1	241	0.774193548	77.74193548	578.4	186.5806452	93.29032258	0.387096774	1	1	164	64	1	179.1	104.4	5.046797279	0.582914573	0			0.67	4.55
102276	0	0	0		30	20123.24114	2	79	4	1	2	0.12	0.8	3	37	0	29.4	0	1	1	15.6	4.21621622	4.8	1.7	0.6	2.3	3.67	11.2	286	1.352941176	168.2352941	657.8	386.9411765	232.1647059	0.811764706	1	1	168	74	1	163.4	106.2	6.607258638	0.6499388	0			2.51	5.07
98562	0	0	0		29	7720.135517	2	67	4	3	2	0.86	1	2	37	0	29.2	0	0	1	15.6	4.21621622	10.3	3.3	0.8	5.8	4.37	13.1	282	1.757575758	85.45454545	1635.6	495.6363636	396.5090909	1.406060606	1	1	138	86	1	156.9	97.5	5.921588475	0.621414914	1			1.6	6.13
99081	0	0	0		19	17770.34464	1	59	4	1	2	0.96	0.67	1	37	0	22.1	1	0	1	15.6	4.21621622	10.3	1.1	0.1	9	4.84	14.4	300	8.181818182	272.7272727	2700	2454.545455	245.4545455	0.818181818	1	1	152	90	1	165.6	88.2	3.990892641	0.532608696	0			1.68	4.63
95168	0	0	0		16	13694.80615	2	59	4	3	1	2.64	0.86	2	37	1	24.7	0	0	1	15.6	4.21621622	6.1	1.7	0.6	3.7	4.29	12	290	2.176470588	170.5882353	1073	631.1764706	378.7058824	1.305882353	1	1	140	78	1	172.8	90.5	3.814658871	0.523726852	0	154	2.379	1.29	4.47
8016	1	0	0	5	4	11633.94985	2	77	4	1	2	2.11	1.5	2	37	1	28.99	0	0	1	15.6	4.21621622	5.1	2.2	0.5	2.3	3.63	10.1	156	1.045454545	70.90909091	358.8	163.0909091	81.54545455	0.522727273	1	2	132	62	1					0			1.61	3.26
15951	0	0	0		220	21323.90907	2	35	1	3	1	2.42	0.6	3	42	0	24.16	1	0	1	17.7	4.21428571	6.1	1.8	0.4	3.7	4.26	10.2	327	2.055555556	181.6666667	1209.9	672.1666667	268.8666667	0.822222222	2		120	80	1	159.8	84.6	3.92710772	0.529411765	0	81	3.21	2.04	5.66
45085	0	0	0		145	18224.05306	1	38	5	1	1	2.11	0.92	3	42	0	31	1	1	1	17.7	4.21428571	7.7	2.7	0.6	3.9	4.9	12.4	338	1.444444444	125.1851852	1318.2	488.2222222	292.9333333	0.866666667	2		130	60	1	167.8	105.4	6.08009275	0.628128725	0			0.7	5.2
83481	1	0	0	10	68	14776.35728	1	80	4	1	2	2.11	1.27	2	42	1	32.9	0	1	2	17.7	4.21428571	5.1	1.2	0.6	3.1	5.22	13.3	138	2.583333333	115	427.8	356.5	213.9	1.55	1	1	130	66	1	179.4				0			1.27	4.45
53529	1	0	0	10	56	29415.07078	2	57	4	1	2	2.49	0.98	1	42	0	23.81	0	0	1	17.7	4.21428571	7.7	2	1.5	4.1	3.51	11.4	133	2.05	66.5	545.3	272.65	408.975	3.075	1	1	110	38	1	160.7	83.4	3.721711193	0.518979465	0			1.09	4.94
93175	0	0	0		53	10753.24622	2	72	2	1	2	2.11	1.91	3	33	1	28.6	0	0	1	13.9	4.21212121	9.3	3.6	0.7	4	4.67	13.2	290	1.111111111	80.55555556	1160	322.2222222	225.5555556	0.777777778	1	1	144	60	1	160.9				1	255	5.586	1.06	7.96
102045	0	0	0		33	25470.9597	1	55	3	3	1	0.89	0.75	1	33	0	49.4	1	1	1	13.9	4.21212121	5.6	2.4	0.7	2.2	5.14	16.3	198	0.916666667	82.5	435.6	181.5	127.05	0.641666667	2		138	88	1	180.7	149.5	11.60201037	0.827338129	0	97	2.198	1.11	3.8
97482	0	0	0		15	24562.20128	2	70	3	1	2	1.24	0.95	3	33	1	50.3	0	1	1	13.9	4.21212121	5.3	1.4	0.5	3.1	4.19	12.2	171	2.214285714	122.1428571	530.1	378.6428571	189.3214286	1.107142857	1	1	136	46	1	160.7	134.3	11.8696265	0.835718731	1	151	3.284	1.66	5.72
24660	0	0	0		194	23850.19591	2	44	4	2	2	1.86	0.9	1	38	0	36.14	0	0	1	16	4.21052632	4.6	1.4	0.3	2.7	3.88	9.4	389	1.928571429	277.8571429	1050.3	750.2142857	225.0642857	0.578571429	1	1	100	60	1	171.5	101	5.179460011	0.588921283	0			2.09	5.46
50290	0	0	0		134	26751.90073	2	43	3	2	2	0.76	0.62	1	38	0	28.15	0	0	1	16	4.21052632	15.1	2	0.5	4.1	4.74	12.9	364							2		122	90	1	165.4	93.5	4.665800636	0.565296252	0			0.8	8.48
59064	0	0	0		119	14301.23991	1	77	2	1	2	2.11	0.8	1	38	0	27.77	0	0	1	16	4.21052632	7.6	1.5	0.6	5.3	4.63	13.1	257	3.533333333	171.3333333	1362.1	908.0666667	544.84	2.12	2		184	100	1	159.9	110.6	7.668759006	0.691682301	0			0.8	4.01
56561	1	0	0	5	112	44362.15955	2	80	5	1	2	0.36	0.73	2	38	0	27.47	0	0	1	16	4.21052632	10.4	2.7	0.6	6.9	6.59	15.4	167	2.555555556	61.85185185	1152.3	426.7777778	256.0666667	1.533333333	1	1	160	80	1	154.9				1			0.8	3.44
56764	1	0	0	5	112	13632.86095	2	78	4	1	1	0.75	1.35	2	38	0	25.91	0	1	1	16	4.21052632	5.4	1.7	0.5	3	2.83	8.1	363	1.764705882	213.5294118	1089	640.5882353	320.2941176	0.882352941	1	1	140	68	1	151.8	97.9	6.484471178	0.644927536	0	149	2.793	1.81	5.38
65628	0	0	0		97	25009.0538	1	56	1	3	2	2.33	1.2	2	38	0	28.99	1	0	1	16	4.21052632	5.6	1.3	0.8	3.1	4.78	13.9	139	2.384615385	106.9230769	430.9	331.4615385	265.1692308	1.907692308	2		124	84	1					0	135	1.991	0.67	3.36
74787	0	0	0		68	34723.19544	2	45	3	3	2	1.16	0.6	1	38	0	38.8	1	1	1	16	4.21052632	11.6	2.8	0.7	7.7	5.08	14.4	309	2.75	110.3571429	2379.3	849.75	594.825	1.925	1	1			1	159.8	119	9.116725323	0.744680851	0	214	2.612	1.45	5.17
55643	1	0	1	2	57	22127.6609	1	80	3	2	1	2.2	0.78	3	38	1	28.99	0	0	3	16	4.21052632	6.3	1.4	0.5	4.3	4.99	13.1	278	3.071428571	198.5714286	1195.4	853.8571429	426.9285714	1.535714286	1	1	114	48	1					1			1.27	4.03
102067	0	0	0		20	93072.66157	1	55	3	1	2	0.58	0.85	1	38	1	26.9	1	1	1	16	4.21052632	7.5	1.7	0.6	5.1	4.45	12.5	312	3	183.5294118	1591.2	936	561.6	1.8	1	2	126	58	1	175.8	100.9	4.851376221	0.573947668	1	134	2.87	1.09	4.65
77729	0	0	0		80	11997.60269	1	67	4	1	1	2.54	12.48	3	34	1	38.4	0	0	3	14.3	4.20588235	8.8	2	0.5	5.9	3.74	10.1	236	2.95	118	1392.4	696.2	348.1	1.475	1	1			1	172.2	127.3	8.963344822	0.739256678	0			0.67	2.79
78443	0	0	0		71	15052.50173	2	62	4	3	1	5	0.76	3	34	1	34.3	1	1	1	14.3	4.20588235	4	1.7	0.5	1.6	5.08	14.4	133	0.941176471	78.23529412	212.8	125.1764706	62.58823529	0.470588235	1	1	156	106	1	160.5	113	7.996576887	0.704049844	1	105	2.56	1.06	4.16
98589	0	0	0		34	47433.83287	2	21	1	3	1	2.41	0.67	1	34	0	52.8	1	1	1	14.3	4.20588235	8.9	2.4	0.7	5.6	4.79	13.2	318	2.333333333	132.5	1780.8	742	519.4	1.633333333	1	1	112	70	1	165.2	134.9	11.2629052	0.816585956	0			1.09	4.09
95571	0	0	0		27	65525.80343	2	54	3	3	1	2.11	0.57	1	34	1	27.8	0	1	3	14.3	4.20588235	12.1	3	1	7.8	4.52	14.2	299	2.6	99.66666667	2332.2	777.4	777.4	2.6	1	1	136	64	1	161.4	103.6	6.410370171	0.641883519	0	170	2.741	1.09	4.71
65074	0	0	0		104	22615.59152	1	42	4	1	1	4.76	0.82	3	39	1	56.6	1	0	1	16.4	4.20512821	5.7	1.9	0.5	3	5.43	15	187	1.578947368	98.42105263	561	295.2631579	147.6315789	0.789473684	1	2			1	168.7	147.5	13.14031009	0.874333136	0	102	3.776	0.91	5.2
85061	0	0	0		43	20574.76184	1	70	5	2	1	0.83	1.02	2	39	1	24.3	0	0	2	16.4	4.20512821	5.3	1.4	0.4	3.3	5.98	11.8	151	2.357142857	107.8571429	498.3	355.9285714	142.3714286	0.942857143	1	1	128	66	1	170.3	95.6	4.582379605	0.561362302	0	75	2.508	1.29	4.19
73755	1	0	0	10	41	12704.60074	1	75	1	1	2	1.63	0.61	3	39	0	22.8	0	0	3	16.4	4.20512821	5.6	1.4	0.6	3.5	4.18	11.4	209	2.5	149.2857143	731.5	522.5	313.5	1.5	2		130	82	1	164.8	93.6	4.722653303	0.567961165	0	66	2.612	1.76	4.71
96462	0	0	0		24	15115.11967	1	65	4	2	1	0.92	0.87	1	39	0	23.9	0	0	1	16.4	4.20512821	7.8	1.6	0.7	5.4	4.88	15.3	154	3.375	96.25	831.6	519.75	363.825	2.3625	1	1	136	92	1	164.4	92.4	4.596787862	0.562043796	0			2.07	5.38
26910	1	1	0	1	15	11278.60081	1	85	3	3	2	0.86	1.7	3	39	1	33.63	0	0	1	16.4	4.20512821	8.5	1.2	1.1	5.6	5.09	13.8	257	4.666666667	214.1666667	1439.2	1199.333333	1319.266667	5.133333333	1	1			1	165.4				1	250	3.982	0.93	6.21
11600	1	0	0	5	177	7630.531771	2	61	1	1	2	0.74	1.2	2	40	1	28.99	0	0	1	16.8	4.2	8.1	1.7	0.6	5.4	4.32	11.9	252	3.176470588	148.2352941	1360.8	800.4705882	480.2823529	1.905882353	1	1	124	62	1		112.3			1	272		1.09	7.81
41483	0	0	0		140	7920.812275	1	66	4	3	1	1.14	1.36	2	35	1	44.06	0	0	3	14.7	4.2	9.8	2.4	0.8	6.1	4.07	12.4	205	2.541666667	85.41666667	1250.5	521.0416667	416.8333333	2.033333333	1	1	110	62	1	173.8	145.6	11.93475163	0.837744534	0			0.93	3.67
54521	0	0	0		128	19610.26476	2	18	4	3	1	1.59	0.86	2	35	0	36.95	0	0	1	14.7	4.2	9.4	2.5	0.2	6.6	4.52	12.6	273	2.64	109.2	1801.8	720.72	144.144	0.528	2		130	60	1	160.1	109.6	7.483058797	0.684572142	0			0.91	3.67
60946	0	0	0		115	8445.589375	1	68	2	1	1	0.98	7.31	3	40	1	28.12	0	0	3	16.8	4.2	4.9	0.9	0.6	3.2	3.84	12.7	95	3.555555556	105.5555556	304	337.7777778	202.6666667	2.133333333	1	1			1	169.3				1			1.11	2.4
32918	1	0	0	7	105	15785.88589	2	64	4	1	2	2.11	0.6	1	35	1	34.62	0	0	3	14.7	4.2	12.9	2.6	0.5	9.3	4.27	12.1	360	3.576923077	138.4615385	3348	1287.692308	643.8461538	1.788461538	1	1	146	58	1	164.6	112.5	7.45458588	0.683475091	1	110	2.353	1.53	4.45
53444	1	0	0	10	90	15553.10702	2	75	1	1	1	1.03	0.86	3	40	1	21.07	0	0	1	16.8	4.2	9.4	1.6	1	6.1	2.91	8.7	468	3.8125	292.5	2854.8	1784.25	1784.25	3.8125	1	1	190	62	1	148.7	76	3.569287963	0.511096167	0			1.91	4.42
76224	0	0	0		71	14353.76382	2	74	3	1	2	0.73	1.02	2	35	1	24.9	0	0	3	14.7	4.2	11.2	4.4	0.7	5.7	3.87	11	297	1.295454545	67.5	1692.9	384.75	269.325	0.906818182	1	1			1	151.4				0	119	2.483	1.4	4.5
76213	1	1	0	1	64	27491.61449	1	78	3	3	1	3.54	0.91	3	40	1	26.1	0	0	3	16.8	4.2	10	2	1.1	6.6	3.9	8	261	3.3	130.5	1722.6	861.3	947.43	3.63	1	1	172	56	1	172.2	110.1	6.349527165	0.639372822	1			1.19	3.54
74003	1	0	0	5	62	18721.49962	2	68	4	2	2	0.77	0.84	3	35	1	35	0	0	3	14.7	4.2	9.2	3.1	0.7	5.2	5.11	14.6	213	1.677419355	68.70967742	1107.6	357.2903226	250.1032258	1.174193548	1	1	118	54	1	167	109.6	6.764240586	0.656287425	0			1.37	5.2
88676	0	0	0		47	24390.43228	2	80	4	1	2	2.79	0.47	1	35	1	31.3	0	0	3	14.7	4.2	5.6	1.8	0.6	3.1	4.68	11.3	197	1.722222222	109.4444444	610.7	339.2777778	203.5666667	1.033333333	2		130	56	1	157.5	100.1	6.257497915	0.635555556	1	35	1.526	1.78	3.49
96649	0	0	0		35	46465.66275	1	51	4	2	1	1.63	2.53	3	35	0	40	1	0	1	14.7	4.2	7.6	2.6	0.5	4.3	5.13	14.8	173	1.653846154	66.53846154	743.9	286.1153846	143.0576923	0.826923077	1	1	154	98	1	181.9	136.6	9.295825491	0.750962067	0			0.8	4.71
21455	1	0	0	10	31	18003.76443	1	84	3	1	2	1.5	1.8	3	40	0	26.14	0	0	1	16.8	4.2	5.9	1.2	0.5	3.7	5.09	14.9	197	3.083333333	164.1666667	728.9	607.4166667	303.7083333	1.541666667	2		170	88	1	155	98.2	6.209338239	0.633548387	1			1.4	4.84
102910	1	0	1	2	11	7549.444634	1	71	3	3	2	1.73	1.92	2	35	1	30.7	1	0	3	14.7	4.2	11	1.1	1	8.7	4.37	12.3	449	7.909090909	408.1818182	3906.3	3551.181818	3551.181818	7.909090909	1	1	136	60	1	178.2				0	117	3.207	0.75	4.55
60345	0	0	0		124	11491.64086	1	62	4	1	1	1.47	0.92	3	41	0	23.07	0	0	3	17.2	4.19512195	5.1	2.4	0.4	2	4.74	13.8	310	0.833333333	129.1666667	620	258.3333333	103.3333333	0.333333333	1	1	158	94	1	176.8	91.3	3.671626076	0.516402715	1			1.01	8.02
68934	0	0	0		90	36002.55363	2	47	1	1	2	0.27	0.51	2	41	1	37.9	0	1	3	17.2	4.19512195	8.1	3.2	0.8	3.9	4.46	12.6	338	1.21875	105.625	1318.2	411.9375	329.55	0.975	1	1	126	76	1	148.7	108.1	8.620216455	0.726967048	0			1.45	5.9
71650	0	0	0		89	7196.312698	1	60	4	2	1	1.3	1.13	1	41	1	31.3	1	0	3	17.2	4.19512195	11	2.8	0.6	7.5	4.96	13.8	334	2.678571429	119.2857143	2505	894.6428571	536.7857143	1.607142857	1	1	154	78	1	170.7	110.3	6.514647241	0.646162859	0			0.98	5.09
75581	1	0	0	8	46	79384.56554	2	74	3	2	2	1.57	1.24	3	41	1	32.5	0	1	1	17.2	4.19512195	8.4	1.3	0.8	6.1	4.67	13.7	176	4.692307692	135.3846154	1073.6	825.8461538	660.6769231	3.753846154	1	1	128	52	1	155.9	115.3	8.972359825	0.739576652	1			1.27	3.57
76599	1	0	0	10	45	10193.09467	1	63	4	2	1	2.11	1.48	1	41	1	32.6	0	0	1	17.2	4.19512195	8.4	2.3	0.6	5.2	4.74	12.9	272	2.260869565	118.2608696	1414.4	614.9565217	368.973913	1.356521739	1	1	128	64	1	177.3	122.2	7.604412417	0.689227298	0			0.75	3.39
93306	0	0	0		44	27760.97459	2	43	5	3	1	3.47	0.68	2	41	0	26.8	0	0	2	17.2	4.19512195	8.2	2.6	0.6	4.6	4.12	9.1	367	1.769230769	141.1538462	1688.2	649.3076923	389.5846154	1.061538462	2		132	76	1	159.7	94.6	5.256056258	0.592360676	0			1.32	5.09
43857	0	0	0		140	16879.22068	2	48	1	1	1	1.21	0.72	1	36	0	33.11	0	0	1	15.1	4.19444444	8.2	2.1	0.5	5.2	4.24	12.2	402	2.476190476	191.4285714	2090.4	995.4285714	497.7142857	1.238095238	1	2	130	86	1	145.3	104.6	8.425378354	0.719889883	0			1.14	6.36
54255	0	0	0		128	64630.25845	2	36	3	1	2	3.14	0.62	2	36	0	48.42	0	0	1	15.1	4.19444444	11	2.4	0.5	7.8	4.37	13.7	314	3.25	130.8333333	2449.2	1020.5	510.25	1.625	2		132	84	1	165.3	129.4	10.22880927	0.782819117	0			1.06	5.95
82904	0	0	0		67	93012.58329	2	68	3	2	1	5	0.78	2	36	0	29.4	0	0	2	15.1	4.19444444	5.2	2.1	0.5	2.2	4.65	13.8	189	1.047619048	90	415.8	198	99	0.523809524	1	1	116	42	1	153.5	97	6.170427226	0.631921824	0	57	1.655	1.34	3.28
87841	0	0	0		61	29292.60443	2	50	2	3	2	1.49	0.67	1	36	1	45.9	0	1	3	15.1	4.19444444	6.9	1.5	0.5	4.6	4.4	13.2	290	3.066666667	193.3333333	1334	889.3333333	444.6666667	1.533333333	1	1	142	96	1	157.8	110.5	7.895299293	0.700253485	0	99	2.483	1.19	4.19
75389	0	0	0		61	24680.55129	2	43	4	2	2	1.89	0.84	2	36	0	50.7	0	1	1	15.1	4.19444444	7.1	2.9	0.5	3.3	4.26	11.9	345	1.137931034	118.9655172	1138.5	392.5862069	196.2931034	0.568965517	2		124	86	1	160.7	141.4	13.32863709	0.879900436	0	85	3.646	1.19	5.28
41284	1	0	0	6	40	38237.13546	2	85	3	3	2	1.37	0.8	3	36	0	28.99	0	0	1	15.1	4.19444444	8.6	1.7	1	5.7	4.32	12.1	385	3.352941176	226.4705882	2194.5	1290.882353	1290.882353	3.352941176	2		138	58	1					1			1.66	4.19
37901	1	0	0	3	35	34125.41856	1	77	3	1	1	1.71	1.3	3	36	1	25.74	0	0	1	15.1	4.19444444	13.1	2.6	0.8	9.5	5.82	16.8	313	3.653846154	120.3846154	2973.5	1143.653846	914.9230769	2.923076923	1	1	144	74	1	177.5	104.2	5.137808771	0.587042254	0			1.53	3.83
97216	0	0	0		33	12048.85601	2	69	5	1	2	1.06	0.7	3	36	1	52.6	1	1	1	15.1	4.19444444	8.2	2.1	0.7	4.9	5.24	13	169	2.333333333	80.47619048	828.1	394.3333333	276.0333333	1.633333333	1	1	128	50	1	150.7	128	12.31175731	0.849369608	1			1.32	4.76
97668	0	0	0		31	11695.86518	1	77	3	3	2	1.52	1.5	3	36	1	56	0	0	1	15.1	4.19444444	4.5	1.7	0.6	1.7	4.06	12.6	191	1	112.3529412	324.7	191	114.6	0.6	1	1	150	52	1	174.7				1			0.98	3.7
101017	0	0	0		31	14801.85645	1	65	3	3	1	2.67	1.36	3	36	0	20.2	0	1	1	15.1	4.19444444	5.1	0.9	0.4	3.8	4.08	12	201	4.222222222	223.3333333	763.8	848.6666667	339.4666667	1.688888889	1	1	164	86	1	169.6				0			1.19	5.9
17734	0	0	0		215	62462.43763	2	64	3	1	1	2.21	1.1	2	31	0	36.76	0	0	1	13	4.19354839	7.2	2.1	0.7	4.1	3.8	11.3	287	1.952380952	136.6666667	1176.7	560.3333333	392.2333333	1.366666667	1	1	134	66	1	170.3	113.8	7.063934298	0.668232531	0	259	2.82	1.89	6.05
60274	1	0	0	10	102	71331.89574	2	62	3	1	1	1.37	1.04	3	31	1	35.55	0	0	1	13	4.19354839	10.6	3.2	0.5	6.6	3.75	11.1	260	2.0625	81.25	1716	536.25	268.125	1.03125	1	1	112	46	1	156.7	117.5	9.263727432	0.749840459	1	89	2.302	1.19	3.96
91675	0	0	0		57	19005.1014	2	48	2	3	2	0.65	0.93	2	42	0	31.9	0	0	2	17.6	4.19047619	8.2	2.9	0.7	4.4	4.56	10.4	314	1.517241379	108.2758621	1381.6	476.4137931	333.4896552	1.062068966	2		138	80	1	165.4	104	6.09553243	0.628778718	0			0.88	5.12
51100	0	0	0		148	11372.41721	2	76	4	1	2	2.11	0.86	2	37	0	22.6	0	0	3	15.5	4.18918919	5.9	2.4	0.6	2.7	3.63	11.5	208	1.125	86.66666667	561.6	234	140.4	0.675	1	1	118	56	1	153	81	3.92710772	0.529411765	0	72	3.026	2.12	5.51
77847	0	0	0		79	12272.54309	1	61	4	2	1	1.27	0.81	1	37	1	43.3	0	0	1	15.5	4.18918919	10.9	2.2	1	7.3	6.24	14.4	227	3.318181818	103.1818182	1657.1	753.2272727	753.2272727	3.318181818	1	1	124	82	1	173.2				0	126	2.845	0.91	4.4
101656	0	0	0		35	23307.30557	2	60	2	3	1	5	0.74	3	37	1	37.9	0	0	1	15.5	4.18918919	7.7	2.1	0.6	4.4	4.59	11.9	184	2.095238095	87.61904762	809.6	385.5238095	231.3142857	1.257142857	1	1	114	76	1	155.7	114.1	8.782859828	0.732819525	0	74	2.276	1.97	4.63
29096	1	0	0	10	28	18175.24139	1	72	3	2	1	1.6	1.8	3	37	1	35.69	0	0	3	15.5	4.18918919	8.4	1.2	0.4	6.6	4.74	12.6	170	5.5	141.6666667	1122	935	374	2.2	1	2	136	42	1	161.5	118.9	8.878075912	0.73622291	1			1.55	7.5
100701	0	0	0		19	30878.07113	2	33	4	3	1	5	0.65	2	37	0	43.6	1	1	1	15.5	4.18918919	5.6	1.8	0.6	3.1	5.31	12.4	250	1.722222222	138.8888889	775	430.5555556	258.3333333	1.033333333	2		130	74	1	163.4	117.4	8.386865422	0.718482252	0			1.42	5.2
76531	1	1	0	1	28	29256.80337	1	80	3	1	2	1.91	1.79	2	32	1	28.99	0	0	3	13.4	4.1875	11.6	2.5	1.2	7.1	4.08	12.1	290	2.84	116	2059	823.6	988.32	3.408	1	1	104	42	1		107.9			1	118	1.603	0.78	3
76076	0	0	0		70	92417.21418	2	51	3	3	2	0.97	5.19	2	43	1	28.9	0	1	1	18	4.18604651	8.7	0.8	0.2	7.3	3.76	12	204	9.125	255	1489.2	1861.5	372.3	1.825	1	1			1	166.8	102.1	5.704848567	0.612110312	1			1.37	3.41
4250	0	0	0		236	11004.03697	2	73	4	1	2	1.32	0.9	2	38	0	36.78	0	0	2	15.9	4.18421053	8.6	2.7	0.7	5.1	5.11	13.5	510	1.888888889	188.8888889	2601	963.3333333	674.3333333	1.322222222	2		138	74	1	157.3	112.9	8.366518773	0.717736809	0	113	2.28	1.89	4.76
34396	0	0	0		177	13145.79591	2	69	4	1	2	2.09	0.8	3	38	0	37.78	0	1	3	15.9	4.18421053	5.9	1.8	0.5	3.5	5.22	12.4	268	1.944444444	148.8888889	938	521.1111111	260.5555556	0.972222222	1	1	138	84	1	159.9	121.4	9.533848495	0.759224515	0	124	3.672	1.68	6
49754	0	0	0		152	15314.21358	2	70	4	1	2	0.59	0.72	2	38	0	25.61	0	0	1	15.9	4.18421053	4.3	1.4	0.4	2.4	4.47	12.4	261	1.714285714	186.4285714	626.4	447.4285714	178.9714286	0.685714286	1	1	148	84	1	154.7	92.8	5.424914954	0.599870718	0	69	2.56	1.34	4.27
42741	0	0	0		149	11355.75815	1	58	1	3	1	5	1.06	1	38	0	22.5	0	0	1	15.9	4.18421053	7.3	1.6	0.7	4.8	4.67	12.5	377	3	235.625	1809.6	1131	791.7	2.1	1	1	114	84	1	164.8	79.9	3.078708575	0.484830097	0	90	2.276	1.81	4.55
58274	0	0	0		118	20763.89633	2	47	3	3	1	4.27	0.92	2	38	0	31.51	0	0	1	15.9	4.18421053	8.1	2.3	0.5	5	4.88	11.6	392	2.173913043	170.4347826	1960	852.173913	426.0869565	1.086956522	1	1	134	88	1	162.3	95.3	5.140950983	0.587184227	0	68	3	1.53	4.89
67828	0	0	0		109	11136.55286	1	67	4	1	1	1.22	1.05	1	38	0	24	0	1	3	15.9	4.18421053	6.1	1.5	0.3	4.1	4.43	12.3	250	2.733333333	166.6666667	1025	683.3333333	205	0.82	1	1	170	86	1	168.8	92.4	4.29102132	0.547393365	1	48	2.224	1.29	3.78
75334	0	0	0		71	10670.29326	1	66	2	2	1	3.69	0.99	3	38	1	31.1	0	0	1	15.9	4.18421053	10.5	2.9	1.5	5.4	4.88	13.5	266	1.862068966	91.72413793	1436.4	495.3103448	742.9655172	2.793103448	1	1			1	161.9	110	7.35005857	0.679431748	1			1.14	3.67
80225	0	0	0		65	34881.23727	2	40	1	2	2	0.78	5.62	2	38	1	23.4	0	0	2	15.9	4.18421053	7.8	2.4	0.5	4.6	3.86	12.4	172	1.916666667	71.66666667	791.2	329.6666667	164.8333333	0.958333333	1	1	162	76	1	152.1	84.3	4.432891947	0.554240631	0	31	1.784	1.76	3.7
89275	0	0	0		61	8075.617835	2	67	2	1	2	1.02	0.75	3	38	1	57.2	1	1	1	15.9	4.18421053	7.8	1.1	0.5	6	4.43	12.9	186	5.454545455	169.0909091	1116	1014.545455	507.2727273	2.727272727	1	1	166	78	1	157.5	151	16.13550632	0.958730159	1	97	1.396	1.14	3.03
39773	1	0	1	2	57	22197.57442	1	81	3	1	2	1.25	1	3	38	0	23.43	0	0	3	15.9	4.18421053	6.6	1.4	0.4	4.5	4.88	14.6	298	3.214285714	212.8571429	1341	957.8571429	383.1428571	1.285714286	1	1	138	90	1	177.1	102.1	4.906908365	0.576510446	1			1.73	5.3
95281	0	0	0		20	9717.629384	2	61	4	3	2	3.48	2.59	2	38	1	33.4	1	1	2	15.9	4.18421053	9.8	3.4	0.8	5.5	4.2	8.3	231	1.617647059	67.94117647	1270.5	373.6764706	298.9411765	1.294117647	1	1	136	34	1	164.6	103.9	6.153842452	0.631227217	0			0.96	4.16
97688	0	0	0		16	12622.66753	2	56	4	3	2	3.32	0.69	2	38	1	43.2	0	1	1	15.9	4.18421053	11.6	2.7	0.8	7.8	5.1	12.5	456	2.888888889	168.8888889	3556.8	1317.333333	1053.866667	2.311111111	1	1	204	94	1	156.2	128.4	11.4337866	0.822023047	0	189	3.414	1.24	5.64
55672	0	0	0		121	33742.98627	2	39	1	3	2	0.07	0.67	1	44	0	20.1	1	1	1	18.4	4.18181818	6.4	2	0.5	3.7	4.32	8	404	1.85	202	1494.8	747.4	373.7	0.925	1	1	126	76	1	158.2	71	2.448817688	0.448798989	0	86	2.948	1.5	4.89
79138	0	0	0		73	17974.99902	2	60	4	2	1	2.06	0.73	3	33	1	39.2	0	0	3	13.8	4.18181818	13.5	2.8	0.8	9.5	4.23	12.9	355	3.392857143	126.7857143	3372.5	1204.464286	963.5714286	2.714285714	1	1	156	76	1	170.4	120	8.001272951	0.704225352	0	105	2.896	1.4	4.84
98722	0	0	0		23	35060.38604	2	57	4	1	2	0.1	0.75	2	33	1	48.4	0	1	1	13.8	4.18181818	9.6	2.8	0.7	5.8	4.71	12.5	267	2.071428571	95.35714286	1548.6	553.0714286	387.15	1.45	1	1	156	66	1	166.3	151	14.29893069	0.907997595	0			0.91	5.43
18285	0	0	0		225	25889.03133	2	45	4	3	1	5	0.8	1	39	0	19.71	0	0	1	16.3	4.17948718	8.1	2.7	0.3	5	3.74	11.2	444	1.851851852	164.4444444	2220	822.2222222	246.6666667	0.555555556	1	1	112	76	1	174.6	75.9	2.215981922	0.434707904	0	101	2.69	1.99	5.2
34633	0	0	0		161	11242.91467	1	70	4	2	2	3.97	1	2	39	0	24.56	1	1	1	16.3	4.17948718	5.1	1.5	0.4	3.1	4.66	12.1	225	2.066666667	150	697.5	465	186	0.826666667	1	2	158	78	1	183.5	89.2	3.101881223	0.486103542	0			1.16	5.15
56438	0	0	0		116	12719.50867	2	52	1	2	2	2.46	0.6	2	39	0	35.3	0	1	1	16.3	4.17948718	8	1.7	0.4	5.6	4.94	12.9	293	3.294117647	172.3529412	1640.8	965.1764706	386.0705882	1.317647059	2		138	90	1	156.9	116	8.965252779	0.73932441	0			0.98	5.53
82651	0	0	0		81	11075.25598	1	78	4	1	1	0.75	1.08	3	39	1	39.4	0	0	1	16.3	4.17948718	6.7	1.7	0.8	3.8	4.26	12.9	166	2.235294118	97.64705882	630.8	371.0588235	296.8470588	1.788235294	1	1	160	0	1	165.7	129.7	10.22643784	0.782739891	1	55	2.069	1.27	3.62
85200	0	0	0		47	23024.9347	2	46	1	3	2	4.44	0.79	2	39	0	51.5	0	1	1	16.3	4.17948718	10.1	2	0.9	6.8	4.34	10.3	245	3.4	122.5	1666	833	749.7	3.06	2		134	72	1	159.2	142.9	13.93644924	0.897613065	0			1.55	4.14
96357	1	0	1	2	22	6162.882054	1	69	4	3	1	1.75	1.27	3	39	0	23.8	0	0	1	16.3	4.17948718	3	0.9	0.3	1.5	6.19	14.4	125	1.666666667	138.8888889	187.5	208.3333333	62.5	0.5	2		162	86	1	174.6	99.1	4.714569791	0.567583047	0	101	5.275	1.4	7.19
88421	1	0	0	10	5	15229.42126	2	80	2	1	2	2.11	0.95	3	39	0	30	0	1	1	16.3	4.17948718	7.7	2.1	0.7	4.8	4.29	13.2	174	2.285714286	82.85714286	835.2	397.7142857	278.4	1.6	2		144	82	1	150.2	108.3	8.456866747	0.721038615	1	135	1.009	1.53	3.23
102415	0	0	0		33	11613.9518	2	54	2	1	1	1.08	0.48	2	34	1	38.5	0	1	3	14.2	4.17647059	6.7	2.1	0.5	4	4.79	13.8	170	1.904761905	80.95238095	680	323.8095238	161.9047619	0.952380952	2		150	78	1	153.4	110.3	8.401984706	0.719035202	0	104	1.81	1.47	3.83
101449	0	0	0		31	21503.67718	2	59	4	3	2	3.29	0.71	2	34	1	38.9	0	0	1	14.2	4.17647059	7.2	2.4	0.4	4.3	4	12.2	245	1.791666667	102.0833333	1053.5	438.9583333	175.5833333	0.716666667	2		144	84	1	175.7	115	6.720495306	0.654524758	0	50	3.465	1.37	5.09
96044	0	0	0		19	13090.45916	2	61	4	3	1	3.69	0.91	2	34	1	42.8	0	0	3	14.2	4.17647059	7.5	3.4	0.5	3.4	4.38	13.1	267	1	78.52941176	907.8	267	133.5	0.5	1	1	158	80	1	163.6	129.8	10.54777991	0.793398533	0	152	4.37	1.11	6.26
71560	1	0	1	2	67	17964.05588	1	80	3	1	1	1.45	1.16	3	40	0	27.1	0	0	1	16.7	4.175	5.1	1	0.4	3.5	4.4	13	209	3.5	209	731.5	731.5	292.6	1.4	2		162	94	1	173	96.8	4.543889761	0.559537572	0			1.76	6.26
99407	0	0	0		16	19859.683	2	49	4	3	2	3.25	0.8	2	40	1	49.9	0	0	1	16.7	4.175	8.4	3.5	0.6	4	4.69	11.7	274	1.142857143	78.28571429	1096	313.1428571	187.8857143	0.685714286	1	1	130	62	1	155.1	132.8	12.53660221	0.856221792	0			1.27	5.87
38352	1	1	0	1	8	77774.61815	2	73	3	2	2	2.09	1.8	2	40	1	30.45	0	0	2	16.7	4.175	8.3	0.6	0.6	6.9	3.9	11.3	239	11.5	398.3333333	1649.1	2748.5	1649.1	6.9	1	1	158	68	1	166.1				1			1.66	3.83
26343	1	0	0	5	173	18099.27659	2	79	4	1	2	2.11	1	2	35	1	27.91	0	1	2	14.6	4.17142857	6.1	2.9	0.6	2.4	3.91	11.3	221	0.827586207	76.20689655	530.4	182.8965517	109.737931	0.496551724	1	1	164	64	1	151.3	93.5	5.841122413	0.617977528	1			1.29	4.58
388	1	0	0	8	146	26456.9516	1	24	2	1	2	0.7	0.5	2	35	0	28.99	0	0	1	14.6	4.17142857	4.9	1.3	0.8	2.8	4.53	14.9	184	2.153846154	141.5384615	515.2	396.3076923	317.0461538	1.723076923	2		140	88	1					0			1.78	3.13
84567	0	0	0		41	32780.94869	1	65	3	3	1	0.53	1.8	1	35	0	34.1	0	0	1	14.6	4.17142857	16.1	3.1	1.8	10.4	4.43	13.5	316	3.35483871	101.9354839	3286.4	1060.129032	1908.232258	6.038709677	1	1	120	72	1	176.8				1			0.65	2.48
96124	0	0	0		19	30835.65345	2	52	5	2	2	0.08	0.48	2	35	1	27.5	0	0	3	14.6	4.17142857	6.1	1.6	0.5	3.9	4.61	13.2	255	2.4375	159.375	994.5	621.5625	310.78125	1.21875	2		134	76	1	156.5	101.2	6.52645018	0.646645367	0	132	4.189	1.34	6.21
84419	0	0	0		39	26122.56085	2	35	1	3	1	2.06	0.58	2	41	0	45.8	0	1	1	17.1	4.17073171	15.7	3.8	1	10.5	4.88	11.8	368	2.763157895	96.84210526	3864	1016.842105	1016.842105	2.763157895	2		126	80	1	157.8	133.7	12.24341569	0.847275032	0			1.32	4.34
300	0	0	0		231	117527.2095	2	21	3	2	1	2.05	0.5	1	42	0	30.26	0	0	1	17.5	4.16666667	8.1	2.8	0.5	4.5	4.56	13.1	336	1.607142857	120	1512	540	270	0.803571429	2		120	90	1	162.9	100.3	5.788427948	0.615715163	0	86	2.72	1.22	4.4
19051	0	0	0		218	19648.51047	1	41	4	3	1	2.76	2.5	2	30	1	27.92	1	1	1	12.5	4.16666667	8.6	1.6	0.3	6.5	4.68	12.1	331	4.0625	206.875	2151.5	1344.6875	403.40625	1.21875	1	2	118	90	1	174.6	96.4	4.38874134	0.552119129	0	81		1.09	5.79
35211	0	0	0		176	20449.8435	1	40	1	3	1	4.97	0.6	3	30	0	30	0	1	1	12.5	4.16666667	6.4	3.1	0.6	2.6	4.57	13.9	307	0.838709677	99.03225806	798.2	257.483871	154.4903226	0.503225806	2		120	92	1	194.5	114.5	5.174302476	0.588688946	0			1.37	6.03
37515	1	0	0	3	130	18844.17692	2	67	4	3	2	2.57	0.8	3	36	1	29.23	0	0	2	15	4.16666667	4	1.9	0.2	1.8	4.31	11.4	315	0.947368421	165.7894737	567	298.4210526	59.68421053	0.189473684	1	1	122	52	1	168.7	116.2	7.593150534	0.68879668	1			1.29	5.79
31827	1	0	0	9	125	32474.70832	2	46	4	1	2	1.46	0.8	1	30	1	25.97	0	0	1	12.5	4.16666667	6.2	2.7	0.3	2.9	4.39	13.6	349	1.074074074	129.2592593	1012.1	374.8518519	112.4555556	0.322222222	1	1			1	165.1	86.4	3.806643424	0.5233192	0	68	1.758	1.73	3.85
57920	0	0	0		114	4877.462322	2	66	2	1	2	1.11	0.91	2	36	1	39.12	0	0	2	15	4.16666667	8.4	1.9	0.5	6	4.18	12.2	357	3.157894737	187.8947368	2142	1127.368421	563.6842105	1.578947368	2		132	58	1	157.7	109.6	7.755848246	0.694990488	0			1.66	3.8
66702	0	0	0		91	19445.72261	1	47	4	2	2	2.11	1.01	1	36	0	25.6	1	1	1	15	4.16666667	3.9	1.2	0.3	2.2	4.86	14.2	196	1.833333333	163.3333333	431.2	359.3333333	107.8	0.55	1	2	120	82	1	178.6	95.2	3.999422388	0.533034714	1	78	3.517	2.3	6.23
81703	0	0	0		63	9849.063063	1	63	4	2	1	1.29	1.46	2	36	1	34.4	0	0	3	15	4.16666667	7.3	2.6	0.6	3.3	3.59	11.2	256	1.269230769	98.46153846	844.8	324.9230769	194.9538462	0.761538462	1	1	142	72	1	179.3	128.7	8.367993032	0.717791411	0			0.93	5.38
94284	0	0	0		30	37875.20763	2	58	4	1	1	2.73	0.64	2	36	0	26	0	0	1	15	4.16666667	6.1	2.6	0.3	3.1	4.95	13.5	229	1.192307692	88.07692308	709.9	273.0384615	81.91153846	0.357692308	2		136	86	1	172.7	89.5	3.707306351	0.518239722	0			1.71	6.41
61306	1	1	0	1	27	29615.97373	2	55	4	1	1	2.11	1.03	1	36	0	25.75	0	0	1	15	4.16666667	5	1.9	0.2	2.7	4.97	15	150	1.421052632	78.94736842	405	213.1578947	42.63157895	0.284210526	2		132	68	1	162.5	99.8	5.752158941	0.614153846	0	131	3.077	1.22	4.97
98489	0	0	0		21	27477.93194	2	55	4	2	2	2.77	0.68	3	42	1	35.1	0	0	1	17.5	4.16666667	9	2.4	0.6	5.7	4.37	12.2	319	2.375	132.9166667	1818.3	757.625	454.575	1.425	1	1	152	84	1	164	105.5	6.444628186	0.643292683	0			2.38	5.84
98175	0	0	0		18	13692.00123	2	69	4	3	1	5	0.73	3	36	1	34.8	0	0	1	15	4.16666667	12.9	2.3	0.9	9.5	4.93	13.5	288	4.130434783	125.2173913	2736	1189.565217	1070.608696	3.717391304	1	1			1	149	112	9.316336364	0.751677852	0	41	2.302	1.81	4.32
59615	1	0	0	5	84	8695.598223	1	70	5	3	2	0.92	0.86	2	43	0	29.24	0	0	1	17.9	4.1627907	6.6	1	0.9	4.5	4.86	12.5	342	4.5	342	1539	1539	1385.1	4.05	1	1	136	62	1	169.6	104.1	5.743889629	0.61379717	0			1.81	4.6
83150	0	0	0		75	21813.51442	2	43	2	1	2	0.84	0.66	2	43	0	32.3	0	0	1	17.9	4.1627907	8.2	3	0.6	4.2	4.89	11.6	276	1.4	92	1159.2	386.4	231.84	0.84	1	1	112	66	1	152.3	105.8	7.747696827	0.69468155	0			0.83	4.81
62041	0	0	0		113	17351.60867	2	62	4	1	2	0.62	1.76	3	37	0	30.71	1	0	1	15.4	4.16216216	7.6	2.3	0.7	4.4	3.64	9.1	317	1.913043478	137.826087	1394.8	606.4347826	424.5043478	1.339130435	1	1	156	78	1	165.1				1			1.53	4.81
80014	0	0	0		68	31694.0903	1	80	3	3	1	5	1.02	2	37	0	30.4	0	0	1	15.4	4.16216216	7.5	1.4	0.7	5	4.65	15.1	208	3.571428571	148.5714286	1040	742.8571429	520	2.5	2		136	82	1	187.6				0			1.19	4.27
89518	0	0	0		47	16815.39154	2	57	4	1	2	0.72	0.96	1	37	0	40	0	1	2	15.4	4.16216216	8.9	4.7	0.8	3	5.68	12.9	150	0.638297872	31.91489362	450	95.74468085	76.59574468	0.510638298	1	1			1	156.6	112	8.297315972	0.715197957	0			1.16	4.27
84279	0	0	0		40	27228.77155	2	56	4	2	2	1.15	0.96	3	37	0	38.5	0	1	1	15.4	4.16216216	5.8	1.9	0.4	3.1	4.93	13.6	362	1.631578947	190.5263158	1122.2	590.6315789	236.2526316	0.652631579	2		134	64	1	165.3	114.8	7.74277277	0.694494858	0			2.09	4.4
99246	0	0	0		37	32802.85233	2	39	4	3	1	4.74	0.9	2	37	0	31.3	0	0	3	15.4	4.16216216	2.8	1.5	0.2	1	4.18	11.2	275	0.666666667	183.3333333	275	183.3333333	36.66666667	0.133333333	2		126	80	1	155	103	6.970086266	0.664516129	0	74	3.207	1.27	4.86
96727	0	0	0		34	28467.78066	2	76	2	1	2	4.06	1.78	2	37	1	36.6	0	1	2	15.4	4.16216216	5.7	1.4	0.5	3.5	3.12	10.7	180	2.5	128.5714286	630	450	225	1.25	1	1			1	157.8	114.8	8.635058185	0.727503169	0	152	2.508	1.34	4.63
101730	0	0	0		32	9478.71354	1	73	3	2	1	2.37	1.08	3	37	0	34	1	1	1	15.4	4.16216216	4.7	0.6	0.5	3.5	4.42	13.7	171	5.833333333	285	598.5	997.5	498.75	2.916666667	2		148	62	1	172.2	122.5	8.193816714	0.711382114	0	105	2.845	1.06	4.45
94724	0	0	0		31	72154.65071	2	80	3	2	2	0.99	1.22	2	37	1	28.99	0	0	1	15.4	4.16216216	9.4	1.8	0.6	6.6	4.25	12.6	295	3.666666667	163.8888889	1947	1081.666667	649	2.2	1	1	138	70	1	146.2				0			1.01	4.06
93952	0	0	0		27	73404.08388	2	34	3	3	1	1.1	0.8	3	37	0	37.8	0	1	1	15.4	4.16216216	10.9	2.9	0.6	6.8	4.6	13.3	301	2.344827586	103.7931034	2046.8	705.7931034	423.4758621	1.406896552	1	1	106	64	1	161.7	117.2	8.56031536	0.724799011	1	165	2.327	1.06	4.24
56191	0	0	0		123	98244.25089	2	52	3	3	1	3.28	0.8	2	44	0	25.09	1	1	2	18.3	4.15909091	8	1.8	0.7	5.3	4.55	10.4	244	2.944444444	135.5555556	1293.2	718.4444444	502.9111111	2.061111111	1	1	136	64	1	171.5	94.4	4.35386528	0.550437318	0			1.5	4.5
42079	1	1	0	1	36	20739.08598	1	80	3	3	1	3.65	1.32	3	44	0	20.71	0	1	1	18.3	4.15909091	5.6	2.4	2.5	0.5	3.37	11.8	66	0.208333333	27.5	33	13.75	34.375	0.520833333	1	1	114	36	1	175.8	91	3.695520668	0.517633675	1	102	1.81	0.8	3.13
25537	0	0	0		188	13808.01914	1	66	4	1	2	2.9	1.4	3	38	0	37.83	0	1	1	15.8	4.15789474	5.1	1.1	0.3	3.4	6.05	15.1	253	3.090909091	230	860.2	782	234.6	0.927272727	1	1	120	68	1	167.7	117.6	7.92188766	0.701252236	0	59	2.017	1.47	3.8
73770	0	0	0		78	133025.6341	2	50	3	3	1	4.77	0.73	2	38	0	40.3	0	0	1	15.8	4.15789474	6.4	1.3	0.6	4.3	3.99	11.8	231	3.307692308	177.6923077	993.3	764.0769231	458.4461538	1.984615385	1	2	120	64	1	176.3	134	9.558304907	0.760068066	0			1.01	4.16
76395	0	0	0		76	20230.56918	1	71	4	2	1	1.89	1.41	3	38	1	28.99	0	0	3	15.8	4.15789474	5.2	1.5	0.5	2.8	3.67	11.1	100	1.866666667	66.66666667	280	186.6666667	93.33333333	0.933333333	1	1			1					1			1.16	3.31
76568	1	0	1	2	64	17878.65608	2	64	4	3	2	4.64	0.76	3	38	0	50.8	0	0	1	15.8	4.15789474	6.1	1.2	0.5	4.3	5.25	13.9	242	3.583333333	201.6666667	1040.6	867.1666667	433.5833333	1.791666667	1	1	128	50	1	164.3	148.7	14.1956409	0.905051735	0	72	3.465	1.68	5.51
28154	1	0	1	2	63	36491.94471	1	74	3	3	2	3.87	1.2	2	38	0	34.1	0	1	1	15.8	4.15789474	5.5	1.3	0.6	3.4	4.76	14.5	234	2.615384615	180	795.6	612	367.2	1.569230769	2		140	90	1	187.6	119.4	6.279264263	0.636460554	0			1.14	6.8
93485	0	0	0		45	19881.49637	2	60	4	3	1	5	0.72	2	38	1	41.6	0	0	1	15.8	4.15789474	8.8	3	0.7	4.9	5.27	13.9	238	1.633333333	79.33333333	1166.2	388.7333333	272.1133333	1.143333333	1	1	138	64	1	165.9	129.5	10.16220499	0.780590717	0			2.07	4.32
95803	0	0	0		34	102299.0648	1	38	3	3	1	5	1.32	2	38	0	31.1	0	0	1	15.8	4.15789474	5.8	1.4	0.7	3.5	6.06	15.1	152	2.5	108.5714286	532	380	266	1.75	1	1	134	88	1	180	102.8	4.790210046	0.571111111	0	268	4.163	1.06	6.62
102450	0	0	0		31	83160.35942	1	39	3	2	1	2.15	0.85	1	38	1	56.1	0	0	1	15.8	4.15789474	10.2	2.9	0.7	6.2	5.43	16.6	267	2.137931034	92.06896552	1655.4	570.8275862	399.5793103	1.496551724	1	1	136	88	1	182.4				1	111	3	0.75	4.32
95987	0	0	0		31	56301.78264	1	80	3	3	2	1.77	0.68	3	38	0	28.99	0	1	1	15.8	4.15789474	8.6	2.1	0.8	4.8	4.54	13.5	158	2.285714286	75.23809524	758.4	361.1428571	288.9142857	1.828571429	2		154	72	1					0			1.55	3.75
94444	0	0	0		29	27701.06444	2	78	4	1	2	1.68	0.73	3	38	1	41	0	0	3	15.8	4.15789474	3.7	1.3	0.3	1.9	4.93	13.8	253	1.461538462	194.6153846	480.7	369.7692308	110.9307692	0.438461538	1	1			1	173.6	139.9	10.92984545	0.805875576	1	80	2.431	1.53	4.37
99645	0	0	0		19	16470.21849	2	80	4	1	1	0.65	0.89	3	38	0	30.3	0	0	1	15.8	4.15789474	9.1	1.6	0.6	6.7	4.16	11.7	363	4.1875	226.875	2432.1	1520.0625	912.0375	2.5125	1	1	152	58	1	151.4	100.7	6.985436663	0.665125495	0	62	2.276	1.47	4.06
83924	1	0	0	10	6	108055.8541	2	48	3	1	1	2.5	0.66	3	38	1	35.6	0	0	3	15.8	4.15789474	14.8	2.5	1.2	10.8	5.38	13.7	286	4.32	114.4	3088.8	1235.52	1482.624	5.184	1	1	138	78	1	162.4	122.4	9.374237346	0.753694581	0	115	4.474	1.11	6.18
18242	1	0	1	2	6	14105.51782	1	85	4	1	2	1.41	1.3	2	32	0	21.73	0	0	3	13.3	4.15625	3.1	0.4	0.4	2.1	3.8	10.1	322	5.25	805	676.2	1690.5	676.2	2.1	1	1	156	70	1	171.6				0	68	2.12	1.37	3.85
51237	1	1	0	1	2	7434.598199	2	80	2	3	1	2.48	2.02	2	32	0	30.02	0	0	3	13.3	4.15625	9.6	1.1	0.6	7.7	3.5	11	352	7	320	2710.4	2464	1478.4	4.2	1	1	132	40	1	139.6	96.5	7.65769275	0.691260745	0	106	2.198	1.42	4.16
61349	0	0	0		119	81142.65835	2	63	3	3	1	5	0.79	2	39	0	30.18	0	1	3	16.2	4.15384615	7.1	1.5	0.6	4.8	4.61	12.5	324	3.2	216	1555.2	1036.8	622.08	1.92	1	1	154	76	1	168.7	109.2	6.542549413	0.647302905	0			1.86	5.38
61476	0	0	0		117	15175.60776	1	44	4	2	2	0.55	1.32	1	39	0	30.77	0	0	1	16.2	4.15384615	6.8	1.1	0.5	5	5.03	13.5	283	4.545454545	257.2727273	1415	1286.363636	643.1818182	2.272727273	1	2	162	94	1	158.1	96.2	5.621106518	0.608475648	0			1.63	5.56
65990	0	0	0		102	17489.49529	1	53	5	1	1	2.11	1.2	1	39	0	34.8	0	0	2	16.2	4.15384615	7.7	2.8	0.7	3.8	6.81	13.5	276	1.357142857	98.57142857	1048.8	374.5714286	262.2	0.95	2		168	92	1	169.9	114.7	7.238874129	0.675103002	0			0.75	5.22
75295	0	0	0		79	21644.0367	2	72	1	1	2	2.11	0.79	2	39	0	37.8	0	0	1	16.2	4.15384615	7.1	2.9	0.7	3.2	4.57	12.3	306	1.103448276	105.5172414	979.2	337.6551724	236.3586207	0.772413793	1	1	112	64	1	154				0	160	2.043	1.09	3.96
83019	0	0	0		71	21787.13408	2	57	4	1	2	2.04	1.5	2	39	0	27.2	0	0	3	16.2	4.15384615	7.1	1.4	0.5	5.1	3.68	11.4	156	3.642857143	111.4285714	795.6	568.2857143	284.1428571	1.821428571	1	1	158	88	1	162.1	103.2	6.283681425	0.636644047	1			1.97	3.98
74126	0	0	0		63	22741.56832	2	53	4	3	2	3.92	0.88	2	39	0	42.6	0	1	2	16.2	4.15384615	6.8	1.1	0.3	5	5.13	12	187	4.545454545	170	935	850	255	1.363636364	1	1	142	68	1	162.8	133.6	11.39016651	0.820638821	0			0.75	5.09
102807	0	0	0		26	9119.113914	1	79	4	3	1	4.27	1.45	2	39	1	39.2	0	0	3	16.2	4.15384615	8.8	2.5	1.1	5	4.29	12	158	2	63.2	790	316	347.6	2.2	1	1	128	64	1	182.2	137	9.323307516	0.751920966	1			0.98	4.03
56712	1	0	0	7	23	23031.02198	1	55	3	1	2	1.02	2.27	2	39	1	28.99	0	0	1	16.2	4.15384615	5.3	0.6	0.6	4	5.03	14.3	119	6.666666667	198.3333333	476	793.3333333	476	4	1	1			1					0	69	1.164	3.21	4.73
98990	1	1	0	1	5	29880.61866	1	64	3	2	1	2.04	1.05	1	39	1	28.99	0	0	3	16.2	4.15384615	7.7	1.9	0.4	5	4.64	14.1	129	2.631578947	67.89473684	645	339.4736842	135.7894737	1.052631579	1	1			1					1	139	2.069	1.27	4.06
11278	0	0	0		225	16586.34633	1	51	2	2	2	1.38	1	1	33	1	26.63	0	0	3	13.7	4.15151515	5.9	1.1	0.6	4	4.85	14.7	59	3.636363636	53.63636364	236	214.5454545	128.7272727	2.181818182	1	2	136	82	1	169.7	99	5.057079876	0.58338244	0			0.88	3.93
68119	0	0	0		98	34424.30614	1	30	4	3	2	4.59	1.24	2	40	0	24.5	0	0	1	16.6	4.15	8.1	1.6	1.1	5.3	5.35	15.9	209	3.3125	130.625	1107.7	692.3125	761.54375	3.64375	2		134	64	1	186.6	96.8	3.717371099	0.518756699	0			1.19	5.61
91123	0	0	0		55	35880.83395	1	56	3	3	1	1.19	4.92	2	40	1	40.1	0	0	3	16.6	4.15	7.8	1.9	0.7	4.8	4.19	11.8	134	2.526315789	70.52631579	643.2	338.5263158	236.9684211	1.768421053	1	1	122	84	1	183.3				1			0.85	3.05
94208	0	0	0		20	12386.15669	2	45	4	3	2	3.67	0.88	2	40	0	46	1	0	1	16.6	4.15	6	2.2	0.8	2.8	4.31	12.2	408	1.272727273	185.4545455	1142.4	519.2727273	415.4181818	1.018181818	1	2	112	58	1	160.4	112.1	7.858741745	0.698877805	1	55	2.146	1.19	3.62
98834	0	0	0		15	34288.93536	2	55	3	3	1	0.7	0.54	1	40	0	20.4	0	0	1	16.6	4.15	6.3	1.9	0.4	3.8	3.87	12.5	438	2	230.5263158	1664.4	876	350.4	0.8	1	1	156	86	1	166.6	82.6	3.280337996	0.495798319	0			1.5	5.74
11142	1	0	1	2	166	13760.83941	1	50	1	1	2	0.9	1.6	1	34	1	26.26	0	0	1	14.1	4.14705882	6.8	2.4	1	3.1	4.43	13.9	193	1.291666667	80.41666667	598.3	249.2916667	249.2916667	1.291666667	1	1	162	74	1	169.1	97.2	4.869985782	0.574807806	1	137	3.08	0.78	4.55
97662	0	0	0		33	21744.94466	1	73	3	3	1	2.11	0.86	2	34	0	26.1	1	0	1	14.1	4.14705882	6.8	1.8	0.5	4.3	5.86	17.2	173	2.388888889	96.11111111	743.9	413.2777778	206.6388889	1.194444444	1	1	138	72	1	163.1	98.5	5.516967301	0.603923973	0	169	1.629	1.37	3.88
98988	0	0	0		30	21658.43104	2	59	1	1	1	0.4	0.46	2	34	1	37.4	0	0	2	14.1	4.14705882	6.7	1.8	0.4	4.4	5.13	14.6	226	2.444444444	125.5555556	994.4	552.4444444	220.9777778	0.977777778	1	1	144	82	1	157.5	114	8.533039456	0.723809524	0	155	3.026	1.06	4.89
95986	0	0	0		30	21154.28008	1	48	4	3	2	2.11	1.07	2	34	0	32.2	1	1	1	14.1	4.14705882	5.9	2.2	0.4	2.9	5.9	16	285	1.318181818	129.5454545	826.5	375.6818182	150.2727273	0.527272727	1	2	120	76	1	165.6	103.8	6.048857176	0.626811594	0			1.16	5.3
95992	0	0	0		29	25284.73618	2	79	3	3	2	1.07	1.07	3	34	1	31.9	0	1	1	14.1	4.14705882	7.4	1.8	0.9	4.5	3.83	13.1	178	2.5	98.88888889	801	445	400.5	2.25	2		148	72	1	158.2	108.7	7.54897803	0.68710493	1	106	2.508	1.22	4.27
45356	1	0	0	9	14	12163.57908	2	73	1	1	2	1.25	2.31	1	34	1	23.9	0	0	1	14.1	4.14705882	14.1	2.7	0.7	8.3	4.07	12.4	392	3.074074074	145.1851852	3253.6	1205.037037	843.5259259	2.151851852	1	1			1	151.7	86.5	4.770723198	0.570204351	1			0.78	5.2
43624	0	0	0		155	21578.91219	1	53	4	1	1	4.29	0.63	2	41	1	37.79	1	0	3	17	4.14634146	6.3	1.1	0.5	4.4	3.61	7.9	222	4	201.8181818	976.8	888	444	2	1	1	116	62	1	175.8	117.7	7.096340547	0.669510808	0	113	2.508	1.11	4.22
71540	0	0	0		104	17214.23011	2	57	4	1	2	1.67	0.68	2	41	1	46	0	0	3	17	4.14634146	6.9	2.8	0.5	3	4.35	12.9	278	1.071428571	99.28571429	834	297.8571429	148.9285714	0.535714286	1	1			1	163.2	133	11.21175768	0.81495098	0			1.03	3.31
17148	1	0	0	10	85	27532.55511	2	81	3	3	2	2.03	0.8	2	41	1	30.56	0	0	3	17	4.14634146	6.8	1.7	0.6	4.3	4.4	12.3	295	2.529411765	173.5294118	1268.5	746.1764706	447.7058824	1.517647059	1	1	124	64	1	149.6	104.9	7.920581535	0.701203209	1			1.03	3.65
86848	0	0	0		59	15053.98128	1	58	4	2	2	0.55	1.29	1	41	0	49	0	0	3	17	4.14634146	11.8	3.9	1.2	6.4	5.41	14.2	198	1.641025641	50.76923077	1267.2	324.9230769	389.9076923	1.969230769	1	1	154	90	1	173.5	148.4	12.50727534	0.855331412	1			1.27	6.15
6300	1	0	0	10	38	2637.625962	2	85	1	1	2	1.22	0.5	3	41	0	23.47	0	0	3	17	4.14634146	5.6	2.2	0.4	2.9	3.36	11.4	340	1.318181818	154.5454545	986	448.1818182	179.2727273	0.527272727	2		142	74	1	132.5	85.9	6.567054775	0.648301887	0			1.49	4.03
33451	0	0	0		177	24099.64171	2	47	4	3	2	0.99	0.8	2	35	0	50.04	1	1	1	14.5	4.14285714	8	2	0.6	5.2	4.72	12.7	366	2.6	183	1903.2	951.6	570.96	1.56	2		122	82	1	157.1	121.1	9.87333978	0.770846595	0			2.17	5.3
37432	0	0	0		165	63773.95583	2	71	3	2	1	2.11	1.4	2	35	0	28.8	0	0	2	14.5	4.14285714	9.4	3	0.7	5.3	4.53	13.4	452	1.766666667	150.6666667	2395.6	798.5333333	558.9733333	1.236666667	2		146	80	1	157	109.7	7.854715317	0.698726115	0			1.34	5.84
64777	0	0	0		89	16017.47338	2	52	4	3	1	5	0.78	2	35	0	30.1	0	1	2	14.5	4.14285714	5.2	1.2	0.3	3.6	4.26	12.1	255	3	212.5	918	765	229.5	0.9	1	1	100	68	1	153.4	95.2	5.90246397	0.620599739	0			2.2	4.34
96651	0	0	0		28	10550.34746	2	49	4	3	1	2.11	0.94	1	35	0	41.1	1	0	1	14.5	4.14285714	8.2	2.4	0.7	4.9	4.94	13.6	326	2.041666667	135.8333333	1597.4	665.5833333	465.9083333	1.429166667	1	1	140	94	1	163.9	121.4	9.003916282	0.740695546	1	46	3.103	1.58	4.91
96933	0	0	0		15	28406.92318	1	59	3	3	1	1.1	0.64	3	42	0	23.2	0	0	3	17.4	4.14285714	7	1.3	0.5	5	4.74	13.5	225	3.846153846	173.0769231	1125	865.3846154	432.6923077	1.923076923	2		148	96	1	167.8	96.5	4.876084316	0.575089392	0			1.73	6.85
92588	1	1	0	1	10	19695.127	1	80	3	2	1	1.21	5.38	2	42	1	20.2	0	0	1	17.4	4.14285714	9.2	1.5	0.8	6.7	3.69	12	189	4.466666667	126	1266.3	844.2	675.36	3.573333333	1	1	172	46	1	156.4	81.5	3.763115962	0.521099744	0			1.32	4.01
53759	1	1	0	1	7	19650.85964	1	60	3	3	2	0.86	0.63	1	35	1	28.99	0	0	1	14.5	4.14285714	9.1	2.5	0.6	5.3	5.1	14.9	281	2.12	112.4	1489.3	595.72	357.432	1.272	1	1	118	56	1	171.6				0	413		0.62	6.28
34184	0	0	0		159	8960.298728	1	60	4	1	1	0.63	1	1	36	0	39.64	0	0	3	14.9	4.13888889	5.3	2.3	0.5	2.2	5.19	14.3	213	0.956521739	92.60869565	468.6	203.7391304	101.8695652	0.47826087	1	1	112	82	1	179.2	132.3	8.935888368	0.73828125	0	168	2.483	1.06	4.42
48731	0	0	0		140	10243.6676	1	72	3	3	1	2.11	0.99	3	36	1	27.68	0	0	3	14.9	4.13888889	8.2	2.8	0.7	4.3	4.93	13.5	229	1.535714286	81.78571429	984.7	351.6785714	246.175	1.075	1	1	106	58	1	166.9	107.7	6.493479862	0.645296585	1			1.11	3.93
64494	0	0	0		92	28843.23684	2	39	4	3	2	4.1	0.6	2	36	0	38.7	0	0	3	14.9	4.13888889	7.1	2	0.3	4.5	4.42	12.5	323	2.25	161.5	1453.5	726.75	218.025	0.675	1	1	136	88	1	158.5	109.1	7.580903586	0.688328076	0	44	4.422	0.93	5.59
79612	0	0	0		73	77410.78232	2	33	3	3	1	3.18	0.62	2	36	0	56.9	0	0	1	14.9	4.13888889	7.1	1.8	0.4	4.7	4.41	12.2	317	2.611111111	176.1111111	1489.9	827.7222222	331.0888889	1.044444444	2		120	80	1	167.1	155.2	15.03822981	0.928785159	0	48	2.612	1.22	4.09
37436	1	0	1	2	36	22062.12076	1	77	3	1	1	1.52	1.3	2	36	1	43.79	0	0	3	14.9	4.13888889	10.6	2.6	0.8	6.7	3.68	12	186	2.576923077	71.53846154	1246.2	479.3076923	383.4461538	2.061538462	1	1	138	58	1	161.7	132.8	11.41017151	0.821273964	1	154	2.121	0.59	3.52
95163	0	0	0		21	21756.86976	1	68	5	2	1	2.11	1.36	3	36	0	27.1	0	0	3	14.9	4.13888889	6	1.9	0.6	3.5	4.76	13	124	1.842105263	65.26315789	434	228.4210526	137.0526316	1.105263158	1	1	102	58	1	169.4	102.8	5.583766825	0.606847698	1			1.16	3
101155	0	0	0		15	19967.89848	2	52	4	1	1	0.81	0.79	1	36	0	29.9	1	1	1	14.9	4.13888889	6.7	2.5	0.5	3.1	4.42	13	314	1.24	125.6	973.4	389.36	194.68	0.62	1	1	144	86	1	158.8	98.2	5.850704653	0.618387909	1	78	2.664	1.16	4.24
90340	1	1	0	1	7	70653.83152	2	73	3	1	2	1.62	0.66	1	36	0	32.2	0	0	3	14.9	4.13888889	7.1	1.7	0.5	4.6	4.8	14.4	264	2.705882353	155.2941176	1214.4	714.3529412	357.1764706	1.352941176	1	1	152	56	1	159.1	120.7	9.516987428	0.758642363	0	78	2.353	1.47	4.24
36075	0	0	0		170	24188.65529	1	59	4	1	1	1.63	1.1	2	37	1	35.35	0	0	1	15.3	4.13513514	4.9	1.7	0.3	2.7	5.78	12.8	161	1.588235294	94.70588235	434.7	255.7058824	76.71176471	0.476470588	1	1	158	80	1	173.4	113	6.649967772	0.651672434	1			1.01	4.55
76602	0	0	0		81	25320.45039	2	40	4	3	2	0.7	0.76	2	37	0	51.5	1	0	1	15.3	4.13513514	8	2.7	0.7	4.4	5.34	10.9	244	1.62962963	90.37037037	1073.6	397.6296296	278.3407407	1.140740741	2		120	86	1	174.4	149.5	12.56967725	0.857224771	0			1.22	4.76
28494	1	0	1	2	68	32134.38082	1	74	5	3	1	5	2.2	1	37	0	21.47	0	0	1	15.3	4.13513514	9.5	1.7	0.7	6.8	4.83	13.6	283	4	166.4705882	1924.4	1132	792.4	2.8	1	1	152	82	1	170.2	82.7	3.098153959	0.485898942	1	112	1.733	1.19	3.49
78262	1	0	0	10	63	15365.76034	2	80	3	2	2	0.94	0.77	3	37	0	28.6	0	0	3	15.3	4.13513514	8.4	2.9	0.9	4.1	4.39	12.6	179	1.413793103	61.72413793	733.9	253.0689655	227.762069	1.272413793	2		130	66	1	148.2				0			0.75	5.59
87343	0	0	0		59	19934.77141	2	62	5	3	2	0.81	1.29	3	37	1	46	0	0	1	15.3	4.13513514	7.9	2	0.7	4.9	4.03	12.8	220	2.45	110	1078	539	377.3	1.715	1	1			1	173.4				0			1.06	4.06
94380	0	0	0		26	8615.303615	1	63	4	2	2	0.15	1.18	2	37	0	28.6	1	1	3	15.3	4.13513514	7.1	2.8	0.4	3.7	6.13	13.5	185	1.321428571	66.07142857	684.5	244.4642857	97.78571429	0.528571429	2		160	78	1	173.9	107.5	5.845647554	0.618171363	0	51	3.103	0.96	4.32
79419	1	0	0	7	24	38162.56366	2	70	3	3	2	3.26	0.74	2	37	1	39	0	0	1	15.3	4.13513514	8.6	1.9	0.9	5.6	4.73	13	182	2.947368421	95.78947368	1019.2	536.4210526	482.7789474	2.652631579	1	1	130	64	1	162.5	130	10.74913247	0.8	1			1.63	4.71
55701	1	0	0	7	20	41432.41997	2	74	3	3	1	4.46	1.51	2	37	1	44.13	0	0	2	15.3	4.13513514	11.7	3.2	0.6	7.6	3.85	11.7	225	2.375	70.3125	1710	534.375	320.625	1.425	1	1			1	167.5	132.5	10.47641855	0.791044776	0			0.93	3.23
102508	0	0	0		20	11388.46285	2	68	4	1	1	2.11	0.76	3	37	1	29.5	0	0	1	15.3	4.13513514	6.3	2.8	0.7	2.5	4.1	12.5	229	0.892857143	81.78571429	572.5	204.4642857	143.125	0.625	1	1	152	68	1	167.2	116	7.723928498	0.693779904	0	128	2.741	1.24	4.65
100581	0	0	0		18	8951.455937	1	78	4	1	2	1.46	1.36	3	37	1	30.5	0	0	3	15.3	4.13513514	5.2	2	0.5	2.5	5.72	17.3	228	1.25	114	570	285	142.5	0.625	2		136	82	1	169.4	114.3	7.229439857	0.674734357	0	97	3.233	0.91	4.63
81694	1	1	0	1	10	19860.08878	2	80	4	1	1	1.7	1.43	2	37	1	30.3	0	0	2	15.3	4.13513514	7.6	1.5	0.8	5.1	3.89	11	246	3.4	164	1254.6	836.4	669.12	2.72	1	1	112	56	1	162	99.5	5.753172086	0.614197531	1			1.71	4.55
49947	0	0	0		133	13027.58664	2	70	4	1	2	0.93	0.82	2	38	0	36.31	1	1	3	15.7	4.13157895	8.1	2.6	0.4	4.9	4.45	12.6	440	1.884615385	169.2307692	2156	829.2307692	331.6923077	0.753846154	1	1	150	80	1	169.9	112.8	6.955082395	0.663919953	0			0.96	4.65
78580	0	0	0		83	37145.90166	2	78	3	1	2	1.04	1.37	1	38	1	27.1	0	0	3	15.7	4.13157895	5.9	1.2	0.5	4	4.81	12.3	253	3.333333333	210.8333333	1012	843.3333333	421.6666667	1.666666667	1	1	138	72	1	160.7	101	6.088917225	0.628500311	1			1.47	3.41
81863	0	0	0		79	31735.96965	1	56	4	1	1	1.27	1.36	3	38	0	31.2	0	0	1	15.7	4.13157895	7.1	1.8	0.8	4.2	5.97	12.7	237	2.333333333	131.6666667	995.4	553	442.4	1.866666667	1	1	102	70	1	170.7	104.8	5.747260484	0.613942589	0			1.14	3.93
97253	0	0	0		37	25194.44707	2	57	4	1	1	0.12	1.06	2	38	0	31.6	0	1	3	15.7	4.13157895	6.1	2.6	0.6	2.7	5.09	13.2	317	1.038461538	121.9230769	855.9	329.1923077	197.5153846	0.623076923	1	1	132	86	1	162.8	116	8.224909395	0.712530713	0			1.22	4.65
101286	0	0	0		25	15802.57256	2	52	4	2	2	0.74	0.97	3	38	0	38.3	0	1	1	15.7	4.13157895	7.1	1.5	0.8	4.7	4.35	12.9	233	3.133333333	155.3333333	1095.1	730.0666667	584.0533333	2.506666667	1	1	116	74	1	161.4	128.9	10.70741103	0.798636927	1			1.37	4.99
96134	0	0	0		13	16156.13408	2	65	5	3	1	5	0.67	2	38	1	26.8	0	0	1	15.7	4.13157895	7.8	2.4	0.6	4.5	3.85	10.9	307	1.875	127.9166667	1381.5	575.625	345.375	1.125	1	1	130	70	1	154.7	93.3	5.498265423	0.60310278	0			1.86	3.88
5018	0	0	0		247	30332.70648	1	66	2	1	2	0.84	0.8	2	46	0	31.2	0	0	3	19	4.13043478	6.4	1.6	0.6	3.8	5.69	11.6	374	2.375	233.75	1421.2	888.25	532.95	1.425	1	1	154	62	1	166.6	107.9	6.551290206	0.647659064	0	142	2.95	1.39	5.07
46363	1	0	0	10	29	25061.99131	2	63	3	2	2	1.08	8.32	1	46	1	21.57	0	1	1	19	4.13043478	4.9	1.2	0.5	2.7	2.91	10.6	224	2.25	186.6666667	604.8	504	252	1.125	1	1	182	80	1	169.8	88.8	3.799746977	0.522968198	0	83	3.077	2.66	6.18
44793	0	0	0		135	89795.2765	2	51	5	2	1	5	0.52	2	39	0	28.55	1	1	1	16.1	4.12820513	6.9	1.3	0.7	4.7	4.68	10.1	488	3.615384615	375.3846154	2293.6	1764.307692	1235.015385	2.530769231	2		132	70	1	155.8	92.6	5.300609002	0.594351733	0	155	2.689	1.4	4.89
76186	0	0	0		79	21387.61243	2	53	2	3	1	2.02	0.61	2	39	0	52.7	1	1	2	16.1	4.12820513	6.1	2.6	0.4	3	4.57	12.3	263	1.153846154	101.1538462	789	303.4615385	121.3846154	0.461538462	2		130	82	1	174.5	145.6	11.82680911	0.834383954	0			1.19	4.14
82562	0	0	0		74	44531.66089	2	36	2	3	2	2.86	0.75	2	39	0	34.9	1	0	2	16.1	4.12820513	7.2	2.8	0.6	3.6	4.77	12.2	184	1.285714286	65.71428571	662.4	236.5714286	141.9428571	0.771428571	1	1	120	82	1	165	113	7.49023856	0.684848485	0	203	2.017	1.01	4.09
74348	0	0	0		73	30654.39115	2	45	4	3	1	2.97	0.83	2	39	0	28.1	1	0	1	16.1	4.12820513	4.9	1.4	0.6	2.6	4.32	10.6	367	1.857142857	262.1428571	954.2	681.5714286	408.9428571	1.114285714	1	1	140	86	1	170.2	92.2	4.174761737	0.541715629	0	58	2.25	1.5	4.06
61377	1	1	0	1	94	14565.0332	2	73	4	1	2	0.68	1.1	3	40	1	36.92	0	0	1	16.5	4.125	6.9	1.7	0.4	4.5	4.24	10.8	243	2.647058824	142.9411765	1093.5	643.2352941	257.2941176	1.058823529	1	1	106	40	1	162.1	126.6	10.17440438	0.780999383	1	102	1.681	2.09	4.29
62736	0	0	0		89	17206.30631	2	40	4	3	2	1.4	0.75	2	40	0	22.8	1	1	1	16.5	4.125	3.4	0.9	0.3	2	3.33	8.9	215	2.222222222	238.8888889	430	477.7777778	143.3333333	0.666666667	2		132	70	1	164	87.5	4.009479854	0.533536585	1	68	2.793	1.76	4.91
79135	1	0	0	9	66	11889.80983	1	60	1	1	2	0.64	1.19	3	32	1	27.6	0	1	3	13.2	4.125	7.5	2.4	0.7	4	4.99	14.7	276	1.666666667	115	1104	460	322	1.166666667	1	2	190	68	1	161.9	99.2	5.719036765	0.612723904	0	642		1.03	8.61
45333	1	0	0	3	51	24998.52014	1	57	3	2	1	1.46	1.02	1	40	0	24.05	0	0	3	16.5	4.125	7.3	1	0.8	5.4	5.55	16.8	199	5.4	199	1074.6	1074.6	859.68	4.32	1	1	118	76	1	174.8	91	3.753242915	0.520594966	0			1.6	5.17
89169	0	0	0		41	31018.68369	1	44	1	1	1	1.07	3.53	3	32	0	32.8	1	1	1	13.2	4.125	6.9	1.4	0.6	4.5	4.58	14	288	3.214285714	205.7142857	1296	925.7142857	555.4285714	1.928571429	1	1	166	110	1	172.9	103.7	5.422605287	0.599768652	0			1.09	8.43
16414	1	0	0	10	39	62943.68612	2	57	3	3	1	4.58	1.4	3	40	1	28.99	0	0	3	16.5	4.125	11.7	2.5	0.8	8	4.32	11.4	343	3.2	137.2	2744	1097.6	878.08	2.56	1	1			1	160.6				0	679		0.83	6.44
6847	1	0	0	9	38	2902.343822	2	85	1	1	1	1.02	4.2	3	40	0	25.67	0	1	2	16.5	4.125	8.8	2.8	1.4	4.1	3.63	10.7	271	1.464285714	96.78571429	1111.1	396.8214286	555.55	2.05	1	1	128	80	1	143	90.9	6.260125411	0.635664336	1			0.77	5.15
75609	1	0	0	3	24	34660.55996	2	80	3	3	1	5	1.05	3	40	0	25.6	0	0	1	16.5	4.125	4.6	1.8	0.7	2	4.79	14.1	190	1.111111111	105.5555556	380	211.1111111	147.7777778	0.777777778	1	1	122	66	1	148.1	83.5	4.634175906	0.563808238	1	85	1.733	3.26	5.43
102590	0	0	0		16	13309.62355	1	80	3	2	1	1.94	1	3	40	1	28.99	0	0	1	16.5	4.125	6.3	2.2	0.5	3.3	4.33	9.9	331	1.5	150.4545455	1092.3	496.5	248.25	0.75	1	2	192	94	1					0	71	2.043	1.32	3.72
61072	1	0	1	2	9	13827.82934	1	80	4	1	2	0.89	0.91	1	40	0	19.95	0	0	1	16.5	4.125	68.3	4.4	0.6	62.9	4.05	13.3	72	14.29545455	16.36363636	4528.8	1029.272727	617.5636364	8.577272727	1	2	158	0	1	177.7	77.9	2.275916767	0.438379291	0			0.83	3.59
73797	1	1	0	1	5	20984.32046	2	57	3	3	1	1	2.27	3	40	1	64.7	0	0	3	16.5	4.125	6.9	1.7	0.8	4.1	3.52	10.9	245	2.411764706	144.1176471	1004.5	590.8823529	472.7058824	1.929411765	1	1	116	78	1	166.9	158.7	15.84373407	0.950868784	1			1.14	3.05
64450	1	0	0	4	2	11807.30791	1	80	3	2	2	3.58	0.84	3	48	0	24.6	0	0	1	19.8	4.125	4.7	1	0.3	3.3	4.79	11.3	203	3.3	203	669.9	669.9	200.97	0.99	2		152	26	1	177.5	107.2	5.517416022	0.603943662	0			1.4	3.59
56634	0	0	0		131	20884.92464	2	77	3	2	2	1.37	0.99	2	41	0	28.44	0	0	2	16.9	4.12195122	8.4	1.4	0.5	6.3	4.43	11.9	196	4.5	140	1234.8	882	441	2.25	1	1	160	54	1	150.6	92	5.676669781	0.610889774	0	72	2.56	1.73	4.65
63911	1	0	0	8	78	10533.77938	2	67	4	3	2	4.92	0.86	1	41	1	32.5	0	1	1	16.9	4.12195122	5.7	2.4	0.4	2.8	4.9	13.3	216	1.166666667	90	604.8	252	100.8	0.466666667	1	1	150	66	1	162.2	104.6	6.483380987	0.644882861	0			1.14	5.33
80553	0	0	0		70	31530.4296	2	55	3	3	1	0.84	0.78	2	41	1	28.2	0	1	3	16.9	4.12195122	6.9	2.3	0.6	3.8	4.45	12.2	180	1.652173913	78.26086957	684	297.3913043	178.4347826	0.991304348	2		132	72	1	164.1	102	5.925281793	0.621572212	0			1.22	4.42
90357	0	0	0		42	14775.01318	1	56	5	3	1	2.24	1.13	2	41	0	20.2	0	0	1	16.9	4.12195122	7.2	1.8	0.5	4.7	6.75	13.5	261	2.611111111	145	1226.7	681.5	340.75	1.305555556	1	1	132	82	1	160.3	79.7	3.306303491	0.497192764	0			1.73	5.79
95828	0	0	0		22	20079.88668	1	80	4	3	2	3.23	1.3	2	41	0	28.6	0	0	3	16.9	4.12195122	3.5	1.2	0.5	1.8	4.23	10.2	383	1.5	319.1666667	689.4	574.5	287.25	0.75	1	1	194	82	1	169.3	98.6	5.035456572	0.58239811	0	43	2.069	1.84	4.14
5700	1	0	1	2	13	9074.392353	2	78	4	1	2	1.29	0.9	2	41	1	19.74	0	0	1	16.9	4.12195122	3	1.1	0.3	1.5	3.66	11.4	134	1.363636364	121.8181818	201	182.7272727	54.81818182	0.409090909	1	1	170	78	1	155.3	70.3	2.51415266	0.452672247	1			2.73	5.04
95917	0	0	0		36	15338.27278	2	74	5	3	1	3.13	0.89	3	33	0	35.4	0	0	1	13.6	4.12121212	2.8	1.2	0.3	1.2	4.57	13.3	205	1	170.8333333	246	205	61.5	0.3	1	1			1	163.8	110.9	7.288666992	0.677045177	0			1.06	3.44
95526	0	0	0		34	22700.38712	2	80	5	2	2	1.58	1.47	3	33	1	31.4	0	0	1	13.6	4.12121212	6.1	1.4	0.6	4	4.16	13.7	199	2.857142857	142.1428571	796	568.5714286	341.1428571	1.714285714	1	1			1	154.1				1			0.98	3.67
24903	0	0	0		202	28737.16048	2	40	4	3	1	5	0.6	2	42	0	29.56	1	0	3	17.3	4.11904762	7.3	1.8	0.4	4.9	4.07	10.2	332	2.722222222	184.4444444	1626.8	903.7777778	361.5111111	1.088888889	2		150	94	1	155.2	88.4	4.757487755	0.569587629	0			1.89	5.28
63553	1	0	0	10	43	8917.162886	1	76	4	2	2	2.11	1.5	3	42	1	29.1	0	0	3	17.3	4.11904762	6.9	1.5	0.7	4.6	4.13	11	179	3.066666667	119.3333333	823.4	548.9333333	384.2533333	2.146666667	1	1	110	76	1	168.3	108	6.406187046	0.64171123	0			1.27	4.24
85632	1	0	0	10	20	50290.69173	1	80	3	3	1	4.06	1.2	3	42	0	26.7	0	0	1	17.3	4.11904762	5.7	1.7	0.5	2.7	3.79	10.4	272	1.588235294	160	734.4	432	216	0.794117647	1	1			1	173.9				1			1.45	4.03
98197	0	0	0		13	18798.44276	1	69	4	3	1	5	1.3	1	42	0	31.1	1	1	1	17.3	4.11904762	5.2	2.1	0.6	2.4	5.53	17.3	163	1.142857143	77.61904762	391.2	186.2857143	111.7714286	0.685714286	1	1	120	74	1	171.3	113.1	6.862911218	0.660245184	0			0.67	4.5
27011	0	0	0		188	85397.31745	2	59	3	3	2	4.57	0.5	3	34	0	40.58	0	0	1	14	4.11764706	8.4	2	0.7	5.5	4.48	13.3	435	2.75	217.5	2392.5	1196.25	837.375	1.925	1	2	154	70	1	161.7	127.8	10.4554733	0.790352505	0	88	3.388	1.45	5.3
25704	0	0	0		180	74034.09742	2	33	3	3	2	5	0.6	2	34	0	41.14	0	1	1	14	4.11764706	8.3	2.5	0.3	5.3	4.36	12.3	364	2.12	145.6	1929.2	771.68	231.504	0.636	1	2	124	78	1	164.7	131.9	10.77518903	0.80085003	0	237	2.121	1.19	4.53
95377	0	0	0		36	36499.19274	1	63	3	3	1	2.11	1.01	2	34	0	33.8	1	1	1	14	4.11764706	9.7	1.2	0.6	7.6	4.81	13.2	249	6.333333333	207.5	1892.4	1577	946.2	3.8	1	1	126	62	1	178.2	116.4	6.687665546	0.653198653	0	97	3.672	1.19	5.35
68196	0	0	0		95	125530.4567	2	45	3	3	1	5	1.1	3	43	0	28	0	0	1	17.7	4.11627907	8.5	2.3	0.4	5.6	4.93	11.3	297	2.434782609	129.1304348	1663.2	723.1304348	289.2521739	0.973913043	2		112	88	1	164.1	96.5	5.160264111	0.588056063	0			1.32	4.86
8944	1	0	1	2	58	44644.13794	1	77	3	1	1	2.89	1.1	3	43	0	30.41	0	1	1	17.7	4.11627907	6.4	1.5	0.6	4	4.22	9.9	383	2.666666667	255.3333333	1532	1021.333333	612.8	1.6	1	1	144	68	1	166.8	116	7.7678273	0.695443645	0			1.44	5.25
92535	0	0	0		52	11579.22952	1	62	4	2	1	2.4	1.21	1	43	0	27.3	1	0	1	17.7	4.11627907	9.2	2.1	1	6	6.06	15.1	303	2.857142857	144.2857143	1818	865.7142857	865.7142857	2.857142857	1	1	100	58	1	170.6	100.9	5.235551143	0.59144197	1	129	2.302	0.93	3.9
78360	0	0	0		75	22410.18762	2	38	4	1	1	1.29	0.51	1	35	0	27.3	0	0	1	14.4	4.11428571	10.1	5.7	1.1	3.2	4.35	12.1	227	0.561403509	39.8245614	726.4	127.4385965	140.1824561	0.61754386	2		134	0	1	154.8	85.6	4.406460624	0.552971576	0			1.53	2.87
80212	0	0	0		74	136748.7761	2	56	3	3	1	5	0.75	2	35	0	33.3	0	0	2	14.4	4.11428571	5.2	1.7	0.6	2.6	3.68	12.5	190	1.529411765	111.7647059	494	290.5882353	174.3529412	0.917647059	2		122	84	1	153.6	95.5	5.929335037	0.621744792	0	58	2.457	2.33	5.09
95600	0	0	0		30	8413.046065	1	74	5	3	2	3.38	1.05	2	35	1	28.99	0	0	1	14.4	4.11428571	4.6	1.2	0.5	2.7	4.44	12.2	141	2.25	117.5	380.7	317.25	158.625	1.125	1	1			1					0			1.4	3.15
60432	1	1	0	1	5	13582.3949	2	80	4	1	2	2.95	1.39	3	35	1	22.39	0	0	1	14.4	4.11428571	7.1	1.1	0.7	5	3.38	11.7	212	4.545454545	192.7272727	1060	963.6363636	674.5454545	3.181818182	1	1	130	50	1	154.3				1			1.29	7.73
33228	0	0	0		175	36460.2934	1	44	3	1	2	0.6	1.2	2	36	0	130.21	0	0	1	14.8	4.11111111	10.6	2.8	0.8	6.7	5.28	13.8	295	2.392857143	105.3571429	1976.5	705.8928571	564.7142857	1.914285714	1	1	156	84	1	168.8				0	103	2.121	1.32	3.98
56017	0	0	0		130	26403.90961	2	22	5	3	2	1.09	0.65	1	36	0	61.2	0	1	1	14.8	4.11111111	15	3.7	0.4	10.7	4.88	12.9	225	2.891891892	60.81081081	2407.5	650.6756757	260.2702703	1.156756757	1	2	120	76	1	170.3				0			0.91	3.62
51747	1	0	0	10	120	6807.548749	1	77	1	1	1	2.06	1.03	3	36	1	43.65	0	0	3	14.8	4.11111111	7.4	1.9	0.7	4.7	3.99	12.3	200	2.473684211	105.2631579	940	494.7368421	346.3157895	1.731578947	2		144	58	1	164.2	141.5	12.7195567	0.861753959	0	141	2.198	1.09	4.01
62378	0	0	0		101	11879.48082	2	68	2	1	2	4.66	2.3	2	36	0	33.2	0	0	3	14.8	4.11111111	5.9	1	0.5	4.1	3.12	9.7	220	4.1	220	902	902	451	2.05	1	1	132	60	1	150.9	97	6.432880235	0.642809808	0	76	1.862	0.85	3.1
84378	0	0	0		47	18177.54334	2	45	4	2	1	1.1	0.71	2	36	0	48.8	0	0	1	14.8	4.11111111	10.7	4.3	0.8	5.5	4.3	11.7	296	1.279069767	68.8372093	1628	378.6046512	302.8837209	1.023255814	1	1	108	74	1	161.7				0			1.5	4.63
88194	0	0	0		40	14595.15485	1	80	4	3	1	2.11	1.35	1	36	0	24.2	0	0	1	14.8	4.11111111	7.3	2.4	0.6	4	4.61	13.6	304	1.666666667	126.6666667	1216	506.6666667	304	1	1	1	156	68	1	166.4	98.8	5.287128018	0.59375	0			1.01	3.75
10029	1	0	0	3	39	24712.50395	1	85	3	1	2	2.71	1.3	3	45	0	28.58	0	0	3	18.5	4.11111111	3.3	1.5	0.3	1.4	3.24	12.3	168	0.933333333	112	235.2	156.8	47.04	0.28	2		132	64	1	169.9				0			2.25	4.89
98390	0	0	0		33	19009.89944	2	65	4	2	2	2.11	0.99	3	36	1	32.1	1	1	1	14.8	4.11111111	6.7	2.4	0.6	3.6	4.24	12.3	235	1.5	97.91666667	846	352.5	211.5	0.9	1	1	122	62	1	162.9	109	7.086480898	0.669122161	1	63	1.836	1.42	3.59
102869	0	0	0		27	26827.00034	1	67	3	3	2	0.99	1.19	3	36	1	48.8	0	1	3	14.8	4.11111111	9.8	2	0.7	6.7	4.91	16.3	399	3.35	199.5	2673.3	1336.65	935.655	2.345	1	1	134	74	1	180.3	155	12.6507637	0.859678314	0	157	3.051	0.88	4.73
95135	1	1	0	1	8	8137.145906	1	78	3	3	2	1.29	1.43	3	36	0	28.99	0	1	1	14.8	4.11111111	4.7	0.8	0.5	3.3	2.92	9.3	216	4.125	270	712.8	891	445.5	2.0625	1	1	136	68	1					1			1.01	5.74
83821	1	0	0	10	8	16856.90242	1	80	3	1	2	1.03	1.82	3	36	0	29.1	0	0	3	14.8	4.11111111	9	2.4	0.8	5.2	4.49	12.4	291	2.166666667	121.25	1513.2	630.5	504.4	1.733333333	1	1	168	70	1	165.7				1			0.91	4.53
53594	0	0	0		131	20282.93005	1	49	4	3	1	3.29	1.14	2	46	1	32.72	0	0	1	18.9	4.10869565	7.1	1.5	0.9	4.4	4.41	12.4	257	2.933333333	171.3333333	1130.8	753.8666667	678.48	2.64	1	1	124	74	1	166.5	101.7	5.67484875	0.610810811	1			2.12	5.59
55853	0	0	0		130	29301.92893	2	31	4	2	2	1.02	0.86	1	37	0	41.65	0	1	1	15.2	4.10810811	9.3	2.9	0.5	5.6	5.07	12.4	313	1.931034483	107.9310345	1752.8	604.4137931	302.2068966	0.965517241	2		128	84	1	180.9	144.5	10.7119047	0.798783858	0	82	2.586	0.91	3.9
70443	0	0	0		103	33777.06604	2	52	2	3	1	3.3	0.71	2	37	1	36.9	0	0	2	15.2	4.10810811	8.6	2.2	0.5	5.7	4.61	13.1	232	2.590909091	105.4545455	1322.4	601.0909091	300.5454545	1.295454545	1	1	118	64	1	153.1	110	8.386930975	0.718484651	0	79	2.405	0.78	3.59
62887	1	1	0	1	95	11982.12546	2	62	4	2	2	0.2	0.77	1	37	0	28.8	0	1	1	15.2	4.10810811	4.1	1.6	0.4	1.9	4.96	15.5	191	1.1875	119.375	362.9	226.8125	90.725	0.475	1	1	204	104	1	163.2	102	6.006007002	0.625	0			2.43	4.91
90470	0	0	0		44	29920.83179	2	44	1	2	1	2.33	0.74	2	37	0	41.8	0	0	2	15.2	4.10810811	9.1	2.9	0.5	5.5	4.89	12	383	1.896551724	132.0689655	2106.5	726.3793103	363.1896552	0.948275862	2		132	88	1	147.3	113.6	9.884197027	0.771215207	0			1.16	6.21
86047	1	0	0	10	32	28836.23251	2	80	3	3	2	1.53	1.45	3	37	0	29	1	1	3	15.2	4.10810811	12.6	0.5	0.5	11.6	4.36	12.8	266	23.2	532	3085.6	6171.2	3085.6	11.6	1	1	94	48	1	156.6	105.3	7.170176618	0.672413793	1	91	3.026	2.64	6.13
100455	1	1	0	1	25	18455.32109	1	80	3	3	1	2.46	2.74	2	37	1	29	0	0	2	15.2	4.10810811	6.5	1.4	0.6	4.3	3.83	12.5	242	3.071428571	172.8571429	1040.6	743.2857143	445.9714286	1.842857143	1	1	134	62	1	164.5	109.4	6.983423016	0.665045593	1			1.4	5.72
97131	0	0	0		16	41984.57658	2	53	4	3	2	5	0.76	2	37	0	28.6	0	0	2	15.2	4.10810811	4.9	2.1	0.4	2.3	4.59	12.9	236	1.095238095	112.3809524	542.8	258.4761905	103.3904762	0.438095238	2		136	78	1	167	99.5	5.33330185	0.595808383	0	74	4.138	1.55	6.08
86017	1	1	0	1	12	20024.04791	1	70	3	3	1	1.81	1.32	3	37	1	40.2	0	1	1	15.2	4.10810811	4.7	0.8	0.6	3.1	4.68	15.2	145	3.875	181.25	449.5	561.875	337.125	2.325	2		134	68	1	179	137.6	9.810665783	0.768715084	1			0.67	6.52
98366	1	0	0	10	10	14568.01186	2	80	4	1	2	1.1	4.76	3	37	0	28.99	0	0	3	15.2	4.10810811	2.4	0.6	0.3	1.4	3.63	11.9	63	2.333333333	105	88.2	147	44.1	0.7	1	1	178	56	1					0			2.28	4.45
82046	1	0	0	10	2	33353.41443	1	80	3	2	2	5	2.73	2	37	1	35.3	0	0	2	15.2	4.10810811	7.9	0.8	0.9	6.2	3.79	12.3	188	7.75	235	1165.6	1457	1311.3	6.975	1	1			1	164.5	129.8	10.41635198	0.789057751	0	120	2.922	1.03	4.58
23580	0	0	0		189	28737.16048	2	43	4	3	1	3.45	0.7	1	38	0	32.88	0	1	1	15.6	4.10526316	10.6	2.5	0.9	6.8	4.26	11.3	438	2.72	175.2	2978.4	1191.36	1072.224	2.448	2		134	76	1	162	106.4	6.776738928	0.656790123	0	66	3.543	1.6	5.48
36265	0	0	0		172	22691.39685	2	54	4	3	1	4.17	0.8	3	38	0	21.82	0	0	1	15.6	4.10526316	8.6	2.5	0.4	5.6	6.03	14.4	323	2.24	129.2	1808.8	723.52	289.408	0.896	1	2			1	162.9	73.7	2.509955469	0.4524248	0			0.93	4.76
66458	0	0	0		94	21220.94781	2	70	4	3	2	1.16	1.11	2	38	1	36.3	0	1	1	15.6	4.10526316	6.1	2.7	0.5	2.8	4.49	10.6	210	1.037037037	77.77777778	588	217.7777778	108.8888889	0.518518519	1	1	162	82	1	161.7	115.2	8.222192541	0.712430427	1			1.19	3.98
77067	0	0	0		73	73697.80196	2	67	3	3	1	3.03	0.65	1	38	0	21.5	0	0	3	15.6	4.10526316	9.4	4	0.6	4.5	3.91	13.1	370	1.125	92.5	1665	416.25	249.75	0.675	1	1	144	50	1	160.9	86	4.028682864	0.534493474	1	88	1.526	1.71	3.7
55303	1	0	0	6	69	45346.4178	2	71	3	1	1	1.78	1.41	2	38	1	44.14	0	0	2	15.6	4.10526316	3.4	1.1	0.3	1.9	3.11	10.1	77	1.727272727	70	146.3	133	39.9	0.518181818	1	1	132	34	1	159	131.1	11.5129335	0.824528302	0	88	2.379	1.19	4.03
68012	1	0	0	5	62	13376.02664	2	70	4	2	1	2.11	1.64	3	38	1	28.99	0	0	3	15.6	4.10526316	7.1	1.5	0.5	4.9	4.01	11.4	210	3.266666667	140	1029	686	343	1.633333333	1	1	138	64	1	158.5	115.4	8.650920927	0.72807571	1	209	3.465	1.53	6.08
81600	0	0	0		62	48770.49162	2	70	3	1	1	5	0.79	3	38	0	23.8	0	0	3	15.6	4.10526316	6.4	2	0.9	3.3	4.57	13.7	214	1.65	107	706.2	353.1	317.79	1.485	1	1			1	162.6				1	155	1.371	1.14	3.31
86026	0	0	0		56	9630.94732	1	61	1	2	1	1.32	1.25	3	38	1	34.4	0	0	1	15.6	4.10526316	8.1	0.9	0.6	6.5	4.08	10.4	158	7.222222222	175.5555556	1027	1141.111111	684.6666667	4.333333333	1	1	116	62	1	169.8	121.8	8.35497562	0.717314488	1			1.47	2.9
89692	0	0	0		53	16903.64307	2	64	4	3	2	0.78	0.71	3	38	0	39.2	0	0	3	15.6	4.10526316	5.3	1.2	0.5	3.3	4.08	11.5	222	2.75	185	732.6	610.5	305.25	1.375	1	1	144	80	1	156.2				1			2.28	4.5
97650	0	0	0		36	17463.77781	2	69	4	3	2	2.37	1.34	2	38	0	30.4	0	1	3	15.6	4.10526316	6.5	1.4	0.6	4.2	3.71	10.9	248	3	177.1428571	1041.6	744	446.4	1.8	1	1	138	48	1	157	98	5.987215608	0.624203822	1			1.06	4.5
21143	1	0	1	2	35	65193.79612	1	65	3	1	2	5	0.9	3	38	1	36.94	0	0	3	15.6	4.10526316	9.2	2.1	1	5.7	4.26	12.7	339	2.714285714	161.4285714	1932.3	920.1428571	920.1428571	2.714285714	1	1			1	166	127.5	9.791801563	0.768072289	1			1.47	6.85
100222	0	0	0		17	7362.468739	2	65	4	3	2	1.04	2.11	3	38	1	34.4	0	0	3	15.6	4.10526316	6.8	1.3	0.6	4.2	3.7	11.2	161	3.230769231	123.8461538	676.2	520.1538462	312.0923077	1.938461538	1	1	102	58	1	163.4	102.2	6.016851563	0.625458996	1	403		1.24	5.87
96960	0	0	0		15	19130.87583	2	47	4	3	1	0	0.77	1	38	0	43.9	0	1	1	15.6	4.10526316	9	3.7	0.6	4.4	4.5	13.5	222	1.189189189	60	976.8	264	158.4	0.713513514	1	1	122	72	1	169.7	129.7	9.681139586	0.764289923	0			1.06	5.25
38124	1	0	0	10	126	19103.99126	2	71	4	2	2	1.59	0.7	3	39	1	42.1	0	1	3	16	4.1025641	5.7	2.1	0.5	3.1	4.44	11.6	223	1.476190476	106.1904762	691.3	329.1904762	164.5952381	0.738095238	1	1	154	24	1	155.5	123	10.47496589	0.790996785	0			1.32	6.8
31947	1	0	1	2	100	16217.22582	2	61	4	1	2	1.02	1.1	2	39	0	35.55	0	0	1	16	4.1025641	5.6	1.7	0.6	3.1	4.24	11.9	210	1.823529412	123.5294118	651	382.9411765	229.7647059	1.094117647	1	2	206	104	1	161.4	107.3	6.97743513	0.664807931	0			1.47	6.28
28285	1	0	0	5	70	45642.96615	1	60	3	1	1	5	0.8	3	39	0	38.96	0	1	1	16	4.1025641	4.9	2.7	0.3	1.7	3.99	10	191	0.62962963	70.74074074	324.7	120.2592593	36.07777778	0.188888889	2		142	72	1	180.4	128.5	8.218821883	0.712305987	0			0.98	3.47
80129	1	1	0	1	28	92142.26742	1	76	3	3	1	4.84	1.96	2	39	0	46.3	0	0	3	16	4.1025641	7.2	1.6	0.8	4.6	3.98	12.6	274	2.875	171.25	1260.4	787.75	630.2	2.3	1	1	102	58	1	164.9				1	97	2.017	1.01	3.52
96906	0	0	0		15	54765.71576	1	74	3	3	1	2.48	1.01	2	39	0	31.7	0	0	1	16	4.1025641	6.6	1.9	0.6	3.9	4.83	14.1	217	2.052631579	114.2105263	846.3	445.4210526	267.2526316	1.231578947	1	1	144	80	1	172.3	114.7	6.999906253	0.665699362	0			1.09	4.5
43022	0	0	0		148	21853.19142	2	46	4	1	2	0.8	0.72	3	40	0	25.45	0	0	3	16.4	4.1	6.8	2.1	0.4	4.2	4.32	10	305	2	145.2380952	1281	610	244	0.8	1	1			1	155.2	84	4.165020558	0.541237113	1			1.24	5.46
67285	0	0	0		94	23916.21524	2	70	2	3	2	2.89	0.69	2	40	0	36.6	0	0	3	16.4	4.1	5.6	1.3	0.5	3.6	4.27	12.4	270	2.769230769	207.6923077	972	747.6923077	373.8461538	1.384615385	2		156	90	1	156.6	115.3	8.879417745	0.736270754	0	110	3.258	1.34	5.17
85777	0	0	0		44	8405.946464	2	68	2	1	2	1.32	0.46	2	40	1	33.8	0	0	2	16.4	4.1	8.5	1.6	0.6	6.2	4.65	12	172	3.875	107.5	1066.4	666.5	399.9	2.325	1	1	118	44	1	150.8	112.1	9.07951245	0.7433687	1	88	1.94	1.42	3.83
92419	0	0	0		41	83118.56439	2	45	3	3	1	1.65	0.7	2	40	0	41.6	0	1	1	16.4	4.1	11	2.9	0.7	7.2	4.7	11.6	331	2.482758621	114.137931	2383.2	821.7931034	575.2551724	1.737931034	2		134	86	1	167	117.9	8.048505104	0.705988024	0	89	2.431	1.16	4.06
101612	0	0	0		34	17882.25226	1	75	4	2	2	5	1.16	2	40	0	23.4	1	0	1	16.4	4.1	3.6	1.6	0.4	1.4	5.65	15	164	0.875	102.5	229.6	143.5	57.4	0.35	2		148	70	1	169.6	88.2	3.742539617	0.52004717	0	47	3.233	1.84	5.3
99914	0	0	0		23	22378.12797	2	70	4	2	2	1.39	0.86	2	40	0	34.5	0	1	1	16.4	4.1	8	3.1	0.4	4	4.82	11.9	259	1.290322581	83.5483871	1036	334.1935484	133.6774194	0.516129032	1	1	130	74	1	157.1	109	7.72513201	0.693825589	0	73	3.103	1.14	4.63
97040	0	0	0		16	27868.53143	2	58	4	2	2	1.08	0.91	2	40	1	28.1	1	1	1	16.4	4.1	7.9	2.8	0.7	4.3	4.87	13.5	199	1.535714286	71.07142857	855.7	305.6071429	213.925	1.075	1	1	116	74	1	157	90.6	4.919068623	0.577070064	1			2.48	4.84
46343	0	0	0		133	11226.48663	2	65	4	1	1	2.92	1.22	3	41	1	42.52	0	0	3	16.8	4.09756098	6.2	1.8	0.4	3.4	5.05	10.7	283	1.888888889	157.2222222	962.2	534.5555556	213.8222222	0.755555556	1	1	144	54	1	164.1	124	9.430154926	0.755636807	0	324	3	1.29	5.97
57794	0	0	0		131	56035.53093	1	32	3	3	2	5	1.16	2	41	0	21.31	0	1	1	16.8	4.09756098	6.4	2.2	0.7	3.1	4.84	12.6	285	1.409090909	129.5454545	883.5	401.5909091	281.1136364	0.986363636	2		116	92	1	175.3	85.7	3.152550422	0.488876212	0			1.09	4.6
83007	0	0	0		83	12777.39307	1	66	1	1	1	1.02	0.73	2	41	0	29.3	0	0	1	16.8	4.09756098	5.4	0.9	0.5	3.8	4.66	12.8	271	4.222222222	301.1111111	1029.8	1144.222222	572.1111111	2.111111111	2		122	80	1	165.1	105.2	6.296821776	0.637189582	0			1.27	7.5
74025	0	0	0		80	23406.33672	1	45	3	3	2	1.63	0.86	1	41	0	27.7	1	1	1	16.8	4.09756098	7.6	2	0.5	4.8	4.8	11.3	307	2.4	153.5	1473.6	736.8	368.4	1.2	2		112	80	1	172.9	98.4	4.747356754	0.569115095	0			1.24	4.58
97188	0	0	0		30	14986.61179	2	80	3	1	2	1.82	0.92	2	41	0	28.99	0	0	3	16.8	4.09756098	8.9	1.7	0.8	5.9	4.37	12	244	3.470588235	143.5294118	1439.6	846.8235294	677.4588235	2.776470588	1	1			1					1	127	0.672	1.11	2.43
53114	0	0	0		113	6974.064996	1	66	1	1	2	0.75	4.9	2	42	1	26.97	0	0	3	17.2	4.0952381	6.1	2.8	0.5	2.6	5.85	14.7	252	0.928571429	90	655.2	234	117	0.464285714	1	1	124	36	1	153.2				1	169	1.06	1.11	3.05
53262	1	0	0	8	23	11093.38878	1	80	5	3	1	1.3	0.8	2	32	1	21.91	0	0	1	13.1	4.09375	3.9	0.8	0.3	2.6	4.39	12.7	124	3.25	155	322.4	403	120.9	0.975	1	1	130	62	1	161.3				0			1.01	3.85
35805	0	0	0		171	24218.64308	1	45	4	3	1	5	0.8	1	33	0	36.31	1	1	1	13.5	4.09090909	5.3	1.6	0.3	3.2	4.15	14.4	291	2	181.875	931.2	582	174.6	0.6	1	1	152	102	1	181.1	118.6	6.729470375	0.654886803	0	318	3.724	1.6	6.98
57939	0	0	0		118	15296.17406	2	71	4	1	1	1.97	1.34	2	33	0	44.95	0	0	2	13.5	4.09090909	8.1	2.2	0.7	4.7	3.93	12.9	255	2.136363636	115.9090909	1198.5	544.7727273	381.3409091	1.495454545	1	1	150	72	1	159.4	123.3	9.952377596	0.773525721	0			1.24	6.08
101667	0	0	0		35	6213.46879	2	64	2	1	2	0.37	0.85	1	33	0	33.9	0	0	3	13.5	4.09090909	5.3	3.1	0.4	1.6	5.15	13.8	276	0.516129032	89.03225806	441.6	142.4516129	56.98064516	0.206451613	1	1	144	78	1	158.9	116.4	8.774953945	0.732536186	0			1.14	3.7
28309	0	0	0		202	5821.270486	2	19	4	3	2	0.6	0.6	2	34	0	36.12	0	1	1	13.9	4.08823529	7.5	2.1	0.6	4.6	4.75	11.8	468	2.19047619	222.8571429	2152.8	1025.142857	615.0857143	1.314285714	1	2	112	64	1	163.2	102.7	6.107670239	0.629289216	0			1.29	5.15
33630	0	0	0		159	21287.66521	2	36	4	1	2	0.34	0.6	1	34	0	24.43	0	0	1	13.9	4.08823529	11.2	4.9	1.1	5	4.57	11.2	165	1.020408163	33.67346939	825	168.3673469	185.2040816	1.12244898	1	1	158	66	1	173.8	80.5	2.694195845	0.463176064	0	45	0.724	1.42	2.38
60902	0	0	0		116	18220.52801	2	49	3	2	1	1.16	0.59	1	34	0	55.6	0	0	1	13.9	4.08823529	9.1	2	0.3	6.7	4.27	13.1	275	3.35	137.5	1842.5	921.25	276.375	1.005	2		130	76	1	160.6	156.2	16.65685116	0.97260274	0	131	1.914	1.71	4.29
53842	1	0	0	5	75	29419.78757	2	80	3	3	2	3.6	1.3	3	34	1	33.02	0	0	1	13.9	4.08823529	11	2.3	1.1	7.3	4.46	14.4	313	3.173913043	136.0869565	2284.9	993.4347826	1092.778261	3.491304348	1	1	146	46	1	161	113.4	8.004550716	0.704347826	0	166	4.37	1.01	6.23
43138	1	0	1	2	67	23741.63219	1	46	4	3	2	0.23	0.72	2	34	0	25.35	0	0	1	13.9	4.08823529	3.7	0.9	0.7	2	4.55	15.1	128	2.222222222	142.2222222	256	284.4444444	199.1111111	1.555555556	2		144	78	1	160.5	87.3	4.219857952	0.543925234	0			1.4	3.34
96339	0	0	0		30	15649.75986	2	71	4	3	1	1.02	0.89	2	34	0	22.8	0	0	1	13.9	4.08823529	4.7	1.9	0.6	2	4.91	13.1	167	1.052631579	87.89473684	334	175.7894737	105.4736842	0.631578947	1	1	182	80	1	163.4	89.8	4.335955585	0.549571603	0			1.32	5.87
96766	0	0	0		19	15215.36572	2	52	4	3	2	0.59	0.81	2	34	0	35.2	0	0	1	13.9	4.08823529	8.3	2.2	0.4	5.5	3.99	12.3	339	2.5	154.0909091	1864.5	847.5	339	1	2		128	80	1	161.4	107.8	7.055662197	0.667905824	0	83	3.776	1.27	5.48
46112	0	0	0		148	43177.79145	2	76	3	2	2	3.85	0.8	2	35	1	28.99	0	0	3	14.3	4.08571429	10.9	5.7	0.8	4.2	4.95	14.3	296	0.736842105	51.92982456	1243.2	218.1052632	174.4842105	0.589473684	1	1	132	68	1					1	155	3.026	1.03	4.86
50147	0	0	0		137	24643.98243	2	39	4	2	1	2.11	0.68	1	35	1	31.2	0	1	1	14.3	4.08571429	8.5	2.6	0.5	5.4	3.63	10.6	299	2.076923077	115	1614.6	621	310.5	1.038461538	1	1	130	80	1	156.7	94.7	5.526440642	0.604339502	0			1.91	5.51
61459	0	0	0		128	21077.98659	1	51	4	2	2	0.74	0.64	1	35	1	53.39	0	0	1	14.3	4.08571429	12.5	3.1	0.5	8.4	4.85	14	301	2.709677419	97.09677419	2528.4	815.6129032	407.8064516	1.35483871	1	1	108	66	1	186	155.7	11.91390912	0.837096774	1			0.78	3.72
74537	0	0	0		74	34952.41285	2	23	4	2	2	0.77	0.65	1	35	0	31.5	0	0	2	14.3	4.08571429	10.2	2.6	1.1	6.1	3.87	12.4	338	2.346153846	130	2061.8	793	872.3	2.580769231	2		144	88	1	155.5	104.1	7.094883179	0.669453376	0	97	2.017	0.93	3.44
95863	0	0	0		22	35026.53823	2	80	4	3	2	2.11	1.41	1	35	0	35.8	0	0	3	14.3	4.08571429	5	2	0.4	2.3	3.9	11.8	157	1.15	78.5	361.1	180.55	72.22	0.46	1	9	104	48	1	159.2	115.8	8.631839436	0.727386935	0	36	2.741	1.45	4.37
49743	0	0	0		142	11514.36424	2	58	2	3	1	5	0.62	2	36	1	45.31	0	0	1	14.7	4.08333333	8.6	2.1	0.6	5.7	5.65	13.9	247	2.714285714	117.6190476	1407.9	670.4285714	402.2571429	1.628571429	1	1	96	54	1	168.6	126	9.192095064	0.747330961	0			1.11	3.54
43127	0	0	0		134	22368.06842	2	53	4	3	1	0.97	0.92	2	36	0	29.04	1	1	2	14.7	4.08333333	5.9	1.6	0.6	3.5	4.17	12.8	252	2.1875	157.5	882	551.25	330.75	1.3125	1	1	146	90	1	162.3	100.7	5.899093196	0.620455946	1			2.46	6.57
70420	0	0	0		105	24129.78456	2	55	2	1	2	0.43	0.91	3	36	1	39.4	0	0	1	14.7	4.08333333	7.8	1.7	0.6	5.3	4.54	12.2	287	3.117647059	168.8235294	1521.1	894.7647059	536.8588235	1.870588235	1	1	120	66	1	159.4	122	9.712684546	0.765370138	0			1.06	4.22
61193	1	0	1	2	64	12773.83223	1	80	3	1	1	0.96	0.89	1	36	0	23.72	0	0	1	14.7	4.08333333	6.3	1.3	0.7	4.1	3.61	12.1	187	3.153846154	143.8461538	766.7	589.7692308	412.8384615	2.207692308	1	1			1	171.8				0			0.85	4.09
88145	0	0	0		59	16337.57471	2	75	4	2	2	1.22	1.21	3	36	0	40	0	0	3	14.7	4.08333333	5.7	2.2	0.2	3.2	4.34	12.1	165	1.454545455	75	528	240	48	0.290909091	1	1	104	46	1	161.3	136.1	12.12944054	0.843769374	0			2.17	6.75
88738	0	0	0		46	21549.48496	2	58	4	3	1	5	1.22	3	36	1	36.9	1	0	1	14.7	4.08333333	6.2	2	0.3	3.7	4.85	11.7	287	1.85	143.5	1061.9	530.95	159.285	0.555	1	1	130	68	1	166.8	116.6	7.863068372	0.699040767	1	58	2.327	1.55	4.19
43705	1	1	0	1	44	11133.28329	1	80	4	1	2	2.11	1.86	3	36	1	31.27	0	0	3	14.7	4.08333333	5.7	1.3	0.4	3.7	3.87	11.2	214	2.846153846	164.6153846	791.8	609.0769231	243.6307692	1.138461538	1	2	134	44	1	166.8	104.8	6.084096896	0.628297362	1			1.14	4.11
98905	0	0	0		37	21449.75139	1	63	3	2	2	1.44	0.84	1	36	0	25.4	1	1	1	14.7	4.08333333	9.1	2.5	0.9	5.5	4.69	13.7	384	2.2	153.6	2112	844.8	760.32	1.98	1	1	126	88	1	172.6	98.3	4.756142644	0.569524913	0	179	3.672	1.32	5.92
94412	0	0	0		33	16330.12719	1	80	1	1	1	0.61	1.03	3	36	0	27.9	0	0	1	14.7	4.08333333	5.7	2.3	0.5	2.8	4.28	12.9	161	1.217391304	70	450.8	196	98	0.608695652	2		148	60	1	157.2				0			1.09	4.99
94583	0	0	0		25	15135.03342	1	80	3	1	2	1.19	1.21	1	36	0	21.3	0	0	1	14.7	4.08333333	15.8	1.4	1.2	12.3	4.16	12.6	370	8.785714286	264.2857143	4551	3250.714286	3900.857143	10.54285714	1	1	144	54	1	168.1	85.4	3.510668905	0.508030934	0	79	2.327	1.76	4.5
95382	0	0	0		25	15334.66745	1	60	4	2	1	5	1.53	2	36	0	31.9	1	1	2	14.7	4.08333333	5.5	2.9	0.7	1.6	5.07	14.7	192	0.551724138	66.20689655	307.2	105.9310345	74.15172414	0.386206897	1	1	138	90	1	166.8	104.8	6.084096896	0.628297362	0	82	4.293	1.22	5.92
101196	0	0	0		17	13790.86349	2	71	4	3	2	0.37	0.94	1	36	1	28.1	0	0	1	14.7	4.08333333	5.5	1.1	0.4	3.7	4.45	12.5	214	3.363636364	194.5454545	791.8	719.8181818	287.9272727	1.345454545	1	1	124	60	1	157	93.7	5.355949169	0.596815287	0	60	2.431	1.55	4.29
99262	0	0	0		17	9185.040869	1	63	4	1	2	3.71	0.93	2	36	0	25.5	1	0	1	14.7	4.08333333	4.9	1.5	0.5	2.8	5.36	15.6	194	1.866666667	129.3333333	543.2	362.1333333	181.0666667	0.933333333	1	1	124	80	1	176.4	97.1	4.354200636	0.550453515	0	51	2.612	1.14	4.01
8687	0	0	0		247	7569.822985	2	48	1	1	1	1.17	0.4	2	37	0	32.86	0	1	2	15.1	4.08108108	9.6	2.4	0.4	6.3	4.41	12.3	340	2.625	141.6666667	2142	892.5	357	1.05	2		148	84	1	147.3	101.5	7.60031103	0.689069925	0	139	3.18	1.09	4.99
15121	1	0	0	10	164	24733.53537	1	70	3	3	1	2.11	1.8	3	37	0	29.28	0	1	1	15.1	4.08108108	2.3	1.7	0.1	0.5	2.84	10.1	81	0.294117647	47.64705882	40.5	23.82352941	2.382352941	0.029411765	1	1	134	78	1	176.5	111	6.09830067	0.628895184	0			0.72	4.32
42025	0	0	0		145	27067.65119	2	43	4	2	2	1.93	0.72	1	37	0	29.95	0	1	1	15.1	4.08108108	9.5	3.1	0.8	5.4	3.74	11.1	251	1.741935484	80.96774194	1355.4	437.2258065	349.7806452	1.393548387	2		166	70	1	159.3	96.4	5.544881416	0.60514752	0	60	2.922	1.78	5.02
88599	0	0	0		57	17438.6817	1	80	3	3	2	1.02	2.78	2	37	0	27	0	0	2	15.1	4.08108108	10.3	2.7	1.1	4.9	3.84	11.6	241	1.814814815	89.25925926	1180.9	437.3703704	481.1074074	1.996296296	1	1	114	76	1	161.7				1			0.8	2.66
83963	0	0	0		40	29204.59858	2	44	4	3	2	1.51	0.73	2	37	0	52.1	0	0	1	15.1	4.08108108	5	1.9	0.5	2.5	4.22	11.6	280	1.315789474	147.3684211	700	368.4210526	184.2105263	0.657894737	1	1	138	94	1	167.9				0	67	2.845	1.47	4.65
100274	0	0	0		27	23286.3338	2	60	5	1	1	0.74	0.76	2	37	0	38.6	0	0	1	15.1	4.08108108	5.4	1.3	0.6	3.2	4.54	12.1	183	2.461538462	140.7692308	585.6	450.4615385	270.2769231	1.476923077	1	1	140	84	1	156.8	116.2	9.014528725	0.741071429	1	129	2.198	1.29	4.16
94908	0	0	0		25	15704.31434	2	56	4	3	1	2.49	1.06	2	37	1	38.4	0	0	3	15.1	4.08108108	7.4	3.1	0.8	3.3	4.08	11.7	291	1.064516129	93.87096774	960.3	309.7741935	247.8193548	0.851612903	1	1	154	78	1	171.1	131.2	9.754601922	0.766803039	0			1.01	6.85
98690	1	0	0	10	7	6431.154633	1	80	4	3	1	5	1.57	2	37	0	36	1	0	1	15.1	4.08108108	6	1.5	0.8	3.4	4.18	12.9	176	2.266666667	117.3333333	598.4	398.9333333	319.1466667	1.813333333	1	1	152	94	1	172.8	115.4	7.053592979	0.667824074	0			1.97	4.91
14787	0	0	0		212	35392.26807	2	33	4	3	2	4.66	0.6	2	38	1	46.84	0	1	1	15.5	4.07894737	8.7	2.7	0.4	5.5	4.66	12.6	413	2.037037037	152.962963	2271.5	841.2962963	336.5185185	0.814814815	2		134	88	1	169.9	109.5	6.47396256	0.644496763	0	73	2.9	1.16	4.45
20917	1	1	0	1	166	9983.163005	1	66	4	1	2	0.6	0.9	1	38	0	25.76	0	0	1	15.5	4.07894737	3.8	1.3	0.3	2.1	5.03	13.5	344	1.615384615	264.6153846	722.4	555.6923077	166.7076923	0.484615385	1	1	142	96	1	174	95.2	4.285527594	0.547126437	0	70	5.77	1.14	7.27
60187	0	0	0		131	9343.294839	1	64	4	2	2	3.46	0.96	3	38	1	32.86	1	1	1	15.5	4.07894737	7.9	2.8	0.9	3.8	3.76	11	212	1.357142857	75.71428571	805.6	287.7142857	258.9428571	1.221428571	1	1	124	64	1	173.3	106	5.694354979	0.611656088	1			1.55	4.5
40963	1	1	0	1	121	85543.31643	1	55	3	3	2	2.65	1.4	2	38	0	39.67	1	0	1	15.5	4.07894737	13	2.7	0.8	9.4	5.11	14.5	394	3.481481481	145.9259259	3703.6	1371.703704	1097.362963	2.785185185	1	1	140	88	1	182	138.7	9.616982006	0.762087912	1	180	4.965	1.24	7.14
56953	0	0	0		119	18621.61259	1	58	4	3	2	0.89	1.32	1	38	0	27.7	0	0	1	15.5	4.07894737	6.4	1.5	0.4	4.2	4.31	12.1	335	2.8	223.3333333	1407	938	375.2	1.12	1	1			1	185.1	102	4.366630111	0.551053485	1			1.53	4.86
45998	1	0	1	2	105	11071.20016	1	78	1	1	1	0.73	1.32	2	38	0	33.49	0	0	3	15.5	4.07894737	4.9	1.4	0.6	2.8	4.29	12.5	230	2	164.2857143	644	460	276	1.2	1	2	148	60	1	158	116	8.820787811	0.734177215	0			0.57	3.52
78134	0	0	0		83	15368.39842	2	57	4	3	2	2.11	1.68	1	38	1	28.99	0	0	1	15.5	4.07894737	9.8	2.3	0.6	6.4	3.97	10.9	266	2.782608696	115.6521739	1702.4	740.173913	444.1043478	1.669565217	1	1	116	48	1	161.7	141.5	13.16540827	0.875077304	1			0.85	5.33
81640	1	0	0	10	76	26706.99242	2	70	3	2	2	1.39	0.74	3	38	0	37.7	0	0	1	15.5	4.07894737	7.3	1.3	0.7	4.8	4.81	14.6	167	3.692307692	128.4615385	801.6	616.6153846	431.6307692	2.584615385	1	1	146	74	1	164.7	125.1	9.543653863	0.759562842	0			1.34	4.84
83510	0	0	0		73	27660.84406	1	54	4	2	2	0.97	0.92	3	38	0	32.8	0	0	1	15.5	4.07894737	7	2.2	0.7	3.9	4.45	13.4	180	1.772727273	81.81818182	702	319.0909091	223.3636364	1.240909091	2		130	80	1	181.3	113.9	6.082746284	0.628240485	0			0.75	4.29
78245	0	0	0		71	19738.872	2	72	5	3	1	5	0.98	2	38	1	29.7	0	0	1	15.5	4.07894737	9.3	2.6	0.7	5.8	4.86	13.3	324	2.230769231	124.6153846	1879.2	722.7692308	505.9384615	1.561538462	1	1	124	66	1	156.4	101.1	6.520922421	0.646419437	1			0.98	6.62
74751	0	0	0		63	20356.44244	2	53	4	3	1	1.64	0.74	2	38	0	37.1	0	0	2	15.5	4.07894737	4	1.3	0.5	2	4.05	11.4	224	1.538461538	172.3076923	448	344.6153846	172.3076923	0.769230769	1	1	138	78	1	150.9	108	8.311133579	0.715705765	0	34	2.689	2.17	5.04
85033	0	0	0		58	9634.042185	2	70	2	1	2	0.46	0.92	2	38	1	28.5	0	0	1	15.5	4.07894737	6.6	2	0.5	3.9	5.41	12.5	227	1.95	113.5	885.3	442.65	221.325	0.975	1	1			1	161.6	92.4	4.804652317	0.571782178	0	95	3.258	1.78	5.53
88439	0	0	0		44	94221.62071	2	47	3	3	1	5	0.94	3	38	0	40.3	1	1	1	15.5	4.07894737	5.1	1.9	0.5	2.5	4.59	13	248	1.315789474	130.5263158	620	326.3157895	163.1578947	0.657894737	2		134	66	1	167.7	109.8	6.725845593	0.654740608	0	154	4.267	1.27	6.34
98893	0	0	0		35	10992.34824	1	69	2	1	1	2.11	0.91	2	38	1	29.5	1	1	3	15.5	4.07894737	5.7	1.6	0.6	3.3	4.49	12.8	150	2.0625	93.75	495	309.375	185.625	1.2375	1	1	140	90	1	154.8	103.6	7.089739796	0.669250646	1			1.4	4.32
94571	0	0	0		35	27115.08636	2	80	3	3	1	3.4	0.75	3	38	0	25.6	0	0	3	15.5	4.07894737	5.7	1.2	0.6	3.8	5.19	15.6	238	3.166666667	198.3333333	904.4	753.6666667	452.2	1.9	1	1	128	0	1	167.4	97.1	4.983978744	0.58004779	0	118	3.362	1.78	5.77
96712	0	0	0		22	74156.84823	2	80	3	3	2	1.88	1.13	2	38	0	32.9	0	0	3	15.5	4.07894737	6.5	1.5	0.5	4.3	4.65	13.3	213	2.866666667	142	915.9	610.6	305.3	1.433333333	1	1	156	72	1	156.5	117.5	9.291147733	0.750798722	0	154	2.457	1.55	4.81
99868	0	0	0		17	170077.0841	2	70	3	3	2	5	1.19	2	38	0	39.4	1	0	1	15.5	4.07894737	4.5	0.9	0.5	2.9	3.71	11.5	164	3.222222222	182.2222222	475.6	528.4444444	264.2222222	1.611111111	1	1	116	58	1	153.3	116.8	9.611654621	0.761904762	1	18	0.647	2.64	3.39
12021	0	0	0		225	25814.77093	2	50	4	3	1	3.85	0.8	2	39	0	52.89	1	1	1	15.9	4.07692308	7.8	2.1	1	4.5	4.53	11.6	266	2.142857143	126.6666667	1197	570	570	2.142857143	2		130	72	1	153	124.8	11.23474654	0.815686275	0			1.5	5.9
18488	0	0	0		222	29659.48546	2	39	1	1	1	1.02	0.6	2	39	0	51.85	0	0	3	15.9	4.07692308	5.8	1.5	0.3	3.9	4.89	13.2	430	2.6	286.6666667	1677	1118	335.4	0.78	1	1			1	146.9	124.6	12.27344421	0.848196052	0	89	3.41	1.32	5.2
27828	1	0	0	10	139	25056.51092	1	63	3	2	1	1.07	0.9	3	39	0	28.15	0	0	1	15.9	4.07692308	5.6	1.9	1.1	2.3	5.03	17.4	328	1.210526316	172.6315789	754.4	397.0526316	436.7578947	1.331578947	1	1			1	175.4	115.4	6.804985216	0.657924743	0	155	3.258	1.5	5.56
71844	0	0	0		92	19397.9693	2	43	4	1	1	0.4	0.88	3	39	0	33.6	0	0	2	15.9	4.07692308	11	2.1	0.7	8	4.03	12.3	493	3.80952381	234.7619048	3944	1878.095238	1314.666667	2.666666667	1	2	126	78	1	147.3	102.4	7.760847933	0.695179905	0			1.16	6.28
49159	1	0	0	10	83	14110.60255	2	75	4	1	2	0.7	1.12	1	39	0	32.66	0	0	1	15.9	4.07692308	6.3	1.5	0.3	4.2	5.76	15.2	252	2.8	168	1058.4	705.6	211.68	0.84	1	1	162	92	1	160	107.5	7.156447369	0.671875	1	89	4.836	1.34	6.65
92347	0	0	0		43	24308.21448	1	46	4	3	1	3.43	1.44	2	39	1	47.2	0	1	3	15.9	4.07692308	6.8	1.9	0.7	3.8	5.23	13.1	221	2	116.3157895	839.8	442	309.4	1.4	1	1	134	88	1	175.6	143.2	11.22860004	0.815489749	0	88	1.862	1.11	3.44
96529	0	0	0		27	7155.138108	1	66	5	1	1	2.98	0.88	2	39	1	22.8	1	0	1	15.9	4.07692308	6.3	1.9	0.5	3.6	6.35	12.8	216	1.894736842	113.6842105	777.6	409.2631579	204.6315789	0.947368421	2		154	64	1	165.8	88.7	4.038498454	0.534981906	0	173	4.163	1.37	6.44
98423	0	0	0		18	17639.81844	2	80	4	2	2	0.91	0.82	2	39	0	22.4	0	0	3	15.9	4.07692308	4.9	1.5	0.5	2.8	4.24	11.4	224	1.866666667	149.3333333	627.2	418.1333333	209.0666667	0.933333333	1	1	166	88	1	164.2	88.3	4.094479419	0.537758831	0	54	1.94	1.71	3.93
97642	0	0	0		15	9214.28313	1	74	3	2	1	2.3	1.14	3	39	0	34.9	1	1	1	15.9	4.07692308	7.2	1.3	0.6	4.9	5.38	14.8	216	3.769230769	166.1538462	1058.4	814.1538462	488.4923077	2.261538462	1	1			1	167	117.5	7.984353925	0.703592814	1	63	1.914	1.71	3.96
86432	1	1	0	1	3	17927.00665	1	80	5	3	1	0.82	1.08	3	39	1	16.6	0	0	1	15.9	4.07692308	7.1	0.6	0.7	5.5	4.6	11.4	193	9.166666667	321.6666667	1061.5	1769.166667	1238.416667	6.416666667	1	1	138	66	1	162.2				1			2.48	3.98
28791	0	0	0		183	29102.08356	2	44	5	2	2	0.79	1.2	1	40	0	34.33	0	0	1	16.3	4.075	7.9	2.3	1	4.4	4.37	10	367	1.913043478	159.5652174	1614.8	702.0869565	702.0869565	1.913043478	1	1	130	84	1	167.4	104.6	6.002480312	0.624850657	0			1.47	5.02
51900	0	0	0		111	18281.81519	2	70	4	1	2	5	0.68	3	40	1	38.54	0	0	3	16.3	4.075	6.3	2.7	0.5	2.9	5.06	13.3	395	1.074074074	146.2962963	1145.5	424.2592593	212.1296296	0.537037037	1	1	166	72	1	162.2	123.5	9.597144238	0.761405672	0	75	2.612	1.45	4.45
71407	0	0	0		92	20918.39037	2	49	4	3	1	5	0.73	2	40	0	33.6	0	0	1	16.3	4.075	5.5	1.8	0.4	3.2	4.51	12.2	361	1.777777778	200.5555556	1155.2	641.7777778	256.7111111	0.711111111	1	1	150	78	1	164.3	103.7	6.152298374	0.631162508	0			1.81	5.28
36791	1	0	1	2	54	12556.92334	1	75	4	2	2	0.96	0.9	2	40	0	30.74	0	0	3	16.3	4.075	6.4	1.3	0.7	4.2	4.83	12	265	3.230769231	203.8461538	1113	856.1538462	599.3076923	2.261538462	1	1	152	100	1	169.3	109.6	6.544230629	0.64737153	1	79	2.483	1.6	4.5
74823	1	0	0	10	24	26341.76989	1	67	3	1	1	1.25	1.24	3	40	1	48.1	0	0	3	16.3	4.075	10.9	2.9	0.9	6.6	4.61	13.6	341	2.275862069	117.5862069	2250.6	776.0689655	698.462069	2.048275862	1	1	118	66	1	173.6	150.6	12.91131875	0.867511521	1	137	2.379	1.27	4.34
99303	0	0	0		19	18561.06233	2	68	4	3	2	2.82	1.96	2	40	0	26.3	1	1	1	16.3	4.075	8.9	3	1.2	4.1	3.04	8.9	266	1.366666667	88.66666667	1090.6	363.5333333	436.24	1.64	1	1	174	84	1	164.1	97.4	5.282438326	0.593540524	0			1.19	4.89
4170	1	1	0	1	8	8723.171722	1	65	4	1	1	2.11	2.3	3	40	1	31.87	0	0	1	16.3	4.075	6.6	1.6	0.6	4.2	4.95	13.7	181	2.625	113.125	760.2	475.125	285.075	1.575	2		136	86	1	188.3	117	5.92005136	0.621348911	1			1.17	5.38
25657	1	0	1	2	41	26982.57036	1	69	3	3	2	1	0.9	1	41	1	25.26	0	0	1	16.7	4.07317073	16.7	2.3	0.5	13.8	4.91	15	324	6	140.8695652	4471.2	1944	972	3	1	1	182	88	1	173.1	101	5.059175807	0.583477759	1	76	3.439	2.95	6.78
89585	0	0	0		41	50320.54092	2	74	3	2	2	1.07	0.51	2	41	0	51.6	0	1	2	16.7	4.07317073	10.5	4.7	0.8	4.7	4.42	11.9	220	1	46.80851064	1034	220	176	0.8	1	1	136	70	1	155.4	134	12.73738048	0.862290862	0			1.4	3.39
91004	0	0	0		40	15623.47419	1	63	4	1	2	3.28	1.17	1	41	0	21.4	1	0	1	16.7	4.07317073	6.6	1.6	0.8	4.1	4.74	13.6	133	2.5625	83.125	545.3	340.8125	272.65	2.05	1	1	150	64	1	174.3	81.7	2.791140495	0.468732071	0	110	0.931	1.81	3.31
65644	0	0	0		107	18905.69578	2	19	4	3	1	0.23	0.78	2	42	0	30.5	1	1	1	17.1	4.07142857	5.1	1.7	0.4	2.6	5.39	10.9	481	1.529411765	282.9411765	1250.6	735.6470588	294.2588235	0.611764706	2		120	80	1	172.3	95	4.373066422	0.5513639	0			1.73	4.37
43727	0	0	0		137	20563.97936	2	46	2	1	1	0.66	0.72	2	43	0	33.1	0	0	2	17.5	4.06976744	7.9	3	0.7	3.7	4.45	9.3	479	1.233333333	159.6666667	1772.3	590.7666667	413.5366667	0.863333333	2		110	86	1	154	108	7.923125608	0.701298701	0	129	3.517	1.42	5.61
58820	0	0	0		116	13975.60567	2	80	4	2	2	1.39	1.17	2	44	0	17.73	0	1	3	17.9	4.06818182	16.8	2.6	0.7	13.2	6.18	13.3	557	5.076923077	214.2307692	7352.4	2827.846154	1979.492308	3.553846154	1	1			1	153	68.8	2.463512576	0.449673203	0			2.12	5.82
63007	1	1	0	1	44	49762.05469	1	80	3	2	1	2.38	1.25	2	44	0	20.7	0	0	3	17.9	4.06818182	6.6	1.3	0.8	4.5	2.83	9.1	222	3.461538462	170.7692308	999	768.4615385	614.7692308	2.769230769	1	1	180	46	1	171.3	85	3.28791201	0.496205487	0			1.37	2.95
76747	1	1	0	1	40	15365.76034	2	80	3	1	2	1.2	1.13	2	44	1	45.2	0	0	1	17.9	4.06818182	14.8	2.4	1.1	10.7	7.55	16.8	488	4.458333333	203.3333333	5221.6	2175.666667	2393.233333	4.904166667	1	1	144	48	1	156.8	137	13.1197998	0.87372449	0			1.09	3.7
17258	0	0	0		214	47919.94832	2	37	2	3	2	0.99	0.7	1	30	0	46.69	1	1	1	12.2	4.06666667	6.3	1.8	0.6	3.6	4.7	15.1	307	2	170.5555556	1105.2	614	368.4	1.2	1	1	120	82	1	162.9	134.1	11.47107672	0.82320442	0	95	2.61	0.96	4.06
12835	1	0	0	9	94	58194.52862	2	50	3	2	2	4.25	0.7	1	45	0	30.23	0	0	1	18.3	4.06666667	6.2	1.4	0.4	4.3	4.98	14.1	506	3.071428571	361.4285714	2175.8	1554.142857	621.6571429	1.228571429	2		136	62	1	155.5	102.7	6.868038386	0.660450161	0			1.53	5.12
74534	0	0	0		64	128264.0507	1	65	3	3	2	1.15	0.7	2	32	1	44.6	0	0	1	13	4.0625	4.4	1.1	0.3	2.9	4.53	14	139	2.636363636	126.3636364	403.1	366.4545455	109.9363636	0.790909091	1	2			1	179.6	146.3	11.20041652	0.814587973	0	45	2.793	1.22	4.24
96873	0	0	0		18	12914.22026	2	80	4	3	2	2.11	0.98	2	32	1	44	0	0	3	13	4.0625	3.7	1	0.5	2.1	4.27	12.8	160	2.1	160	336	336	168	1.05	1	1	112	66	1	158.1				0	75	2.379	1.55	4.32
46255	1	0	0	8	9	10270.28658	1	75	3	1	2	1.54	0.98	3	32	1	28.99	0	0	3	13	4.0625	7.1	1.3	0.5	5.1	4.61	12.5	178	3.923076923	136.9230769	907.8	698.3076923	349.1538462	1.961538462	1	1	138	66	1					1	251	1.733	1.01	4.03
52656	0	0	0		113	22496.53928	2	53	4	3	1	4.92	1.02	2	34	0	31.8	0	0	1	13.8	4.05882353	7.3	2	0.6	4.5	4.34	13.3	362	2.25	181	1629	814.5	488.7	1.35	1	1	112	74	1	172.1	112	6.62807634	0.650784428	0	171	2.612	0.91	4.4
27077	1	0	0	10	38	18025.13007	2	80	4	3	2	0.48	1.1	2	34	0	22.67	0	0	1	13.8	4.05882353	7.5	2.7	0.7	3.9	3.91	10.8	309	1.444444444	114.4444444	1205.1	446.3333333	312.4333333	1.011111111	1	2			1	151	80.8	4.040859758	0.535099338	1	59	4.707	1.37	6.39
45433	1	1	0	1	33	29840.2367	2	49	3	3	1	0.94	2.42	1	34	1	42.85	0	1	3	13.8	4.05882353	9.8	2.1	0.5	6.6	4.74	14.5	139	3.142857143	66.19047619	917.4	436.8571429	218.4285714	1.571428571	1	1	154	66	1	160.8	126.7	10.38249295	0.787935323	0	165	1.733	1.42	4.01
26212	0	0	0		191	38295.50978	2	30	4	3	2	0.59	0.8	2	35	0	35.76	0	0	1	14.2	4.05714286	9	1.5	0.4	6.9	4.76	12.6	314	4.6	209.3333333	2166.6	1444.4	577.76	1.84	1	2	116	56	1	163	97.3	5.358588461	0.596932515	0	60	3.801	1.5	5.61
45824	1	0	0	10	126	67096.50826	2	65	5	3	1	2.11	0.52	2	35	1	28.99	0	0	1	14.2	4.05714286	4.6	1.6	0.5	2.4	4.42	12	203	1.5	126.875	487.2	304.5	152.25	0.75	1	1	124	52	1					1			0.65	2.02
52490	0	0	0		118	9387.789425	1	68	4	3	1	4.12	1.08	1	35	1	38.88	1	1	1	14.2	4.05714286	8.9	1.8	0.6	6.3	4.43	13.7	375	3.5	208.3333333	2362.5	1312.5	787.5	2.1	1	1	140	80	1	179.6	128.8	8.350466856	0.71714922	0			1.09	3.93
101771	0	0	0		35	19180.14998	1	80	2	3	2	2.11	1.54	3	35	0	28.99	0	0	3	14.2	4.05714286	6.3	1.8	0.5	3.7	4.22	11.9	368	2.055555556	204.4444444	1361.6	756.4444444	378.2222222	1.027777778	1	1			1					0	144	3.646	0.96	5.35
95891	0	0	0		29	32116.92612	1	56	3	3	2	3.85	0.65	1	35	0	22.8	0	1	1	14.2	4.05714286	7.8	3	1	3.5	4.83	15.5	222	1.166666667	74	777	259	259	1.166666667	1	1			1	175.2	94.5	4.127371371	0.539383562	1	101	2.948	1.5	4.97
101547	0	0	0		27	56276.61277	2	42	3	3	2	1.71	0.66	2	35	0	48.9	0	0	1	14.2	4.05714286	8.5	2.8	0.5	4.7	5.16	14	273	1.678571429	97.5	1283.1	458.25	229.125	0.839285714	2		124	84	1	160.2	128.5	10.81424552	0.802122347	0	212	2.896	1.11	5.09
95723	0	0	0		26	22335.22513	2	80	3	3	1	1.85	0.71	2	35	0	29.6	0	0	1	14.2	4.05714286	5.2	1.5	0.5	3	3.72	12.4	218	2	145.3333333	654	436	218	1	1	1	178	76	1	152.9	102.2	7.068447923	0.668410726	1	66	1.862	2.51	4.71
27971	0	0	0		191	36909.82031	2	42	4	3	1	1.43	1.2	2	36	0	33.47	0	1	1	14.6	4.05555556	7.2	2.1	0.4	4.5	4.57	11.4	271	2.142857143	129.047619	1219.5	580.7142857	232.2857143	0.857142857	1	1	136	78	1	160.2	89.2	4.486471325	0.556803995	0			1.73	4.5
46819	0	0	0		143	16765.47734	2	58	1	1	2	0.71	0.52	2	36	1	41.17	0	0	2	14.6	4.05555556	5.8	1.8	0.4	3.4	4.27	12.4	206	1.888888889	114.4444444	700.4	389.1111111	155.6444444	0.755555556	2		142	48	1	160.3	134.8	12.03728317	0.840923269	0	72	2.405	1.24	4.01
46228	1	0	0	7	67	31701.06483	2	70	3	3	1	0.97	0.69	1	36	1	27.76	0	1	2	14.6	4.05555556	6.5	2.1	0.4	3.5	4.51	12.5	298	1.666666667	141.9047619	1043	496.6666667	198.6666667	0.666666667	1	1	124	50	1	164.7	106.3	6.496393753	0.645415908	1			1.19	4.89
83646	0	0	0		60	20630.97365	1	56	4	1	2	0.77	0.9	1	36	0	21.7	1	0	1	14.6	4.05555556	4.4	1.1	0.6	2.4	4.03	12.6	272	2.181818182	247.2727273	652.8	593.4545455	356.0727273	1.309090909	2		118	80	1	173.8	82.2	2.865658555	0.472957422	0	43	1.784	3.49	5.51
94907	0	0	0		19	62568.65821	2	80	3	3	1	5	0.98	2	36	1	32.5	0	1	2	14.6	4.05555556	7.4	2.4	0.7	4.4	4.39	12.2	159	1.833333333	66.25	699.6	291.5	204.05	1.283333333	1	1			1	151.3	106.4	7.974886411	0.703238599	1			1.24	4.58
97970	0	0	0		17	11806.76391	2	61	4	3	1	0.85	0.95	3	36	0	32.9	0	0	1	14.6	4.05555556	4.1	1.4	0.7	1.9	4.74	13.2	215	1.357142857	153.5714286	408.5	291.7857143	204.25	0.95	1	1	132	76	1	155.1				0	92	2.172	1.68	4.32
14683	1	0	0	7	186	40704.25564	2	67	3	2	1	2.11	1.6	2	37	1	41.89	0	1	1	15	4.05405405	8.2	2.4	0.4	5.1	3.61	10.1	406	2.125	169.1666667	2070.6	862.75	345.1	0.85	1	1			1	153.1	110.4	8.458477409	0.721097322	0	412		1.24	4.55
35722	0	0	0		171	113211.694	2	40	3	2	1	0	0.7	1	37	0	25.6	0	0	1	15	4.05405405	9.8	2.5	0.7	6.1	5.12	12.7	475	2.44	190	2897.5	1159	811.3	1.708	1	1	160	80	1	165.7	101	5.645467305	0.609535305	1	282	2.896	0.65	4.99
37218	1	0	0	5	111	36954.91278	2	80	3	1	2	1.22	0.8	2	37	1	40.86	0	0	2	15	4.05405405	12.1	3.2	0.7	7.9	4.43	13.1	254	2.46875	79.375	2006.6	627.0625	438.94375	1.728125	1	1	150	70	1	148	124.4	12.02491595	0.840540541	0	310	1.862	1.22	4.68
80980	0	0	0		79	21453.7264	2	44	3	3	2	2.2	0.73	1	37	0	18.9	0	1	1	15	4.05405405	7.5	2.1	0.9	4.4	4.73	13.9	288	2.095238095	137.1428571	1267.2	603.4285714	543.0857143	1.885714286	1	1	136	94	1	162	77	2.907420844	0.475308642	0			1.37	4.55
82342	0	0	0		63	32927.166	2	25	4	3	2	2.56	0.83	3	37	0	46.6	0	0	1	15	4.05405405	4.8	1.9	0.6	2.2	4.69	12.7	260	1.157894737	136.8421053	572	301.0526316	180.6315789	0.694736842	1	1	148	100	1	175.4	147	11.94569351	0.838084379	0			0.98	3.9
93345	0	0	0		38	20968.90679	2	36	4	3	2	3.03	0.71	2	37	0	62.7	0	0	1	15	4.05405405	7.8	2.6	0.5	4.5	4.53	12.2	342	1.730769231	131.5384615	1539	591.9230769	295.9615385	0.865384615	2		136	84	1	166.1	165	17.45310016	0.993377483	0	59	3.543	1.53	5.38
78072	1	0	0	8	34	15994.3181	1	77	5	1	1	0.86	2.05	3	37	1	22.9	0	0	1	15	4.05405405	10.2	2.3	1	6.4	4.96	13.5	150	2.782608696	65.2173913	960	417.3913043	417.3913043	2.782608696	2		142	78	1	164.4	96	5.069380227	0.583941606	0	74	1.215	1.01	2.61
100853	0	0	0		31	26547.75301	1	80	1	3	1	3.37	1.73	2	37	1	32.1	0	1	1	15	4.05405405	3.7	0.7	0.4	2.4	3.77	13.2	128	3.428571429	182.8571429	307.2	438.8571429	175.5428571	1.371428571	2		156	80	1	170.1	120.2	8.06609144	0.706643151	0	102	3.62	2.04	6.18
26632	1	0	0	10	28	16866.76144	1	82	3	3	2	1.61	0.6	1	37	0	22.59	0	0	1	15	4.05405405	4.1	1.1	0.4	2.6	3.72	12.5	151	2.363636364	137.2727273	392.6	356.9090909	142.7636364	0.945454545	2		136	76	1	173				0			2.07	3.75
102055	0	0	0		21	23363.24618	2	69	3	1	1	0.31	0.94	3	37	0	41.4	0	1	3	15	4.05405405	9.8	1.7	0.7	6.8	4.86	13.5	231	4	135.8823529	1570.8	924	646.8	2.8	1	1	132	58	1	158.8	127.1	10.76071081	0.800377834	0	112	2.25	1.22	4.03
542	0	0	0		234	8126.34777	2	40	1	1	1	2.4	0.5	1	38	0	36.07	0	0	3	15.4	4.05263158	15.6	2.3	1	12.3	4.04	11.4	363	5.347826087	157.826087	4464.9	1941.26087	1941.26087	5.347826087	1	1	142	92	1	167.5	106.4	6.249541694	0.635223881	0	138	3.47	1.82	6
65476	0	0	0		96	38761.14622	2	32	4	3	2	0.21	0.8	2	38	1	53.1	0	1	1	15.4	4.05263158	6.1	1.6	0.3	3.8	4.3	11.5	407	2.375	254.375	1546.6	966.625	289.9875	0.7125	1	1	128	78	1	167.6	135.5	11.01017084	0.808472554	0	82	1.94	1.03	3.39
83233	0	0	0		83	27368.09342	1	51	5	3	2	0.87	0.79	1	38	0	19.5	1	1	3	15.4	4.05263158	7.5	1.5	0.9	4.8	4.32	14.8	209	3.2	139.3333333	1003.2	668.8	601.92	2.88	1	2	144	94	1	181.1	76.5	2.019097495	0.422418553	1	104	2.896	1.45	4.89
79887	0	0	0		71	7934.965144	1	69	4	3	2	0.77	1.36	2	38	1	30.4	0	0	1	15.4	4.05263158	7.2	2.5	0.7	3.5	4.88	13.5	197	1.4	78.8	689.5	275.8	193.06	0.98	1	1	170	76	1	153.7	108.4	8.029250263	0.705270007	1	191	2.534	1.55	5.07
78498	1	0	0	3	66	31661.28546	2	78	3	1	2	1.23	0.92	3	38	0	33	0	0	3	15.4	4.05263158	7.8	1.3	0.7	5.4	4.23	12.3	227	4.153846154	174.6153846	1225.8	942.9230769	660.0461538	2.907692308	1	1	116	58	1	149.1	100.6	7.228943523	0.674714956	0			1.76	3.47
100071	1	0	0	10	7	21728.07187	1	71	3	3	1	1.68	1.19	3	38	0	24.9	1	1	1	15.4	4.05263158	9.3	2.7	0.7	5.8	4.56	14.7	124	2.148148148	45.92592593	719.2	266.3703704	186.4592593	1.503703704	2		174	84	1	169.1	99.3	5.141886595	0.587226493	0	122	3.026	1.16	4.81
28538	1	1	0	1	168	26723.14626	1	54	4	1	2	0	2	3	39	0	26.26	0	1	1	15.8	4.05128205	4.6	1.1	0.4	2.8	3.99	12.5	212	2.545454545	192.7272727	593.6	539.6363636	215.8545455	1.018181818	1	1	174	68	1	189.2	105	4.448075466	0.554968288	0	213	2.896	1.27	5.28
54767	0	0	0		114	18331.63115	2	23	1	1	1	2.11	0.62	1	39	0	32.34	0	0	1	15.8	4.05128205	5.3	1.9	0.5	2.8	3.28	6.8	331	1.473684211	174.2105263	926.8	487.7894737	243.8947368	0.736842105	1	2	122	60	1	155.7	104.1	7.073077545	0.668593449	0	96	2.948	0.85	4.29
65739	1	0	0	3	72	61609.05258	1	71	3	3	1	3.06	0.87	1	39	0	23.6	0	1	3	15.8	4.05128205	10.8	1.9	1.2	7.6	5.36	16.5	191	4	100.5263158	1451.6	764	916.8	4.8	1	1	126	76	1	164.9	97.7	5.258728434	0.592480291	1	55	2.302	1.55	4.14
74521	0	0	0		65	41971.25026	2	21	4	3	2	0.03	0.68	1	39	0	44.1	0	0	1	15.8	4.05128205	5.1	2.7	0.4	1.9	4.51	12.8	385	0.703703704	142.5925926	731.5	270.9259259	108.3703704	0.281481481	2		114	80	1	167.5	127.4	9.573655038	0.760597015	0	84	3.336	1.22	4.99
93368	0	0	0		43	31532.53882	2	35	4	3	2	0.97	0.74	2	39	0	45.1	0	1	1	15.8	4.05128205	4.4	1.2	0.5	2.6	4.69	13.1	281	2.166666667	234.1666667	730.6	608.8333333	304.4166667	1.083333333	2		114	86	1	171.4				0	48	3.129	1.55	4.94
98957	0	0	0		33	16879.03226	1	74	3	3	1	2.37	1.2	3	39	0	30.7	0	0	3	15.8	4.05128205	6.9	1.7	0.9	3.9	5.3	16.3	162	2.294117647	95.29411765	631.8	371.6470588	334.4823529	2.064705882	1	1			1	163.1				1	120	4.008	1.58	6.21
74324	0	0	0		81	48670.9942	2	79	3	2	2	1.93	0.71	3	40	0	43.1	0	0	3	16.2	4.05	11.5	3.7	0.6	6.9	4.64	13.3	361	1.864864865	97.56756757	2490.9	673.2162162	403.9297297	1.118918919	1	1			1	168.6	129.2	9.74019265	0.766310795	0	121	3.233	1.45	5.3
81268	0	0	0		79	47765.0136	2	22	3	2	2	0.64	0.76	1	40	0	39.8	0	0	1	16.2	4.05	12.1	3	0.8	7.6	5.14	13.3	324	2.533333333	108	2462.4	820.8	656.64	2.026666667	1	2			1	164.1	128	10.1449465	0.780012188	0			1.09	5.48
73760	0	0	0		70	38410.20009	1	64	3	2	2	1.27	0.76	1	40	0	21.3	1	1	1	16.2	4.05	4.9	1.1	0.5	3.1	3.84	13.7	247	2.818181818	224.5454545	765.7	696.0909091	348.0454545	1.409090909	2		120	82	1	169.9	85.6	3.430839186	0.50382578	0			1.37	5.74
93457	0	0	0		52	26051.02791	2	25	4	3	2	0.94	0.71	2	40	0	29	0	1	3	16.2	4.05	4.9	2.1	0.4	2.2	4.85	12.4	358	1.047619048	170.4761905	787.6	375.047619	150.0190476	0.419047619	1	1			1	164.6	95.2	4.947402277	0.57837181	0	57	5.948	1.86	8.09
87198	0	0	0		45	12176.6425	1	69	5	3	2	0.8	0.83	2	40	0	27.9	0	0	1	16.2	4.05	6.8	1.6	0.7	4.5	4.8	12.3	214	2.8125	133.75	963	601.875	421.3125	1.96875	2		138	64	1	170.4	103.3	5.569412352	0.606220657	1	51	3.517	1.76	5.53
92198	0	0	0		37	37552.29707	2	47	4	3	1	2.11	0.67	2	40	0	34.8	1	1	1	16.2	4.05	11.1	3.4	1	6.4	4.72	12.8	437	1.882352941	128.5294118	2796.8	822.5882353	822.5882353	1.882352941	2		130	74	1	165.5	106	6.376409283	0.640483384	0	83	3.595	1.99	6.03
94291	0	0	0		21	43600.51085	2	27	1	2	1	1.71	0.76	2	40	0	27.8	1	1	3	16.2	4.05	8.3	2.8	0.7	4.5	4.54	12.4	269	1.607142857	96.07142857	1210.5	432.3214286	302.625	1.125	2		124	86	1	147.2	85	4.927236852	0.577445652	0			1.4	3.54
96137	0	0	0		15	27482.64832	2	48	3	3	2	0.53	0.85	1	40	1	36.6	0	0	1	16.2	4.05	13.8	5.1	0.8	7.5	4.35	12.2	343	1.470588235	67.25490196	2572.5	504.4117647	403.5294118	1.176470588	1	1	120	66	1	159.8	101	6.173251941	0.63204005	0			0.83	5.28
62539	0	0	0		109	11218.73045	1	60	4	1	2	0.92	1.26	1	41	1	31.9	0	0	1	16.6	4.04878049	5.3	1.5	0.7	2.6	5.85	17.2	218	1.733333333	145.3333333	566.8	377.8666667	264.5066667	1.213333333	1	1	148	84	1	174.5	103.3	5.247490493	0.591977077	1	58	1.784	1.68	3.78
90190	0	0	0		49	25560.69394	2	46	1	2	1	2.47	0.49	3	41	0	36.6	0	0	1	16.6	4.04878049	9.7	2.6	0.6	6.2	4.62	11.1	310	2.384615385	119.2307692	1922	739.2307692	443.5384615	1.430769231	2		130	74	1	166.2	114.5	7.59661031	0.688929001	0			1.19	3.75
55102	1	0	1	2	48	67428.70867	1	67	3	3	2	2.77	1.15	3	41	1	39.51	0	0	3	16.6	4.04878049	6.9	1.4	0.5	4.6	4.74	13	200	3.285714286	142.8571429	920	657.1428571	328.5714286	1.642857143	1	1	110	68	1	180.2	128.4	8.225204926	0.71254162	1			0.85	4.16
93614	0	0	0		46	44322.11434	2	60	3	2	1	1.49	1.1	2	41	1	55.1	0	0	3	16.6	4.04878049	9.8	3.4	0.7	5.4	4.85	11.1	517	1.588235294	152.0588235	2791.8	821.1176471	574.7823529	1.111764706	1	1	132	76	1	149.9	148.4	17.3221203	0.989993329	0			1.5	6.54
89171	0	0	0		37	59293.66738	2	70	3	2	2	1.47	0.71	2	41	0	56.6	0	0	2	16.6	4.04878049	8.2	2.9	0.6	4.6	5.43	14.7	179	1.586206897	61.72413793	823.4	283.9310345	170.3586207	0.951724138	1	1			1	151.6	137.1	14.17121475	0.904353562	0	172	2.534	1.97	5.38
96067	0	0	0		15	32305.27326	2	42	3	3	1	1.08	0.57	3	41	0	56.6	0	0	1	16.6	4.04878049	7.8	2.1	0.8	4.5	3.96	12.1	228	2.142857143	108.5714286	1026	488.5714286	390.8571429	1.714285714	2		138	86	1	159	134.2	12.13773928	0.844025157	0			1.27	5.72
30275	1	1	0	1	76	15198.04587	2	64	4	2	2	0.67	0.7	1	42	1	25.67	0	0	1	17	4.04761905	6.1	1.8	1	3.2	4.53	13.1	298	1.777777778	165.5555556	953.6	529.7777778	529.7777778	1.777777778	1	1	100	66	1	171.5	109.9	6.384477942	0.640816327	0	134	3.103	1.66	5.46
74923	0	0	0		75	22712.41935	1	24	4	3	2	1.42	1.05	1	42	0	35.1	1	0	1	17	4.04761905	4.2	1.1	0.5	2.5	5.68	13.1	243	2.272727273	220.9090909	607.5	552.2727273	276.1363636	1.136363636	1	2	128	54	1	191.3	113.7	5.300669168	0.594354417	0	39	2.017	1.14	3.36
64866	0	0	0		90	16918.87829	2	25	4	1	2	0.4	0.6	1	43	0	25.3	0	0	1	17.4	4.04651163	5.5	2.1	0.6	2.6	4.4	12.2	264	1.238095238	125.7142857	686.4	326.8571429	196.1142857	0.742857143	2		142	74	1	155.7	84.4	4.181942287	0.54206808	0	71	2.56	1.58	4.5
74745	0	0	0		75	39876.84084	2	33	1	1	2	2.23	0.75	2	43	0	32	0	1	1	17.4	4.04651163	8.6	2.1	0.7	5.7	5.07	12.4	235	2.714285714	111.9047619	1339.5	637.8571429	446.5	1.9	1	1	128	76	1	158.1	96.6	5.679343498	0.611005693	0			1.11	5.64
98019	0	0	0		24	13848.7562	1	80	5	2	1	1.34	1.05	3	43	1	28.9	0	0	3	17.4	4.04651163	8.3	2.1	0.7	5	5.33	13.3	280	2.380952381	133.3333333	1400	666.6666667	466.6666667	1.666666667	1	1	122	62	1	180.5	117.7	6.659965505	0.652077562	0			1.03	3.08
81134	1	0	0	9	65	27714.49503	2	75	3	2	1	1.46	1.8	3	44	0	41.1	0	0	3	17.8	4.04545455	6.4	1.6	0.4	4.3	4.23	12.1	189	2.6875	118.125	812.7	507.9375	203.175	1.075	1	1	140	76	1	144.2				0			1.71	4.91
7696	1	0	0	10	85	10055.74799	2	56	1	1	1	1.34	0.9	1	31	1	27.81	0	0	2	12.5	4.03225806	13.1	2.8	0.8	9	4.64	13.2	273	3.214285714	97.5	2457	877.5	702	2.571428571	1	1			1	154.4	95.5	5.853880004	0.618523316	0	340		1.21	5.48
56827	1	0	0	8	12	19601.89765	1	53	2	1	1	0.88	1.3	3	31	1	40.4	0	0	3	12.5	4.03225806	7.5	2.7	0.4	4.2	4.64	14.1	283	1.555555556	104.8148148	1188.6	440.2222222	176.0888889	0.622222222	1	1	142	74	1	179.8	126.1	7.924087867	0.701334816	0	249	2.793	1.29	5.38
25061	0	0	0		183	35750.68447	2	32	4	3	1	3.6	1.2	2	32	0	34.44	0	1	1	12.9	4.03125	11.9	4.7	1	5.9	4.32	12.9	333	1.255319149	70.85106383	1964.7	418.0212766	418.0212766	1.255319149	2		148	98	1	163.7	103.9	6.236893256	0.634697618	0			1.53	5.59
24763	1	0	0	10	45	84653.90704	2	52	3	2	1	4.42	0.7	3	32	0	22.14	0	0	1	12.9	4.03125	16.3	1.5	0.8	13.8	4.74	14.4	423	9.2	282	5837.4	3891.6	3113.28	7.36	1	2	126	88	1	155.6	78	3.382942156	0.501285347	0	43	2.353	1.84	4.42
47963	0	0	0		139	12700.19351	2	60	4	1	2	4.9	0.72	2	33	1	37.97	0	0	2	13.3	4.03030303	5.4	2.1	0.5	2.7	5.18	11.6	214	1.285714286	101.9047619	577.8	275.1428571	137.5714286	0.642857143	2		188	94	1	159.5	119.6	9.263807519	0.74984326	0			1.45	4.97
17395	0	0	0		219	181672.7258	2	28	3	2	2	0.47	0.3	3	34	0	28.99	0	0	1	13.7	4.02941176	6.9	1.4	0.4	5	3.84	11.6	216	3.571428571	154.2857143	1080	771.4285714	308.5714286	1.428571429	1	2	96	68	1					0			1.4	4.42
59935	0	0	0		129	20607.55628	1	55	3	1	2	1.11	1.05	2	34	1	51.85	0	0	2	13.7	4.02941176	7.9	1.1	0.4	6.2	4.3	13.6	345	5.636363636	313.6363636	2139	1944.545455	777.8181818	2.254545455	1	1	128	70	1	173.9	140.5	10.99353984	0.807935595	0	90	3.051	1.45	4.97
48146	1	0	1	2	127	7026.364831	1	61	4	3	2	3.98	0.95	2	34	1	56.25	0	0	1	13.7	4.02941176	7.9	1.8	0.6	5.2	4.83	14	353	2.888888889	196.1111111	1835.6	1019.777778	611.8666667	1.733333333	1	1	130	68	1	168.6	159.1	15.57827229	0.943653618	1			1.71	4.71
2139	1	1	0	1	22	27912.95303	2	81	3	3	1	2.11	1.1	2	34	0	31.93	0	0	1	13.7	4.02941176	11.8	1.8	0.3	9.5	4.11	12.6	171	5.277777778	95	1624.5	902.5	270.75	1.583333333	1	1	162	0	1	155.1	109.2	7.996915215	0.704061896	0			1.64	5.3
37902	1	0	0	5	9	11743.89742	2	85	1	1	2	4.24	1	2	34	0	28.99	0	0	2	13.7	4.02941176	6.6	1.3	0.4	4.5	4.02	11.6	269	3.461538462	206.9230769	1210.5	931.1538462	372.4615385	1.384615385	1	1	114	42	1					1	120	3.31	1.63	5.56
971	0	0	0		239	34345.7637	2	26	4	2	2	2.26	0.3	2	35	1	38.45	1	1	1	14.1	4.02857143	9.4	3.2	0.4	5.5	4.6	12.2	536	1.71875	167.5	2948	921.25	368.5	0.6875	1	2	134	72	1	165.8	117.5	8.1210339	0.708685163	0	72	2.56	1	3.93
40752	0	0	0		177	15389.44146	2	49	1	1	1	2.3	0.7	2	35	0	26.01	0	1	3	14.1	4.02857143	9	2.8	0.7	5.3	4.43	13.6	527	1.892857143	188.2142857	2793.1	997.5357143	698.275	1.325	2		126	80	1	157.6	91.4	4.981824938	0.579949239	0			0.96	7.78
91323	0	0	0		44	31617.15027	2	26	4	3	2	2	0.82	1	35	0	31.5	0	1	1	14.1	4.02857143	5.7	1.4	0.7	2.7	4.27	12.7	211	1.928571429	150.7142857	569.7	406.9285714	284.85	1.35	1	2	110	66	1	172	106.9	5.923859178	0.621511628	0	64	1.991	1.19	3.52
30986	0	0	0		199	16855.11983	2	74	4	1	2	1.57	1.1	3	36	1	30.5	0	0	3	14.5	4.02777778	5.9	2.8	0.6	2.3	4.62	13.3	238	0.821428571	85	547.4	195.5	117.3	0.492857143	1	1	154	72	1	159.2	110.5	7.732243649	0.694095477	1			1.71	5.95
61215	0	0	0		131	20450.55365	1	43	4	2	1	2.95	1.06	1	36	0	32.53	1	1	1	14.5	4.02777778	5.7	1.4	0.4	3.6	4.79	14.1	234	2.571428571	167.1428571	842.4	601.7142857	240.6857143	1.028571429	2		146	76	1	177.5	100	4.625096514	0.563380282	0	263	0.853	1.06	3.28
78862	0	0	0		80	26902.59938	2	36	4	2	1	1.44	0.87	2	36	1	41.2	0	1	3	14.5	4.02777778	5.6	2.4	0.3	2.7	4.29	12	235	1.125	97.91666667	634.5	264.375	79.3125	0.3375	1	1	126	70	1	159.5	120.2	9.371662394	0.753605016	0			1.16	5.02
52883	1	0	1	2	76	11548.95836	1	73	4	2	1	1.81	1.06	3	36	1	24.05	0	0	1	14.5	4.02777778	6.5	0.6	0.3	5.3	4	12.4	467	8.833333333	778.3333333	2475.1	4125.166667	1237.55	2.65	1	1	148	82	1	172.3	96.7	4.579593255	0.561230412	0	115	3.543	1.42	5.56
81681	0	0	0		66	42379.86292	2	42	1	2	1	3.61	0.61	2	36	1	44	1	0	1	14.5	4.02777778	11	2.5	0.7	7.7	4.07	11.7	339	3.08	135.6	2610.3	1044.12	730.884	2.156	1	1	124	76	1	162	124	9.714495391	0.765432099	1			1.03	3.96
78419	0	0	0		65	33453.9928	2	32	1	2	2	1.07	0.5	1	36	1	42.6	0	0	1	14.5	4.02777778	14.2	2.6	0.7	10.3	4.63	12.6	384	3.961538462	147.6923077	3955.2	1521.230769	1064.861538	2.773076923	2		124	84	1	161.3				0	110	3.207	1.34	5.12
91516	1	0	1	2	49	15348.77808	2	80	5	1	2	0.68	0.93	2	36	1	37.7	0	0	1	14.5	4.02777778	7.2	1.8	0.5	4.5	4.09	11.8	214	2.5	118.8888889	963	535	267.5	1.25	1	1	130	54	1	144.9				0			1.37	3.75
35132	1	0	0	10	41	19353.64823	2	85	4	3	2	3.18	1	2	36	0	23.24	0	0	1	14.5	4.02777778	7.8	1.6	0.9	5.2	4.46	11.9	235	3.25	146.875	1222	763.75	687.375	2.925	1	1	150	70	1	150.6				0			1.91	4.78
48005	1	0	0	3	34	50979.5167	2	73	3	2	1	1.79	1.96	2	36	1	31.14	0	0	2	14.5	4.02777778	6.7	0.8	0.6	5.2	4.22	12.5	194	6.5	242.5	1008.8	1261	756.6	3.9	1	1	144	76	1	152.9	107.5	7.970486152	0.703073905	1	309	4.37	0.85	6.83
95000	0	0	0		34	18049.46372	2	76	5	3	1	0.87	1.32	2	36	1	33.8	0	0	1	14.5	4.02777778	7.4	1.6	0.6	4.9	4.04	11.5	316	3.0625	197.5	1548.4	967.75	580.65	1.8375	1	1	154	72	1	150.6	111.2	8.938661017	0.738379814	0	190	3.465	0.8	5.25
98152	0	0	0		33	19351.57001	1	62	4	2	1	3.57	1.04	1	36	1	25.4	1	1	1	14.5	4.02777778	6.4	2.7	0.4	3.1	4.49	13.5	436	1.148148148	161.4814815	1351.6	500.5925926	200.237037	0.459259259	1	1	138	76	1	175.9	97.6	4.445829554	0.554860716	1			0.96	2.84
100185	0	0	0		33	294436.2474	1	63	5	3	1	3.16	0.81	3	36	0	27.8	0	0	3	14.5	4.02777778	5.6	2	0.7	2.7	4.82	13.1	229	1.35	114.5	618.3	309.15	216.405	0.945	1	2	108	72	1	184.8	110.7	5.40581124	0.599025974	1			0.72	3.52
94861	0	0	0		29	18139.85402	2	56	4	1	1	1.79	0.76	1	36	0	37.6	0	1	3	14.5	4.02777778	8.9	3.6	0.6	4.5	4.18	12.8	234	1.25	65	1053	292.5	175.5	0.75	2		148	78	1	151.9	115.3	9.528850671	0.759052008	0	116	2.56	1.4	4.55
101216	0	0	0		23	20825.5479	2	55	4	2	2	0.11	0.84	1	36	0	39.6	1	1	1	14.5	4.02777778	7.7	2.6	0.9	4	5.3	14.9	181	1.538461538	69.61538462	724	278.4615385	250.6153846	1.384615385	1	1	126	68	1	164.6	122	9.017899205	0.741190765	0	111	2.819	1.34	4.73
100083	1	0	1	2	4	31643.41833	2	80	3	2	2	2.11	1.89	3	36	0	22.3	0	0	3	14.5	4.02777778	5.6	1	0.6	3.9	3.76	11	207	3.9	207	807.3	807.3	484.38	2.34	1	1	162	62	1	152	78.8	3.710835406	0.518421053	0	108	2.457	1.32	4.34
26429	0	0	0		194	29080.2818	1	44	4	1	2	0	0.8	1	37	0	20.7	0	0	1	14.9	4.02702703	6.6	2	0.5	4.1	4.49	11.7	230							1	1	120	70	1	175	82.2	2.808401752	0.469714286	0	92	2.845	2.07	5.38
48658	1	0	0	10	71	34190.95313	2	80	3	1	2	0.68	0.57	2	37	1	22.6	0	0	1	14.9	4.02702703	5.1	1.5	0.6	2.8	4.62	12.7	84	1.866666667	56	235.2	156.8	94.08	1.12	1	1	190	62	1	158.1	85.8	4.194716291	0.542694497	0	69	1.914	1.22	3.49
79180	0	0	0		68	15945.16274	2	69	1	1	2	1.91	0.75	2	37	0	25.9	0	0	2	14.9	4.02702703	4.1	0.8	0.2	2.8	3.45	10.9	190	3.5	237.5	532	665	133	0.7	1	1			1	148.8	88	5.234567234	0.591397849	0			0.83	3.39
46129	1	0	0	8	67	5221.855162	2	64	2	1	2	1.17	1.22	2	37	1	39.68	0	0	3	14.9	4.02702703	4.4	0.4	0.4	3.4	3.39	10.6	229	8.5	572.5	778.6	1946.5	778.6	3.4	1	1	170	54	1	154.4	126.4	11.32772189	0.81865285	1	150	2.87	1.11	4.76
88891	0	0	0		59	21383.27006	2	36	5	3	2	4.25	0.74	2	37	1	60.9	0	1	1	14.9	4.02702703	9.8	4	0.6	4.9	4.31	12.2	369	1.225	92.25	1808.1	452.025	271.215	0.735	2		116	80	1	166.4	151.2	14.32199051	0.908653846	0			1.22	3.65
89650	0	0	0		47	16170.44443	1	62	4	2	1	2.79	0.8	3	37	1	36.4	1	1	1	14.9	4.02702703	6.5	1.8	0.7	3.8	5.34	13	233	2.111111111	129.4444444	885.4	491.8888889	344.3222222	1.477777778	1	1	114	70	1	176.8	121.9	7.611015253	0.689479638	0	101	3.284	1.6	5.4
101475	0	0	0		33	17309.64197	2	50	1	1	1	2.11	0.58	2	37	1	37.7	0	0	2	14.9	4.02702703	8.2	2.7	0.5	4.7	4.49	12.1	292	1.740740741	108.1481481	1372.4	508.2962963	254.1481481	0.87037037	1	1	132	66	1	165.3				0	876		0.67	5.35
99427	0	0	0		24	24952.68603	2	45	3	3	1	2.64	0.89	2	37	1	40.6	0	0	1	14.9	4.02702703	10.3	3.7	0.6	5.7	4.33	12.4	314	1.540540541	84.86486486	1789.8	483.7297297	290.2378378	0.924324324	2		140	72	1	162.8	134	11.46764646	0.823095823	0	101	2.612	1.14	4.27
98971	0	0	0		18	17967.37572	2	28	4	3	2	0	0.98	1	37	0	32.8	1	0	3	14.9	4.02702703	9.9	2.6	0.6	5.2	4.12	11.6	344	2	132.3076923	1788.8	688	412.8	1.2	2		132	84	1	155.6	102.6	6.841364134	0.659383033	0			1.58	4.94
96265	0	0	0		18	7365.408924	1	66	4	1	2	0.74	0.95	1	37	1	26.4	1	1	1	14.9	4.02702703	8.8	2.9	0.7	4.4	4.65	14.5	274	1.517241379	94.48275862	1205.6	415.7241379	291.0068966	1.062068966	1	1	158	74	1	166.7	99.5	5.357420108	0.596880624	0	164	1.19	1.42	3.47
99210	0	0	0		15	12119.7352	1	71	3	3	1	1.48	1.21	2	37	1	42.4	0	0	2	14.9	4.02702703	8.4	2	0.7	5.4	4.51	13.4	242	2.7	121	1306.8	653.4	457.38	1.89	1	1	100	48	1	164.9	135	11.32851125	0.818677987	1			1.24	4.58
62484	1	0	0	10	3	26830.52185	2	42	4	3	1	1.22	1.26	3	37	0	47.2	1	0	1	14.9	4.02702703	7.3	1.8	0.4	4.9	4.01	11.8	304	2.722222222	168.8888889	1489.6	827.5555556	331.0222222	1.088888889	1	1	144	96	1	163.7	131.7	10.88804122	0.804520464	0			1.16	4.63
28418	0	0	0		182	31293.95189	2	42	4	2	2	1	0.5	2	38	0	29.58	1	0	2	15.3	4.02631579	7.2	2.4	0.6	3.6	5.3	11.6	245	1.5	102.0833333	882	367.5	220.5	0.9	2		136	78	1	175.6	118.9	7.290256032	0.677107062	0	107	1.474	1.16	3.18
22177	1	0	0	10	128	19935.47261	1	83	3	1	1	1.36	0.9	3	38	0	24.95	0	1	1	15.3	4.02631579	8.4	2.3	0.7	4.6	4.38	12.1	286	2	124.3478261	1315.6	572	400.4	1.4	1	1			1	185	103.2	4.508152918	0.557837838	0	136	1.603	1.19	3.49
81982	0	0	0		79	24557.86601	2	55	4	1	1	0.84	0.74	2	38	1	53.9	0	0	2	15.3	4.02631579	8.7	1.2	0.7	6.5	4.57	12.5	235	5.416666667	195.8333333	1527.5	1272.916667	891.0416667	3.791666667	1	1	130	56	1	168.3	156.5	15.07793131	0.929887106	0			0.96	3.59
78084	0	0	0		77	30136.76599	2	61	3	1	1	0.76	0.71	1	38	0	43.2	0	0	3	15.3	4.02631579	12.9	3.2	0.9	8.6	4.71	15	284	2.6875	88.75	2442.4	763.25	686.925	2.41875	1	1			1	157.6				0	58	3.181	1.37	4.86
75350	1	0	0	5	56	15365.76034	2	80	3	1	2	1.89	1.31	3	38	1	31.5	0	0	1	15.3	4.02631579	4.9	0.8	0.6	3.4	4.46	13.6	138	4.25	172.5	469.2	586.5	351.9	2.55	1	1	150	64	1	158.5	118	9.111010314	0.744479495	1	47	1.888	2.35	4.47
88947	0	0	0		52	19814.00535	2	66	5	3	1	0.81	0.98	2	38	0	43.8	0	0	2	15.3	4.02631579	10.5	2.8	0.6	7	3.6	10.8	277	2.5	98.92857143	1939	692.5	415.5	1.5	1	1	154	72	1	174.6	132.6	9.540387955	0.759450172	0			1.24	4.84
100838	0	0	0		26	38527.91025	2	37	3	3	1	0.49	0.78	3	38	0	48.8	0	0	1	15.3	4.02631579	9.4	3.5	0.8	4.4	5.09	13.2	376	1.257142857	107.4285714	1654.4	472.6857143	378.1485714	1.005714286	1	1	130	78	1	162.5	134	11.5156893	0.824615385	0			1.14	5.97
89332	1	0	0	10	20	14665.6263	2	77	4	3	2	1.09	1.47	3	38	1	31.4	0	0	3	15.3	4.02631579	6.8	2.4	0.6	3.5	5.68	12.2	173	1.458333333	72.08333333	605.5	252.2916667	151.375	0.875	1	1	166	68	1	158.5	114.6	8.511534774	0.723028391	1			1.22	4.86
97527	0	0	0		18	8666.89996	1	63	4	3	1	2.11	0.93	3	38	0	31.9	1	1	3	15.3	4.02631579	4.4	2	0.5	1.5	5.28	12.5	172	0.75	86	258	129	64.5	0.375	2		144	86	1	182.7	110	5.475007572	0.602079912	0	89	6.853	1.14	8.46
101642	0	0	0		16	16941.81778	2	53	4	3	2	2.11	1.09	2	38	1	57.3	0	1	1	15.3	4.02631579	7.5	1.7	0.5	5.3	4.63	12.2	169	3.117647059	99.41176471	895.7	526.8823529	263.4411765	1.558823529	1	1	134	56	1	164.2	151.7	14.86189109	0.923873325	0	40	2.379	1.58	4.16
95249	1	0	1	2	12	39350.6795	2	70	3	3	2	1.73	1.15	1	38	1	33.8	0	0	3	15.3	4.02631579	7.7	2.6	0.6	4.3	4.32	13.8	131	1.653846154	50.38461538	563.3	216.6538462	129.9923077	0.992307692	1	1	124	64	1	164.8	129.3	10.28180463	0.784587379	1			1.19	4.89
92513	0	0	0		59	11904.82126	1	65	4	2	1	2.47	1.05	3	39	0	28.5	1	0	3	15.7	4.02564103	4.9	2.4	0.3	2	5.54	12.7	180	0.833333333	75	360	150	45	0.25	1	1	136	80	1	170.3	96.9	4.744802383	0.56899589	1	48	1.836	1.34	3.44
81163	1	1	0	1	58	22773.03193	2	79	4	1	2	1.59	0.82	2	39	1	26.6	0	0	3	15.7	4.02564103	8.9	3	0.6	4.9	5.52	12	192	1.633333333	64	940.8	313.6	188.16	0.98	2		164	56	1	152.8	91.8	5.445630478	0.60078534	0	57	1.603	1.76	3.65
91507	0	0	0		52	23560.77043	2	53	4	1	1	0.55	0.69	2	39	1	45.6	0	1	2	15.7	4.02564103	6.9	1.6	0.5	4.7	5.24	13.1	199	2.9375	124.375	935.3	584.5625	292.28125	1.46875	2		132	64	1	167.4	143.3	12.53039603	0.856033453	0	59	1.991	1.6	3.9
86628	0	0	0		45	16018.1969	2	80	4	1	2	1.47	1.24	2	39	0	28.7	0	0	3	15.7	4.02564103	6.4	3.4	0.6	2.4	3.53	11.3	182	0.705882353	53.52941176	436.8	128.4705882	77.08235294	0.423529412	1	1	148	46	1	156.6	102	6.641793411	0.651340996	0			1.11	4.76
27170	1	0	1	2	38	27946.41961	2	84	3	3	1	4.13	1.4	3	39	0	27.52	0	0	1	15.7	4.02564103	7.4	1.7	0.5	4.8	4.06	13	319	2.823529412	187.6470588	1531.2	900.7058824	450.3529412	1.411764706	1	1	154	50	1	161.3	102	6.180948319	0.632362058	1	165	3.362	1.19	5.4
102873	0	0	0		33	11596.33857	1	66	4	2	1	2.13	1.5	3	39	1	39	1	1	3	15.7	4.02564103	6.5	3.1	0.8	2.4	5.18	14.1	209	0.774193548	67.41935484	501.6	161.8064516	129.4451613	0.619354839	1	1			1	174	126.7	8.653282864	0.72816092	1			1.09	3.83
92728	1	0	0	10	29	16856.90242	1	80	3	3	1	1.57	1.17	3	39	0	28.4	0	1	1	15.7	4.02564103	7.6	1.4	0.7	5.2	5.01	15.7	153	3.714285714	109.2857143	795.6	568.2857143	397.8	2.6	1	1	138	74	1	176.3				0			1.89	6.13
79128	1	0	1	2	28	20350.1099	2	64	4	2	2	2.61	0.95	3	39	1	38.6	1	1	1	15.7	4.02564103	10	2.3	0.8	6.5	4.32	13.7	239	2.826086957	103.9130435	1553.5	675.4347826	540.3478261	2.260869565	1	1	138	56	1	160.7	119.1	9.016254792	0.741132545	0			1.6	5.15
101608	0	0	0		23	13399.18707	1	62	4	3	2	2.59	0.79	3	39	0	29.8	1	1	1	15.7	4.02564103	5.7	1.1	0.8	3.5	5.31	14.8	207	3.181818182	188.1818182	724.5	658.6363636	526.9090909	2.545454545	1	1	124	58	1	186.4	112.5	5.508236996	0.603540773	0	76	2.276	1.32	3.98
96077	0	0	0		21	10416.30041	1	80	3	1	2	2.11	0.86	1	39	0	22	0	1	1	15.7	4.02564103	4.2	1.1	0.3	2.7	4.58	14.1	131	2.454545455	119.0909091	353.7	321.5454545	96.46363636	0.736363636	2		152	82	1	172.7	92.1	4.004631884	0.533294731	0			1.24	4.34
96809	0	0	0		19	12139.97209	1	80	4	2	1	0.65	1.07	2	39	0	27.5	0	0	3	15.7	4.02564103	5.9	2.7	0.4	2.6	4.64	14.3	122	0.962962963	45.18518519	317.2	117.4814815	46.99259259	0.385185185	1	2	132	64	1	176.2	109	5.856014881	0.61861521	0	58	2.353	0.96	3.62
97122	0	0	0		14	26446.08317	2	29	4	3	1	1.7	0.72	3	39	0	39.1	1	1	1	15.7	4.02564103	5	2.1	0.4	2.4	4.59	11.3	207	1.142857143	98.57142857	496.8	236.5714286	94.62857143	0.457142857	1	1	144	104	1	167.8	118.8	8.102184644	0.707985697	0			1.47	4.81
13601	1	1	0	1	104	14270.44291	1	49	4	1	2	0.14	1.2	1	40	1	33.52	0	0	3	16.1	4.025	5.9	1.3	0.5	3.7	5.57	15	232	2.846153846	178.4615385	858.4	660.3076923	330.1538462	1.423076923	1	1	168	110	1	159.9	107.8	7.215042146	0.674171357	1	182	4.55	0.93	6.41
92527	0	0	0		61	12121.92362	2	55	2	2	1	2.46	0.68	2	40	0	37	0	0	1	16.1	4.025	8.4	3.2	0.8	4.1	4.85	12.3	287	1.28125	89.6875	1176.7	367.71875	294.175	1.025	1	1	104	68	1	145.1	119.8	11.54805802	0.825637491	0			1.55	4.89
85425	0	0	0		46	13271.95045	1	80	3	1	1	2.11	1.75	3	40	1	26	0	0	3	16.1	4.025	5.2	1.5	0.7	2.7	4.56	14.1	186	1.8	124	502.2	334.8	234.36	1.26	1	1	146	54	1	169.2				0	175	1.991	0.67	3.57
94706	0	0	0		35	20413.50791	2	43	5	3	1	3.73	0.65	2	40	0	27.1	1	1	2	16.1	4.025	6.9	2.5	0.5	3.6	4.01	9.4	268	1.44	107.2	964.8	385.92	192.96	0.72	2		134	80	1	161.6	95.2	5.183626618	0.589108911	0			1.66	4.63
18317	0	0	0		224	38884.46075	2	36	4	3	1	1.33	0.7	1	41	1	44.69	0	0	3	16.5	4.02439024	7.6	3.4	0.4	3.6	5.39	11.1	221	1.058823529	65	795.6	234	93.6	0.423529412	1	1	150	88	1	154.3	121	10.26978347	0.784186649	1			0.8	4.86
25880	1	0	0	7	122	3937.332878	2	60	1	1	1	2.56	0.7	2	41	1	29.36	0	0	2	16.5	4.02439024	8.4	2.2	0.5	5.5	5.19	14.1	286	2.5	130	1573	715	357.5	1.25	1	1	210	96	1	157.8	98.6	6.002265789	0.624841572	0	267	3.931	1.29	6.59
78203	0	0	0		72	32410.5901	2	44	5	3	2	1.84	0.69	2	41	0	47.1	0	0	2	16.5	4.02439024	9.7	3	0.6	5.9	4.81	12.9	245	1.966666667	81.66666667	1445.5	481.8333333	289.1	1.18	1	1	144	68	1	164.2	138	12.02161937	0.84043849	0	58	3.62	1.32	5.25
91641	0	0	0		59	23539.79054	1	63	5	1	1	2.47	1.09	1	41	0	23.4	0	1	1	16.5	4.02439024	7.3	2.3	0.6	4.1	5.88	12.2	213	1.782608696	92.60869565	873.3	379.6956522	227.8173913	1.069565217	1	1	144	92	1	167.3	85.3	3.545652385	0.509862522	1			1.03	3.36
87665	0	0	0		53	35332.1095	2	44	1	1	1	2.11	0.65	2	41	1	31.7	0	0	2	16.5	4.02439024	10.6	2.7	0.7	7	4.5	11.3	377	2.592592593	139.6296296	2639	977.4074074	684.1851852	1.814814815	2		130	68	1	148.8	102	7.50675832	0.685483871	0			0.7	5.17
43743	1	0	1	2	51	21012.85112	1	80	3	3	2	3.92	1.72	2	41	1	29.36	0	0	3	16.5	4.02439024	7.2	1.7	0.6	4.4	4.28	12.4	315	2.588235294	185.2941176	1386	815.2941176	489.1764706	1.552941176	1	1	126	42	1	174	107	5.770461775	0.614942529	0	93	1.19	1.53	3.21
29238	1	0	1	2	40	40515.88574	1	67	3	1	1	2.8	1	3	41	0	36.05	0	1	1	16.5	4.02439024	10.5	2.8	1.2	5.7	4.64	12.6	293	2.035714286	104.6428571	1670.1	596.4642857	715.7571429	2.442857143	1	1	138	76	1	175.8				0			1.27	5.4
18962	1	0	0	10	18	7373.063503	1	65	4	1	2	2.44	1.9	2	41	0	20.17	0	0	1	16.5	4.02439024	5.3	1.2	0.7	3.4	2.99	11	192	2.833333333	160	652.8	544	380.8	1.983333333	1	1			1	172.2	84.7	3.20759058	0.491869919	0			1.5	5.56
102267	0	0	0		17	19971.54143	2	77	4	1	1	1.4	1.68	3	41	0	51.6	0	0	1	16.5	4.02439024	7.6	2.5	0.5	4.3	3.81	10.2	223	1.72	89.2	958.9	383.56	191.78	0.86	1	1	146	58	1	152.9	126	11.49837266	0.824068018	1			2.3	5.09
85669	1	1	0	1	48	72039.92029	1	78	3	2	1	3.14	0.74	3	42	1	36.9	0	1	1	16.9	4.02380952	11.6	1.7	1.5	8	5.29	15.1	216	4.705882353	127.0588235	1728	1016.470588	1524.705882	7.058823529	1	1	128	60	1	177.9	129.2	8.600403518	0.726250703	0	108	4.189	1.32	6.08
92130	0	0	0		47	25969.23626	1	56	4	3	1	3.22	1.14	1	42	1	28.8	0	0	1	16.9	4.02380952	5.1	0.8	0.5	3.7	4.18	10.4	277	4.625	346.25	1024.9	1281.125	640.5625	2.3125	1	1			1	169.7	102.8	5.559217193	0.605774897	0			1.22	4.94
90214	0	0	0		41	9190.214763	2	65	2	3	1	3.83	0.65	2	42	1	31.5	0	0	1	16.9	4.02380952	7.6	2.1	0.5	4.9	4.18	11.7	298	2.333333333	141.9047619	1460.2	695.3333333	347.6666667	1.166666667	1	1	128	58	1	154.4	101.1	6.727138214	0.654792746	0	166	4.5	1.16	6.52
101936	0	0	0		16	19553.83187	2	80	4	1	1	2.94	1.37	3	42	0	44.7	0	1	3	16.9	4.02380952	5.7	2	0.6	2.8	3.83	10.7	126	1.4	63	352.8	176.4	105.84	0.84	1	1	126	56	1	154.2				1	60	1.474	1.55	3.34
67408	0	0	0		97	15007.50634	2	52	5	2	1	1.43	0.93	2	43	0	25.4	0	0	1	17.3	4.02325581	6.9	1.5	0.5	4.8	3.83	8.3	231	3.2	154	1108.8	739.2	369.6	1.6	1	1	132	86	1	156	86.3	4.411320248	0.553205128	0			1.37	4.34
91654	0	0	0		52	8465.214135	1	71	2	1	1	1.05	0.86	3	43	0	29.1	0	0	3	17.3	4.02325581	6.9	1	0.6	5.1	4.92	13.6	125	5.1	125	637.5	637.5	382.5	3.06	1	1	120	54	1	164	103.9	6.20905554	0.633536585	1			1.32	4.58
20172	1	1	0	1	46	23032.36357	2	40	4	1	2	0.17	0.7	1	43	0	29.1	0	0	1	17.3	4.02325581	10.5	2.6	0.4	7.2	4.08	8.9	269	2.769230769	103.4615385	1936.8	744.9230769	297.9692308	1.107692308	2		126	82	1	161.6	100.6	5.947667977	0.622524752	0	206	2.43	1.66	5.15
79490	0	0	0		72	19049.70607	1	34	3	2	2	0.08	0.82	2	44	0	29.8	1	1	3	17.7	4.02272727	9	2.1	1	5.4	4.83	14.3	237	2.571428571	112.8571429	1279.8	609.4285714	609.4285714	2.571428571	1	1	124	78	1	165.2	105.6	6.345957057	0.639225182	0	38	1.888	1.32	3.41
92126	0	0	0		52	20576.08248	2	63	4	2	2	1.18	1.29	3	45	0	36.1	0	1	3	18.1	4.02222222	4.8	1.9	0.5	2.3	5.36	13.8	229	1.210526316	120.5263158	526.7	277.2105263	138.6052632	0.605263158	1	1	114	62	1	168.8	110.8	6.766991488	0.656398104	1			1.73	5.46
2650	0	0	0		239	17678.10676	2	42	4	1	1	1.8	0.8	2	40	1	37.68	0	0	1	16	4	10.2	2.3	0.7	6.7	4.56	12.8	417	2.913043478	181.3043478	2793.9	1214.73913	850.3173913	2.039130435	1	1			1	157.7	111.9	8.145025001	0.709575143	0	261	1.86	1.19	4.4
6046	0	0	0		231	7694.401783	1	19	4	3	2	1.33	0.8	2	40	0	42.09	0	0	1	16	4	6.1	1.2	0.8	3.9	5.61	15.2	322	3.25	268.3333333	1255.8	1046.5	837.2	2.6	2		134	80	1	190.4	133.6	7.933321349	0.701680672	0	91	3.78	1.12	5.35
14745	0	0	0		215	15527.51685	2	67	4	3	2	3.16	0.9	2	37	0	45.04	0	0	2	14.8	4	6.3	2.2	0.7	3.3	3.86	13.1	304	1.5	138.1818182	1003.2	456	319.2	1.05	1	1	140	82	1	159.3	119.7	9.308728234	0.751412429	0	87	3.65	1.47	5.56
13246	0	0	0		206	8786.248736	2	19	4	3	2	2.93	0.7	2	40	0	19.97	0	0	1	16	4	6.1	2.2	0.6	2.9	4.59	11.8	271	1.318181818	123.1818182	785.9	357.2272727	214.3363636	0.790909091	1	2			1	166.7	71.3	2.103236408	0.427714457	0			1.68	3.8
27570	0	0	0		199	18508.60047	2	82	4	1	2	0.39	1	1	37	0	30.07	0	0	1	14.8	4	8.6	2.6	0.4	5.5	4.82	12.1	224	2.115384615	86.15384615	1232	473.8461538	189.5384615	0.846153846	1	1			1	154.1	99.7	6.534701932	0.646982479	0			1.63	4.71
22873	0	0	0		198	37961.5948	2	24	1	2	1	0.92	0.7	2	41	0	27.85	0	1	1	16.4	4	7.1	1	0.3	5.6	5.26	14.1	280	5.6	280	1568	1568	470.4	1.68	1	2	94	54	1	159	89.1	4.561587674	0.560377358	0	131	1.81	1.14	3.62
11126	1	1	0	1	190	23696.44467	1	36	4	3	2	1.72	7.5	2	36	0	24.49	0	0	3	14.4	4	8.4	0.5	1	6.6	3.68	10.9	298	13.2	596	1966.8	3933.6	3933.6	13.2	1	1	134	84	1	179.5	88.8	3.260078724	0.494707521	0			1.19	4.06
25316	1	1	0	1	181	46016.699	1	65	3	3	1	0.83	1.1	3	38	0	32.67	0	1	1	15.2	4	8.4	0.9	0.7	6.8	4.77	14.1	199	7.555555556	221.1111111	1353.2	1503.555556	1052.488889	5.288888889	1	1	148	70	1	167.9	120.1	8.300274859	0.71530673	1			2.07	6.96
37910	0	0	0		173	6740.0981	2	60	1	1	1	1.25	0.9	3	36	1	38.81	0	1	1	14.4	4	8.1	3.1	0.5	4.2	4.38	12.1	262	1.35483871	84.51612903	1100.4	354.9677419	177.483871	0.677419355	1	1	148	68	1	160.6	123.2	9.76398171	0.767123288	0	113	1.784	1.27	3.65
36085	0	0	0		172	12038.29304	2	62	4	1	2	5	0.8	2	39	1	32.88	0	0	1	15.6	4	7	2.5	0.3	3.9	4.8	11.4	412	1.56	164.8	1606.8	642.72	192.816	0.468	1	1	128	76	1	169	108	6.34180076	0.639053254	1			1.06	4.71
34326	0	0	0		171	22309.46841	2	44	4	3	1	5	0.7	2	37	0	34.24	0	1	1	14.8	4	5.5	1.9	0.4	3.1	4.21	12.6	262	1.631578947	137.8947368	812.2	427.4736842	170.9894737	0.652631579	1	1	114	80	1	171.5	112.3	6.727578291	0.654810496	0			1.37	4.94
36446	0	0	0		166	30758.14349	2	56	4	2	2	1.66	1.9	2	36	0	26.35	0	0	1	14.4	4	5.6	2	0.3	3.1	4.66	12.9	363	1.55	181.5	1125.3	562.65	168.795	0.465	1	1			1	163	91.6	4.595082746	0.56196319	0			2.64	7.71
36992	0	0	0		163	23949.7053	2	49	4	3	1	2.88	0.4	2	40	1	30.53	1	1	1	16	4	9.4	2.5	0.5	6.2	4.51	12.3	381	2.48	152.4	2362.2	944.88	472.44	1.24	1	1	138	78	1	168.8	100.3	5.297080855	0.594194313	0	56	1.164	1.42	2.87
38974	0	0	0		159	17388.48205	1	55	4	3	1	3.03	1.4	3	36	0	38.62	0	1	3	14.4	4	9.1	2.6	0.7	5.5	3.97	11	265	2.115384615	101.9230769	1457.5	560.5769231	392.4038462	1.480769231	1	1	112	68	1	180.4	128.1	8.158866941	0.710088692	0			1.37	4.4
31615	0	0	0		158	18615.75845	2	47	1	3	2	1.78	0.6	3	36	1	36.26	1	1	1	14.4	4	7.1	1.2	0.6	5.1	4.61	12.3	361	4.25	300.8333333	1841.1	1534.25	920.55	2.55	1	1	134	62	1	168.7	111.2	6.835751608	0.659158269	1			1.14	4.86
50380	0	0	0		157	35082.78299	2	76	3	3	1	2.11	0.84	2	39	1	42.93	0	0	2	15.6	4	8.6	2	0.6	5.4	4.71	13.5	337	2.7	168.5	1819.8	909.9	545.94	1.62	1	1			1	162.1	126.7	10.19283292	0.781616286	0	302	4.526	1.4	7.47
24500	1	1	0	1	152	12375.91145	1	66	4	2	2	2.16	1.8	2	39	1	37.23	0	0	1	15.6	4	7.5	2	0.5	4.1	3.99	11.8	270							1	1	160	80	1	160	122.5	9.720134057	0.765625	1			1.71	8.92
43259	0	0	0		143	15828.07375	2	53	1	1	1	0.58	0.52	2	33	1	31.6	0	0	2	13.2	4	11.2	2.3	0.8	7.8	4.07	12	454	3.391304348	197.3913043	3541.2	1539.652174	1231.721739	2.713043478	1	1	126	72	1	149.9	101	7.205105727	0.673782522	0			1.24	5.12
45603	0	0	0		141	7949.197413	1	61	4	1	1	2.86	1.13	1	40	0	24.33	0	0	3	16	4	5.5	1.9	0.7	2.3	4.56	12.7	235	1.210526316	123.6842105	540.5	284.4736842	199.1315789	0.847368421	2		122	80	1	183.6	94.2	3.607263481	0.513071895	0			1.01	3.23
44970	0	0	0		140	105572.032	2	56	3	3	1	2.14	0.68	2	38	1	48.94	0	0	2	15.2	4	5.4	1.7	0.7	2.7	3.76	10.9	479	1.588235294	281.7647059	1293.3	760.7647059	532.5352941	1.111764706	1	1	116	58	1	161.4	123	9.616803744	0.762081784	0	124	2.896	1.01	4.55
47930	0	0	0		139	33369.93508	2	48	3	3	2	0.77	0.66	1	40	0	24.53	0	1	1	16	4	10.4	2.9	1	6.2	4.36	12.1	377	2.137931034	130	2337.4	806	806	2.137931034	1	1	138	80	1	160.5	90.1	4.582557399	0.561370717	0			1.32	5.04
45529	0	0	0		136	26853.9821	1	49	1	2	1	2.11	1.05	3	43	0	28.9	1	0	1	17.2	4	6.3	2	0.6	3.5	5.61	14	245	1.75	122.5	857.5	428.75	257.25	1.05	1	1	136	84	1	174.4	102.7	5.178457893	0.588876147	0			1.4	5.48
46043	0	0	0		133	27343.5918	2	40	4	3	2	2.56	0.72	2	36	0	63.92	0	0	1	14.4	4	11.8	3	0.8	7.8	4.3	12.2	396	2.6	132	3088.8	1029.6	823.68	2.08	1	1			1	172.5	168.4	16.79460433	0.976231884	0			1.45	4.6
53617	0	0	0		128	37275.88316	2	48	4	1	1	1.14	0.72	2	42	1	31.05	0	0	1	16.8	4	8.8	2.1	0.8	5.7	4.11	10.4	396	2.714285714	188.5714286	2257.2	1074.857143	859.8857143	2.171428571	1	2	148	90	1	158.3	104.5	6.860255268	0.660138977	0	208	4.034	1.97	7.09
59446	0	0	0		123	73624.43979	2	43	3	3	1	2.21	0.85	2	38	0	32.43	1	1	3	15.2	4	5.8	1.5	0.4	3.5	4.5	11.3	345	2.333333333	230	1207.5	805	322	0.933333333	2		114	80	1	161.7	100.8	5.967718495	0.623376623	0			1.22	7.29
60105	0	0	0		120	23515.652	2	58	4	3	2	0.66	0.78	2	39	1	40.23	0	1	2	15.6	4	10.8	4.6	0.7	5.1	4.57	12.4	365	1.108695652	79.34782609	1861.5	404.673913	283.2717391	0.776086957	1	1	124	78	1	155.2	117.7	9.509285591	0.758376289	0	103	3.491	1.4	5.43
29521	1	0	1	2	117	20850.37736	1	85	4	1	2	3.56	2	3	38	0	24.05	1	0	3	15.2	4	4.3	0.9	0.5	2.8	3.84	12.1	191	3.111111111	212.2222222	534.8	594.2222222	297.1111111	1.555555556	1	1	154	48	1	173.4	89.3	3.644357261	0.514994233	0			1.97	5.97
60557	0	0	0		113	7880.264766	1	68	4	1	1	1.24	1.17	2	34	0	19.33	0	0	2	13.6	4	3.7	0.7	0.2	2.4	3.57	11.6	321	3.428571429	458.5714286	770.4	1100.571429	220.1142857	0.685714286	1	1	130	66	1	171.1	83.1	3.094183364	0.485680888	1			1.19	4.32
53970	0	0	0		113	10930.41502	2	51	2	3	2	0.49	0.73	2	40	0	39.42	1	1	1	16	4	5.1	2.1	0.5	2.2	4.65	11.8	239	1.047619048	113.8095238	525.8	250.3809524	125.1904762	0.523809524	1	1	152	82	1	164.9	120	8.640891431	0.727713766	0			0.96	4.53
62938	0	0	0		103	37679.12524	2	32	4	2	2	1.13	0.78	1	38	0	44.4	0	0	1	15.2	4	5.6	2	0.6	2.5	4.89	12.4	196	1.25	98	490	245	147	0.75	1	1	164	102	1	167.3	127.8	9.66968255	0.763897191	1			1.37	3.88
45285	1	0	0	10	101	21571.18261	1	66	3	1	2	0.59	1.32	3	36	0	29	0	0	1	14.4	4	8.4	1.2	0.3	6.8	3.89	11.9	103	5.666666667	85.83333333	700.4	583.6666667	175.1	1.7	1	2	114	42	1	175	108.5	5.888410394	0.62	1	74	3.439	0.7	4.53
67365	0	0	0		101	16307.20409	2	58	4	3	2	5	0.9	2	37	0	49.9	0	0	2	14.8	4	10.4	2.3	0.5	7.4	5.06	13.9	329	3.217391304	143.0434783	2434.6	1058.521739	529.2608696	1.608695652	1	1	150	74	1	166.3	142.9	12.63792826	0.859290439	0			1.86	4.45
71697	0	0	0		96	16685.07824	1	74	3	1	1	1.16	0.92	3	36	0	28.6	1	1	3	14.4	4	6	1.9	0.7	3.1	4.89	14.8	183	1.631578947	96.31578947	567.3	298.5789474	209.0052632	1.142105263	1	1	152	78	1	174.3	99.6	4.797040035	0.571428571	0	80	3.155	1.27	4.84
62431	0	0	0		93	29542.26576	1	54	4	1	2	0.81	0.84	3	37	0	18.9	0	1	3	14.8	4	12.6	2.4	0.7	9.2	3.49	11	297	3.833333333	123.75	2732.4	1138.5	796.95	2.683333333	1	1	100	68	1	167.5	73.7	2.302538152	0.44	0	53	2.043	1.4	3.72
64800	0	0	0		93	12483.65832	2	52	4	2	2	3.67	0.66	2	35	0	22.7	0	0	1	14	4	4.6	1.2	0.5	2.5	3.95	11.2	229	2.083333333	190.8333333	572.5	477.0833333	238.5416667	1.041666667	2		132	70	1	159.6	83.3	3.779373034	0.521929825	0			1.16	4.37
43523	1	1	0	1	92	10844.4823	2	68	4	3	2	1.46	0.82	1	36	1	25.28	0	1	1	14.4	4	7.9	2.9	0.5	4.2	4.71	14.1	247	1.448275862	85.17241379	1037.4	357.7241379	178.862069	0.724137931	1	1	162	82	1	156.6	90.5	4.937244847	0.577905492	0			1.45	6.28
68536	0	0	0		92	8949.073879	2	60	4	2	2	3.22	0.71	1	40	1	39.4	0	0	3	16	4	10.8	3.9	0.3	6.3	4.82	13.1	249	1.615384615	63.84615385	1568.7	402.2307692	120.6692308	0.484615385	1	1	148	80	1	166.9	125.2	9.272574751	0.75014979	0			1.37	4.24
2643	1	0	0	10	91	10703.02238	2	62	4	2	1	2.11	4.1	1	40	1	27	0	1	1	16	4	8	1.9	0.7	4.9	3.33	10.6	308	2.578947368	162.1052632	1509.2	794.3157895	556.0210526	1.805263158	1	1	164	84	1	174.9	96.7	4.404718619	0.552887364	0			1.55	6.54
63036	0	0	0		87	13811.50479	2	74	5	1	2	0.55	1.3	2	40	1	35.3	0	0	2	16	4	9.1	2.6	0.6	5.5	4.6	14	296	2.115384615	113.8461538	1628	626.1538462	375.6923077	1.269230769	1	1	120	90	1	152.2	111.7	8.813114722	0.73390276	1	111	2.327	0.96	3.85
18045	1	0	0	10	82	44697.53614	1	75	3	2	1	2.15	1.5	3	39	0	24.59	1	0	1	15.6	4	7.8	0.7	0.9	5.6	4.31	9	496	8	708.5714286	2777.6	3968	3571.2	7.2	1	1	132	70	1	181.5	100.8	4.45650626	0.555371901	0	136	2.48	1.06	4.24
80305	0	0	0		82	17570.8071	2	32	4	3	2	2.11	0.75	1	37	0	44.8	1	1	1	14.8	4	7.2	2.5	0.4	4.1	4.89	12.6	264	1.64	105.6	1082.4	432.96	173.184	0.656	1	1	120	44	1	163.3	131.1	10.83559435	0.802816901	0			1.01	5.46
81109	0	0	0		81	19179.45373	2	77	4	2	1	0.75	1.4	2	37	1	29.3	0	0	1	14.8	4	5.9	1.6	0.6	3.4	3.72	10.5	219	2.125	136.875	744.6	465.375	279.225	1.275	1	1	114	60	1	159.9	104.5	6.695947595	0.653533458	0	80	2.198	1.19	3.8
53261	1	1	0	1	79	23469.08218	1	80	3	3	2	5	0.98	2	39	0	27.9	0	0	3	15.6	4	11.2	1.9	0.6	8.4	5.18	15.2	288	4.421052632	151.5789474	2419.2	1273.263158	763.9578947	2.652631579	1	1	138	74	1	173	113.4	6.744468119	0.655491329	1			1.22	5.51
80328	0	0	0		76	58831.30108	2	71	3	2	2	1.57	0.79	3	36	1	62.2	0	0	1	14.4	4	8.4	1.7	0.7	5.8	4.41	14	260	3.411764706	152.9411765	1508	887.0588235	620.9411765	2.388235294	2		136	86	1	160.3	141	13.31846645	0.879600749	1			1.14	4.37
6583	1	0	1	2	73	15090.48567	2	85	4	1	2	1.68	0.8	2	35	0	35.21	0	0	2	14	4	7.9	0.8	0.5	6.5	3.93	12.5	327	8.125	408.75	2125.5	2656.875	1328.4375	4.0625	1	1	180	80	1	173.1	114.4	6.879051322	0.660889659	0			1.69	4.19
83033	0	0	0		73	20492.38901	2	60	4	2	2	0.33	0.71	3	37	0	24.2	0	0	1	14.8	4	5.2	1.5	0.6	3	4.53	12.9	174	2	116	522	348	208.8	1.2	1	1	180	84	1	158.5	92	4.992590016	0.58044164	1	61	1.94	1.4	3.65
45351	1	0	0	10	72	13699.99219	2	76	2	3	2	2.11	1.02	2	36	0	26.86	0	0	1	14.4	4	6.6	0.7	0.4	5.1	4.47	13.1	365	7.285714286	521.4285714	1861.5	2659.285714	1063.714286	2.914285714	1	1			1	153.4	101.9	6.964051388	0.664276402	0			1.45	6.41
74702	1	1	0	1	70	91562.5015	1	68	3	3	1	5	2.05	3	39	0	33.4	0	1	3	15.6	4	9.8	1.4	1.4	6.7	4.28	12.5	186	4.785714286	132.8571429	1246.2	890.1428571	1246.2	6.7	1	1			1	183.3	113.4	5.85701332	0.618657938	1	130	2.25	0.78	3.7
76703	0	0	0		68	20613.89344	1	36	3	2	2	2.06	0.58	3	38	0	27.8	1	1	1	15.2	4	5.1	1.8	0.6	1.9	4.84	16.4	253	1.055555556	140.5555556	480.7	267.0555556	160.2333333	0.633333333	2		134	78	1	186.3	102.8	4.382077168	0.551798175	0	38	2.121	1.32	3.65
81781	0	0	0		65	32536.27481	1	50	1	2	1	0.74	0.95	1	36	1	27.8	1	0	1	14.4	4	3.7	1.3	0.4	1.8	4.99	15.1	62	1.384615385	47.69230769	111.6	85.84615385	34.33846154	0.553846154	2		114	80	1	173.4	96.7	4.504632888	0.557670127	0	40	1.474	1.45	3.13
81329	0	0	0		63	15262.0824	2	63	4	2	1	2.77	0.86	2	41	0	32.9	0	0	1	16.4	4	4.9	2.1	0.4	2.1	5.61	11.6	294	1	140	617.4	294	117.6	0.4	1	1	120	62	1	152.5	103.4	7.314044549	0.678032787	0	67	3.569	1.66	5.56
75892	0	0	0		62	47858.11163	2	80	3	3	2	2.4	0.79	3	38	0	26.2	0	0	1	15.2	4	4	1.3	0.4	2.3	4.15	13	181	1.769230769	139.2307692	416.3	320.2307692	128.0923077	0.707692308	1	1	128	62	1	162.2	84.6	3.772485167	0.521578298	0	101	3.827	1.84	6.18
25918	1	0	1	2	60	23376.08199	2	84	3	1	2	2.11	0.9	1	37	0	29.12	0	0	3	14.8	4	6.9	2.4	0.6	3.3	4.7	14.4	187	1.375	77.91666667	617.1	257.125	154.275	0.825	1	1	112	58	1	158	99.7	6.14872337	0.631012658	1	142	2.767	1.91	5.4
70226	1	0	0	10	60	13810.42202	2	70	4	1	2	1.18	1.45	2	34	0	39.2	0	0	3	13.6	4	7.3	2.3	0.6	4	3.46	10.2	219	1.739130435	95.2173913	876	380.8695652	228.5217391	1.043478261	1	1	156	74	1	157.8	104.2	6.865020825	0.660329531	1			1.58	5.43
47206	1	0	0	10	60	14108.92409	2	73	4	1	2	2.04	0.92	2	35	1	28.99	0	0	2	14	4	4.4	0.9	0.5	2.9	4.53	12.5	259	3.222222222	287.7777778	751.1	834.5555556	417.2777778	1.611111111	1	1	142	64	1	145.7				1	120	4.474	1.34	6.44
86965	0	0	0		60	8601.674243	1	80	1	1	1	0.42	0.92	3	36	0	32.5	0	0	3	14.4	4	7.8	1.9	0.7	4.8	4.97	14.6	195	2.526315789	102.6315789	936	492.6315789	344.8421053	1.768421053	2		146	72	1	163.4	113.6	7.762076405	0.695226438	0			0.93	4.99
90030	0	0	0		58	13753.46388	1	77	4	2	2	0.76	2.09	3	34	0	27.2	0	0	3	13.6	4	4.6	1.9	0.5	1.9	4.02	12.2	225	1	118.4210526	427.5	225	112.5	0.5	1	1	124	76	1	162.7	101.7	6.007821627	0.625076829	1			0.8	4.11
92579	0	0	0		58	6811.959707	1	63	2	1	1	5	0.92	3	37	0	53.6	1	1	1	14.8	4	10.7	2.2	1.4	6.7	5.39	15.5	177	3.045454545	80.45454545	1185.9	539.0454545	754.6636364	4.263636364	1	1	140	66	1	166.3	153.5	14.83174189	0.923030667	0			1.4	3.52
84022	0	0	0		56	8376.294199	2	60	1	3	1	2.88	0.88	2	37	1	58.7	0	0	1	14.8	4	14.4	3.1	0.8	10.1	4.42	13.4	260	3.258064516	83.87096774	2626	847.0967742	677.6774194	2.606451613	1	1	186	94	1	164.1	164	17.68705739	0.999390615	0			1.84	6.03
91328	0	0	0		54	24238.17643	2	45	5	3	2	5	0.9	2	45	0	25.3	1	0	1	18	4	7.1	2.1	0.3	4.6	4.5	12.9	307	2.19047619	146.1904762	1412.2	672.4761905	201.7428571	0.657142857	2		124	80	1	161.2	93.7	5.010622896	0.581265509	0			1.4	4.97
91102	0	0	0		54	16159.53353	2	51	1	3	1	2.11	0.55	1	39	0	42	0	0	1	15.6	4	10.4	2.2	0.8	7.1	5.23	12.7	175	3.227272727	79.54545455	1242.5	564.7727273	451.8181818	2.581818182	1	1	130	88	1	156.9	128.5	11.33840533	0.818992989	0			1.24	4.06
26702	1	1	0	1	53	37115.57377	1	51	3	3	1	2.11	2.1	1	38	1	19.24	0	0	3	15.2	4	10.2	2.4	1	6.4	4.61	13.1	238	2.666666667	99.16666667	1523.2	634.6666667	634.6666667	2.666666667	1	1	190	56	1	177.9	87	3.155530542	0.489038786	1			1.37	5.48
65236	1	0	0	10	52	13849.15061	2	73	4	1	2	3.58	0.86	3	37	0	27	0	0	3	14.8	4	4.6	1.7	0.5	2.3	3.59	9.9	171	1.352941176	100.5882353	393.3	231.3529412	115.6764706	0.676470588	1	1	160	70	1	157.3	98	5.959164632	0.62301335	1			1.09	5.59
89721	0	0	0		52	13530.8334	1	80	4	1	2	2.11	2.52	3	36	0	25.2	0	0	3	14.4	4	7.1	2.6	0.7	3.6	3.15	10	152	1.384615385	58.46153846	547.2	210.4615385	147.3230769	0.969230769	1	1	144	66	1	161	99.4	5.827445799	0.617391304	1	43	1.422	1.01	2.66
84046	0	0	0		50	89348.08861	2	45	3	3	1	5	1.18	2	39	0	33.2	0	0	1	15.6	4	10	2.2	0.4	6.2	4.44	13.3	271	2.818181818	123.1818182	1680.2	763.7272727	305.4909091	1.127272727	1	1	126	92	1	165	114.5	7.728130452	0.693939394	0			1.53	7.5
93153	0	0	0		49	134274.1611	2	62	3	3	2	1.95	0.86	2	40	0	21.5	0	0	1	16	4	7.7	2.2	0.7	4.7	4.46	12.2	267	2.136363636	121.3636364	1254.9	570.4090909	399.2863636	1.495454545	1	1	110	70	1	168.7	78.4	2.721195878	0.46473029	0			2.04	4.63
84588	0	0	0		46	28779.77681	1	35	4	3	1	1.46	1.38	2	36	0	31.4	1	1	1	14.4	4	11.5	4.2	0.8	6.2	4.8	14.8	252	1.476190476	60	1562.4	372	297.6	1.180952381	2		134	76	1	174.5	100.9	4.944170742	0.578223496	0			0.72	4.27
42009	1	0	0	8	45	30723.81411	2	38	3	2	2	0.57	0.65	3	40	0	31.84	0	1	3	16	4	8.1	2.2	0.5	4.7	4.87	12.2	371	2.136363636	168.6363636	1743.7	792.5909091	396.2954545	1.068181818	1	2	144	104	1	163.1	106.3	6.651817153	0.651747394	0	66	2.276	2.84	5.46
84183	1	1	0	1	42	12197.21859	2	80	2	1	2	1.23	0.84	2	39	1	27.2	0	0	3	15.6	4	8.7	2.3	0.8	3.9	3.62	10	287	1.695652174	124.7826087	1119.3	486.6521739	389.3217391	1.356521739	1	1			1	141.1				1			1.06	3.8
67618	1	0	0	5	42	43332.3564	2	80	3	3	1	5	1.04	3	36	0	23.9	0	0	1	14.4	4	9.7	2.3	0.6	6.5	4.31	13.8	170	2.826086957	73.91304348	1105	480.4347826	288.2608696	1.695652174	2		176	84	1	149.2				0			1.6	5.09
37134	1	1	0	1	39	66398.88783	2	75	3	3	1	3.03	0.7	2	43	0	43.17	0	0	3	17.2	4	7.6	1.6	0.6	5.2	5	12.9	375	3.25	234.375	1950	1218.75	731.25	1.95	1	1	170	74	1	148.5				1	158	3.284	1.6	5.72
88264	0	0	0		38	18103.6569	2	63	4	3	2	0.93	0.5	2	35	1	31.4	0	0	1	14	4	6.6	3.5	0.5	2.5	4.25	12.6	236	0.714285714	67.42857143	590	168.5714286	84.28571429	0.357142857	2		138	80	1	164.5	101.1	5.762269917	0.614589666	0	88	3.155	1.5	5.12
101275	0	0	0		37	12853.60793	1	80	4	3	2	1.64	1.27	3	35	0	28.9	0	1	1	14	4	6.9	2.2	0.8	3.6	4.39	13	243	1.636363636	110.4545455	874.8	397.6363636	318.1090909	1.309090909	1	1	156	68	1	169.7	103.1	5.599695633	0.607542722	1			1.16	5.84
89633	0	0	0		37	13719.30245	1	73	4	3	1	1.59	1.25	1	40	1	19.6	0	1	1	16	4	8.6	2.1	0.8	5.5	4.51	10.9	275	2.619047619	130.952381	1512.5	720.2380952	576.1904762	2.095238095	1	1	172	80	1	166.2	72.3	2.221025147	0.435018051	0	80	0.828	2.59	3.83
92989	0	0	0		37	9295.708392	1	65	2	1	1	2.23	0.96	2	41	1	41.5	0	0	3	16.4	4	7.4	2	0.6	4.6	4.97	13.3	214	2.3	107	984.4	492.2	295.32	1.38	1	1			1	175.2	142.2	11.10863506	0.811643836	0	156	2.483	1.32	4.6
101510	0	0	0		35	13042.77871	1	64	2	3	2	2.99	0.92	3	38	1	26.5	0	1	3	15.2	4	4.2	1.5	0.4	2	4.78	12.5	334	1.333333333	222.6666667	668	445.3333333	178.1333333	0.533333333	1	1			1	172.2	94.2	4.283714798	0.547038328	1	30	2.508	1.73	4.4
78748	1	0	1	2	34	55371.13489	1	77	3	2	1	3.35	0.94	3	41	1	27.2	0	0	3	16.4	4	4.1	1.2	0.5	2.2	4.66	12.7	161	1.833333333	134.1666667	354.2	295.1666667	147.5833333	0.916666667	1	1	128	70	1	167.7	105.5	6.103160242	0.629099583	0	86	3.465	1.42	5.33
16899	1	1	0	1	34	14694.44266	2	78	4	1	2	1.11	1	3	38	1	27.18	0	0	3	15.2	4	6.4	1.8	0.7	3.9	4.57	9.5	234	2.166666667	130	912.6	507	354.9	1.516666667	1	1	172	82	1	163.1	103.4	6.219366662	0.633966891	1	105		1.27	4.73
102493	0	0	0		34	10114.16779	1	79	3	1	1	2.13	1.06	2	38	1	34	0	0	3	15.2	4	4.5	1.2	0.5	2.6	5.21	14.8	176	2.166666667	146.6666667	457.6	381.3333333	190.6666667	1.083333333	1	1	126	74	1	170.1	123.4	8.578436835	0.725455614	1			0.8	3.03
99335	0	0	0		34	26815.61607	1	46	5	3	1	2.55	1	1	35	0	24	1	0	1	14	4	4.9	1.3	0.8	2.7	4.43	13.2	244	2.076923077	187.6923077	658.8	506.7692308	405.4153846	1.661538462	2		140	68	1	174.4	85.5	3.177807305	0.490252294	0	113	2.664	2.07	5.33
95767	0	0	0		33	23053.35916	1	60	3	2	1	1	0.98	3	39	1	54.6	0	0	3	15.6	4	10.5	2.8	0.8	6.8	4.62	14.6	254	2.428571429	90.71428571	1727.2	616.8571429	493.4857143	1.942857143	1	1	140	80	1	171.7	146.9	12.51486804	0.855562027	0			0.78	3.49
96592	0	0	0		31	45614.86517	1	80	3	2	1	2.99	1	3	36	1	31.4	0	0	3	14.4	4	9.1	2	0.8	6.2	4.1	12	284	3.1	142	1760.8	880.4	704.32	2.48	1	1	140	64	1	170.4	107.2	6.103359954	0.629107981	0	111	1.5	1.01	3.08
94193	0	0	0		31	26440.85263	2	58	4	3	2	1.68	0.65	2	37	0	41.1	1	0	1	14.8	4	5.5	2.3	0.3	2.8	5.31	14.1	264	1.217391304	114.7826087	739.2	321.3913043	96.4173913	0.365217391	1	1	146	102	1	168.8	128.5	9.592792487	0.761255924	0	63	2.25	1.19	3.78
93939	0	0	0		30	14689.14255	2	40	4	3	2	2.97	1.14	2	39	0	28.8	0	0	1	15.6	4	4.8	1.2	0.4	3.1	4.29	11.4	296	2.583333333	246.6666667	917.6	764.6666667	305.8666667	1.033333333	1	1	116	68	1	153.3	91.7	5.386561383	0.598173516	0			1.14	4.42
100657	0	0	0		30	22919.36216	2	57	4	2	1	2.49	0.79	2	36	1	55.1	1	1	1	14.4	4	5	1.8	0.6	2.6	4.24	11.7	225	1.444444444	125	585	325	195	0.866666667	1	1			1	155	139	13.90736593	0.896774194	0			1.42	3.8
96603	0	0	0		29	99434.16743	1	60	3	3	1	2.65	0.94	2	37	1	40.3	1	1	1	14.8	4	10.3	3.7	1.1	5.2	5.62	16	235	1.405405405	63.51351351	1222	330.2702703	363.2972973	1.545945946	1	1	176	96	1	179.3	131.2	8.752602962	0.731734523	1			0.57	7.58
46359	1	1	0	1	28	26429.91942	1	74	3	1	2	0.96	1.64	3	38	1	28.99	0	0	1	15.2	4	7.6	1.5	0.7	4.9	4.76	13.8	409	3.266666667	272.6666667	2004.1	1336.066667	935.2466667	2.286666667	1	1	170	60	1					0	212	2.664	1.24	4.99
99209	0	0	0		28	16019.45958	2	80	5	1	2	2.11	0.73	3	37	0	21.8	0	0	1	14.8	4	7.8	3.3	0.6	3.6	4.32	12.6	247	1.090909091	74.84848485	889.2	269.4545455	161.6727273	0.654545455	2		160	56	1	160	93.4	5.065163972	0.58375	0	71	2.767	2.09	5.22
102317	0	0	0		27	36755.85198	1	59	3	3	2	1.83	0.89	3	37	1	36.1	0	0	1	14.8	4	7.8	1.7	0.8	5	4.53	13.3	176	2.941176471	103.5294118	880	517.6470588	414.1176471	2.352941176	1	1	104	58	1	189	131.7	7.804341272	0.696825397	1			0.83	3.49
102060	0	0	0		26	37318.34378	2	80	3	1	1	1.91	1.13	2	38	0	25.4	0	0	3	15.2	4	6.3	1.3	0.6	4.2	4.07	12.8	192	3.230769231	147.6923077	806.4	620.3076923	372.1846154	1.938461538	2		172	92	1	154.1	84.1	4.257232619	0.545749513	0	66	1.836	1.71	3.88
71855	1	0	0	9	24	61337.45218	2	62	3	2	1	0.98	1.94	3	38	1	35.9	0	0	3	15.2	4	8.1	1.7	0.5	5.3	3.78	11.1	378	3.117647059	222.3529412	2003.4	1178.470588	589.2352941	1.558823529	1	1	162	74	1	166.1	124.1	9.186662495	0.747140277	1			1.03	6.75
95149	0	0	0		24	221220.8279	2	48	3	2	2	1.96	0.67	2	33	0	44.9	0	1	1	13.2	4	12.1	2.7	0.8	8.3	4.47	12.4	296	3.074074074	109.6296296	2456.8	909.9259259	727.9407407	2.459259259	1	1	130	50	1	153	130.5	12.42871	0.852941176	0			1.16	4.81
95093	0	0	0		24	14791.65568	2	51	1	2	2	0.96	0.61	2	40	0	28.9	1	1	1	16	4	8.4	3.3	0.6	4.4	4.65	12.2	231	1.333333333	70	1016.4	308	184.8	0.8	2		126	86	1	163.9	100.5	5.729564205	0.613178768	0			1.68	6.93
101838	0	0	0		24	30877.53028	2	30	3	3	2	1.22	0.57	2	34	1	27.2	0	1	1	13.6	4	4.8	1.5	0.5	2.8	4.68	13.8	261	1.866666667	174	730.8	487.2	243.6	0.933333333	2		104	82	1	157.2	94.6	5.46822254	0.60178117	0			1.34	5.2
95547	1	0	0	10	21	16456.3488	1	57	5	2	2	1.85	0.9	1	35	1	23.8	1	1	1	14	4	3.5	1.8	0.4	1.2	4.02	13.3	119	0.666666667	66.11111111	142.8	79.33333333	31.73333333	0.266666667	1	2	140	72	1	172.1	91	3.914198899	0.528762347	0	54	2.922	0.98	4.19
100844	0	0	0		20	23446.47863	1	59	4	2	2	3.03	0.83	2	38	0	28.99	0	0	1	15.2	4	8.1	3.8	1	3.2	4.71	11.8	231	0.842105263	60.78947368	739.2	194.5263158	194.5263158	0.842105263	1	1			1					0			1.78	4.37
91760	1	0	1	2	19	34215.9491	1	80	3	3	1	5	1.44	3	38	1	22.8	1	1	1	15.2	4	7.5	0.7	0.7	5.7	5.1	13.5	174	8.142857143	248.5714286	991.8	1416.857143	991.8	5.7	1	1	136	64	1	175.7	90.8	3.679137167	0.516789983	0	87	2.534	1.73	4.71
96869	0	0	0		19	10615.73541	1	49	4	3	1	0.95	1.47	1	36	1	42.1	1	1	1	14.4	4	8.1	2.2	0.6	5	4.16	11.5	236	2.272727273	107.2727273	1180	536.3636364	321.8181818	1.363636364	1	1	78	56	1	179.9	141.3	10.30729398	0.785436354	1	141	3.439	0.83	4.99
101500	0	0	0		19	172915.5778	2	67	3	3	2	2.06	0.85	2	38	1	31.8	0	0	3	15.2	4	11.9	4	1	6.6	4.85	13.4	251	1.65	62.75	1656.6	414.15	414.15	1.65	2		138	82	1	170.5	116.2	7.404089554	0.681524927	0	167	1.526	0.93	3.31
98414	0	0	0		17	64797.89765	2	70	5	2	1	3.04	0.76	2	37	0	28.99	1	1	2	14.8	4	8.7	2.7	0.8	4.9	4.24	12.3	363	1.814814815	134.4444444	1778.7	658.7777778	527.0222222	1.451851852	1	1	126	64	1		95.3			1			1.45	3.75
101636	0	0	0		16	7152.169438	2	68	1	1	2	2.11	0.7	2	35	0	28.8	0	0	1	14	4	5.4	2.2	0.4	2.7	4.99	14.6	254	1.227272727	115.4545455	685.8	311.7272727	124.6909091	0.490909091	2		188	84	1	151.4	101.6	7.135956596	0.671070013	0	101	4.422	1.4	6.34
17082	1	0	0	10	15	14163.05747	1	85	3	1	2	4.13	1.8	3	35	0	28.99	0	0	1	14	4	7.1	0.8	0.7	5.4	3.81	11.9	330	6.75	412.5	1782	2227.5	1559.25	4.725	1	1	118	54	1					1	72	1.58	2.51	4.45
97495	0	0	0		15	19194.6465	2	43	4	3	1	1.04	0.72	3	38	0	64.2	0	1	1	15.2	4	7.9	2.2	0.7	4.7	4.68	12.3	246	2.136363636	111.8181818	1156.2	525.5454545	367.8818182	1.495454545	2		138	82	1	162.2	164.9	18.36716552	1.016646116	0			1.66	4.73
100997	0	0	0		15	7459.076089	2	60	2	1	2	1.13	0.74	3	36	0	42.8	0	0	1	14.4	4	6.8	2.8	0.4	3.5	5	13.6	227	1.25	81.07142857	794.5	283.75	113.5	0.5	1	1	122	78	1	161.9	117.5	8.586750573	0.72575664	0	106	3.439	1.45	5.43
45366	1	0	1	2	14	12380.15379	2	75	4	1	2	1.76	0.82	3	38	1	38.73	0	0	3	15.2	4	5.9	1.3	0.3	4	4.72	13.3	296	3.076923077	227.6923077	1184	910.7692308	273.2307692	0.923076923	1	1	168	92	1	168.6	130.6	9.984580611	0.774614472	0	64	2.586	1.45	4.37
94640	0	0	0		13	12571.05546	2	55	5	3	1	5	0.63	2	35	0	31.8	0	0	2	14	4	5.5	2.1	0.3	2.9	4.18	12.6	311	1.380952381	148.0952381	901.9	429.4761905	128.8428571	0.414285714	2		120	80	1	151.5	97	6.371095689	0.640264026	0	267	2.25	1.11	4.73
102606	0	0	0		13	9686.745496	1	65	4	2	2	2.82	0.94	1	38	1	20.6	0	1	1	15.2	4	4.4	1.3	0.5	2.5	4.72	13.1	207	1.923076923	159.2307692	517.5	398.0769231	199.0384615	0.961538462	2		132	74	1	164.9	77.7	2.83448747	0.471194663	0	24	2.741	1.97	4.84
67520	1	0	1	2	12	11855.4697	1	79	3	2	1	1.19	0.94	3	40	1	48.9	1	1	3	16	4	9.3	0.9	0.5	7.8	4.54	14.7	204	8.666666667	226.6666667	1591.2	1768	884	4.333333333	1	1	120	78	1	165	145.8	13.45574097	0.883636364	1	157	1.758	0.85	3.41
57658	1	0	1	2	11	24124.99694	2	68	3	1	1	2.11	1.14	3	39	1	28.99	0	0	3	15.6	4	8.3	1.4	0.6	6.1	4.98	14	222	4.357142857	158.5714286	1354.2	967.2857143	580.3714286	2.614285714	1	1	124	66	1					0	485		0.85	5.33
32832	1	0	0	10	10	50229.35423	2	75	3	2	1	2.65	0.8	3	36	0	15.98	0	1	3	14.4	4	7.3	1.6	0.7	4.9	4.06	12.7	316	3.0625	197.5	1548.4	967.75	677.425	2.14375	2		130	60	1	150.7	62	1.847665779	0.411413404	0			2.72	5.15
62599	0	0	0		88	17644.21777	2	50	4	3	2	0.76	0.73	2	46	0	30	0	0	1	18.3	3.97826087	4.3	2	0.5	4.1	4.39	9.9	436							1	1	150	94	1	158.9	84.9	4.024763214	0.534298301	0			1.09	4.94
87081	0	0	0		54	21570.98118	2	58	4	2	1	2.45	0.79	2	45	0	31.4	0	0	1	17.9	3.97777778	8.8	2.1	0.3	6	7.9	17.9	376	2.857142857	179.047619	2256	1074.285714	322.2857143	0.857142857	1	1	158	80	1	166.7	106.8	6.380976486	0.640671866	0	193	3.905	1.09	6
54085	0	0	0		117	31356.95553	1	75	3	3	1	5	1.14	2	44	0	32.57	0	0	1	17.5	3.97727273	9.8	2.8	0.8	5.8	5.51	15.9	408	2.071428571	145.7142857	2366.4	845.1428571	676.1142857	1.657142857	1	1	124	70	1	184.7	117.7	6.298268003	0.637249594	0	117	3.827	1.03	5.46
88211	0	0	0		52	17906.42076	2	44	4	2	2	0.56	0.86	1	43	1	48.5	0	1	3	17.1	3.97674419	11.2	3.7	0.8	6.3	4.99	12.3	390	1.702702703	105.4054054	2457	664.0540541	531.2432432	1.362162162	1	1	114	64	1	168.1	140.9	11.94914515	0.838191553	1			1.01	4.47
18888	0	0	0		218	92831.07472	1	47	2	2	2	4.39	0.9	3	42	0	24.61	1	1	1	16.7	3.97619048	8.6	2.4	0.6	5.4	4.65	12.9	314	2.25	130.8333333	1695.6	706.5	423.9	1.35	2		138	72	1	170.2	91	4.032130825	0.5346651	0			1.03	4.5
45984	0	0	0		134	25256.11991	2	37	3	2	1	1.01	0.72	2	42	1	37.67	0	0	1	16.7	3.97619048	10.8	3.1	0.6	6.9	6.67	12	372	2.225806452	120	2566.8	828	496.8	1.335483871	2		118	88	1	164.3	115	7.886939045	0.699939136	0			0.96	5.48
24125	1	0	0	9	99	20776.92313	1	85	3	3	2	5	1.2	2	42	0	25.72	0	0	1	16.7	3.97619048	8.1	2.4	0.4	5	3.93	13.6	524	2.083333333	218.3333333	2620	1091.666667	436.6666667	0.833333333	2		148	58	1	179.3				0			0.98	4.22
77299	0	0	0		79	15965.88911	2	67	4	1	1	4.07	0.98	2	42	0	44	0	0	1	16.7	3.97619048	6.8	1.6	0.6	4.4	4.93	12.6	247	2.75	154.375	1086.8	679.25	407.55	1.65	1	1	174	62	1	154.6	114.4	8.98356413	0.739974127	0	37	3.672	2.61	6.47
16098	0	0	0		220	45103.42138	1	64	3	3	2	4.13	0.9	2	41	0	28.99	0	0	1	16.3	3.97560976	9.4	1.6	0.7	6.6	4.06	12.6	236	4.125	147.5	1557.6	973.5	681.45	2.8875	1	2			1	180.5				1	209	3.72	0.88	5.69
10582	0	0	0		218	23918.75258	2	44	2	2	2	1.33	0.4	2	41	0	34.17	0	0	2	16.3	3.97560976	14.9	1.1	0.1	13.4	4.99	12.5	560	12.18181818	509.0909091	7504	6821.818182	682.1818182	1.218181818	1	1	130	70	1	150.4	104.1	7.681156655	0.692154255	0			1.5	4.89
45137	0	0	0		145	21502.82309	2	51	4	1	1	3.39	0.62	2	41	1	33.72	0	0	1	16.3	3.97560976	5.4	1.5	0.3	3.4	5.4	11.4	408	2.266666667	272	1387.2	924.8	277.44	0.68	1	1			1	161	102.8	6.328658883	0.638509317	0	177	5.482	1.53	7.91
57940	0	0	0		119	15571.38325	2	66	4	3	2	5	0.82	3	41	1	35.02	0	1	1	16.3	3.97560976	5.5	2.3	0.4	2.6	4.71	13.3	327	1.130434783	142.173913	850.2	369.6521739	147.8608696	0.452173913	1	1	140	58	1	167.7	113	7.206122003	0.673822302	0	126	3.465	1.09	5.2
59349	0	0	0		118	67460.90663	2	63	3	2	1	2.57	0.95	2	41	1	45.39	0	0	3	16.3	3.97560976	8.1	2.1	0.5	5.3	3.97	11.4	328	2.523809524	156.1904762	1738.4	827.8095238	413.9047619	1.261904762	1	1	138	62	1	159.1	123.7	10.07011525	0.777498429	0			1.5	5.92
88862	0	0	0		44	16507.7176	2	51	2	3	2	2.11	0.49	2	41	0	33.8	0	1	2	16.3	3.97560976	6.8	2.2	0.4	4	4.92	11.7	256	1.818181818	116.3636364	1024	465.4545455	186.1818182	0.727272727	1	1	140	86	1	154.9	105.1	7.326121692	0.67850226	0			1.6	4.78
89472	1	0	1	2	17	12092.15271	1	75	3	3	1	5	1.59	1	41	0	25.6	1	1	3	16.3	3.97560976	5.1	1.4	0.5	2.7	4.23	13.9	236	1.928571429	168.5714286	637.2	455.1428571	227.5714286	0.964285714	1	1	134	68	1	169.9	100.5	5.237390189	0.591524426	1			0.91	4.5
38150	0	0	0		178	24099.64171	2	40	4	3	1	3.88	0.8	2	40	0	26.7	1	1	1	15.9	3.975	4.6	2.5	0.5	1.6	5.95	13.6	244	0.64	97.6	390.4	156.16	78.08	0.32	2		122	82	1	169.6	88.8	3.811867125	0.523584906	0			2.04	5.22
39961	0	0	0		162	99498.34697	2	43	2	3	1	5	0.8	2	40	1	38.16	0	0	1	15.9	3.975	8	1.8	0.6	4.7	4.43	10.5	453	2.611111111	251.6666667	2129.1	1182.833333	709.7	1.566666667	2		124	80	1	155.6	108.8	7.868061726	0.699228792	0			1.5	3.13
67433	0	0	0		104	13736.5302	1	65	1	3	2	0.48	0.63	3	40	0	47	0	1	1	15.9	3.975	9.1	2	0.5	6.3	5.12	13.5	297	3.15	148.5	1871.1	935.55	467.775	1.575	2		148	92	1	165.3	150.7	14.42841065	0.911675741	0	106	3.853	1.29	5.69
77415	0	0	0		79	60998.72149	2	72	3	3	1	1.14	3.62	3	40	0	33.1	0	0	1	15.9	3.975	9.9	1.9	0.9	6.2	4.43	11.8	443	3.263157895	233.1578947	2746.6	1445.578947	1301.021053	2.936842105	1	1	122	56	1	155.7	115.7	9.071778753	0.743095697	1			1.55	3.57
29967	1	0	1	2	67	4140.159139	1	76	1	1	1	1.18	1	3	40	0	31.2	0	1	1	15.9	3.975	6.9	2.2	0.6	3.9	4.51	11.9	201	1.772727273	91.36363636	783.9	356.3181818	213.7909091	1.063636364	1	1	176	70	1	158	102.5	6.577651979	0.648734177	1			1.45	4.27
90073	0	0	0		56	11675.93586	2	52	2	1	2	1.27	0.8	2	40	1	23.7	0	0	1	15.9	3.975	7.6	2.4	0.5	4.6	5.26	13.5	194	1.916666667	80.83333333	892.4	371.8333333	185.9166667	0.958333333	2		138	70	1	160.2	86.5	4.138863965	0.539950062	0			0.72	3.85
90456	0	0	0		56	48788.57024	2	76	3	2	2	1.26	1.11	2	40	0	28.99	0	0	3	15.9	3.975	6	1.2	0.7	4	4.79	13.9	190	3.333333333	158.3333333	760	633.3333333	443.3333333	2.333333333	1	1	122	80	1	148.4				0	51	1.862	1.55	3.67
93028	0	0	0		45	7155.568905	1	61	2	3	1	5	2.67	3	40	1	43.2	1	1	1	15.9	3.975	8.6	2.2	0.6	5.2	5.1	14.2	524	2.363636364	238.1818182	2724.8	1238.545455	743.1272727	1.418181818	1	1	136	50	1	173.3	138.5	10.72439639	0.799192152	1	123	2.276	0.91	3.83
92202	0	0	0		44	20752.81484	2	65	4	2	2	2.11	0.89	1	40	0	18.7	0	1	1	15.9	3.975	6.4	2.3	0.6	3.4	4.37	13.6	363	1.47826087	157.826087	1234.2	536.6086957	321.9652174	0.886956522	1	1	120	60	1	158.9	77	3.074192124	0.484581498	0			2.87	5.77
90285	0	0	0		40	21777.44849	2	62	4	2	2	0.7	0.93	2	40	1	34.7	0	0	3	15.9	3.975	7	2.2	0.4	4.2	4.73	12.6	211	1.909090909	95.90909091	886.2	402.8181818	161.1272727	0.763636364	1	1	144	64	1	158.9	113.9	8.341025503	0.716803021	0			1.66	5.15
13273	0	0	0		226	11476.88355	1	66	4	3	2	4.06	1.9	3	39	0	24.21	0	0	1	15.5	3.97435897	6.1	1.7	0.5	3.6	3.79	12.4	214	2.117647059	125.8823529	770.4	453.1764706	226.5882353	1.058823529	1	1			1	175.3	90.5	3.668817775	0.516257844	0			1.03	4.11
46840	0	0	0		153	10388.15177	2	61	4	3	2	1.01	1.41	1	39	0	35.18	0	0	1	15.5	3.97435897	7.1	2.1	0.4	4.4	5.07	15	229	2.095238095	109.047619	1007.6	479.8095238	191.9238095	0.838095238	1	1	128	68	1	170.2	119.6	7.960572459	0.702702703	0			1.32	5.79
69419	0	0	0		105	25880.33102	1	57	4	3	1	4.3	1.07	2	39	1	29.9	1	0	1	15.5	3.97435897	8.4	2.6	0.5	5.2	4.36	12	259	2	99.61538462	1346.8	518	259	1	2		138	88	1	190.2	111.7	5.142994766	0.587276551	0			1.16	3.83
65564	0	0	0		93	19597.77357	2	36	4	3	2	0.37	0.75	2	39	0	44.7	1	1	1	15.5	3.97435897	5.9	3	0.4	2.3	4.38	11.4	332	0.766666667	110.6666667	763.6	254.5333333	101.8133333	0.306666667	1	1	112	68	1	172	134.5	10.20360793	0.781976744	0	153	4.913	1.16	6.88
65562	0	0	0		92	9975.218868	2	62	4	3	2	1.36	0.98	1	39	1	49.2	0	0	1	15.5	3.97435897	10	3.9	0.4	5.5	4.35	13.4	375	1.41025641	96.15384615	2062.5	528.8461538	211.5384615	0.564102564	1	1	138	82	1	153.8	133.5	12.92799965	0.868010403	0	198	2.069	1.19	4.29
70979	0	0	0		87	18292.13185	1	46	5	3	1	5	0.85	3	39	0	32.3	0	1	1	15.5	3.97435897	6.6	2.2	0.4	3.8	4.92	13.3	178	1.727272727	80.90909091	676.4	307.4545455	122.9818182	0.690909091	2		140	98	1	174.5	109.3	6.038187817	0.626361032	0	244	4.163	0.54	5.97
75531	0	0	0		74	73930.36206	2	37	3	1	1	4.19	0.78	1	39	1	52.4	0	0	1	15.5	3.97435897	8	2.1	0.7	4.8	5.14	13.2	304	2.285714286	144.7619048	1459.2	694.8571429	486.4	1.6	2		134	78	1	169	149.1	13.40845548	0.882248521	0	186	3.879	0.93	5.77
85291	0	0	0		39	26773.8582	1	48	4	3	1	4.12	1.1	1	39	0	33.2	1	1	1	15.5	3.97435897	9	2.3	1.2	5.1	4.82	14.3	171	2.217391304	74.34782609	872.1	379.173913	455.0086957	2.660869565	1	1	124	74	1	173.6	110.7	6.308471156	0.637672811	1			1.47	3.34
102573	0	0	0		36	26337.65565	1	54	4	3	2	5	1.14	2	39	1	30.5	0	0	1	15.5	3.97435897	4.7	1.6	0.5	2.5	6.31	15.4	173	1.5625	108.125	432.5	270.3125	135.15625	0.78125	1	1			1	172.2	101	5.126418068	0.586527294	0	49	1.526	1.14	2.92
100298	0	0	0		35	59754.11361	2	47	4	3	2	3.34	0.77	3	39	0	36.4	0	1	1	15.5	3.97435897	4	2.1	0.2	1.6	3.92	10.6	209	0.761904762	99.52380952	334.4	159.2380952	31.84761905	0.152380952	1	1			1	168.8	109.6	6.591283468	0.6492891	0			1.84	4.45
96912	0	0	0		29	15127.01463	1	50	4	3	1	5	0.81	2	39	0	34	1	0	1	15.5	3.97435897	4.9	2	0.5	2.3	5	12.8	190	1.15	95	437	218.5	109.25	0.575	1	1	134	90	1	191.8	115.9	5.524976199	0.604275287	0			1.22	3.7
99774	0	0	0		26	23171.1983	2	80	5	3	2	2.85	0.56	2	39	0	28.99	0	0	1	15.5	3.97435897	7.7	2.5	0.6	4.1	5.65	12.6	307	1.64	122.8	1258.7	503.48	302.088	0.984	1	1	114	48	1					0	99	3	2.28	5.79
95020	0	0	0		18	20973.07414	2	80	4	3	2	2.47	1.03	3	39	1	26.1	0	0	1	15.5	3.97435897	8.6	1.9	0.8	5.8	4.4	11.6	243	3.052631579	127.8947368	1409.4	741.7894737	593.4315789	2.442105263	1	1	168	58	1	147.6	95.7	6.568810457	0.648373984	0			0.91	2.72
193	0	0	0		237	37236.11866	2	38	4	2	2	2.11	0.6	2	38	0	19.54	0	1	2	15.1	3.97368421	5.1	1.1	0.2	3.7	4.18	10.9	185	3.363636364	168.1818182	684.5	622.2727273	124.4545455	0.672727273	2		120	82	1	163.9	68.2	1.92022793	0.416107383	0			1.39	3.08
20286	0	0	0		225	58756.14392	2	57	3	1	2	0.04	0.6	1	38	0	32.48	0	0	3	15.1	3.97368421	8.1	1.7	0.4	5.8	4.74	13.1	338	3.411764706	198.8235294	1960.4	1153.176471	461.2705882	1.364705882	1	1	134	70	1	158.7	110.3	7.756681334	0.695022054	0	160	3.7	1.24	5.77
30604	0	0	0		198	8845.188572	2	25	3	2	1	1.63	0.7	2	38	0	27.4	0	0	3	15.1	3.97368421	6.8	2.4	0.6	3.5	5.03	13.1	351	1.458333333	146.25	1228.5	511.875	307.125	0.875	1	2	116	84	1	161.2	92.9	4.902397878	0.57630273	0			1.6	7.06
22537	1	0	1	2	165	23850.19591	2	40	4	3	1	5	0.9	2	38	0	36.31	1	0	3	15.1	3.97368421	4.7	0.9	0.5	3.1	5.24	11.2	199	3.444444444	221.1111111	616.9	685.4444444	342.7222222	1.722222222	2		142	86	1	162	108.2	7.055546023	0.667901235	0	70	2.612	0.93	3.9
32350	1	0	0	7	150	14666.36684	1	76	4	1	2	2.19	1	3	38	0	27.46	0	0	1	15.1	3.97368421	4.7	1	0.4	3.2	4.29	13.6	203	3.2	203	649.6	649.6	259.84	1.28	1	1	130	76	1	172.8	100.3	4.992550087	0.580439815	1			1.81	5.82
83483	0	0	0		73	21304.40321	2	54	4	3	2	5	0.8	1	38	0	36.1	0	0	1	15.1	3.97368421	12.3	3.5	0.6	7.9	4.86	12.9	326	2.257142857	93.14285714	2575.4	735.8285714	441.4971429	1.354285714	1	1	126	72	1	172.13	109.4	6.257752342	0.635566142	0			1.5	7.11
11063	1	0	0	6	64	25053.13666	2	82	3	3	2	2.33	0.7	2	38	0	19.34	0	1	3	15.1	3.97368421	5.1	1.2	0.4	3.2	4.76	13.9	331	2.666666667	275.8333333	1059.2	882.6666667	353.0666667	1.066666667	1	1			1	144.9	77.3	4.008172182	0.53347136	0	73	3.52	1.55	5.46
80114	0	0	0		61	14572.81606	2	60	4	3	2	0.86	1.06	1	38	0	23.6	0	1	1	15.1	3.97368421	7.8	2.4	0.4	4.7	5.75	12.9	267	1.958333333	111.25	1254.9	522.875	209.15	0.783333333	1	1	156	90	1	159.3	84	3.885328741	0.527306968	0	108	3.155	1.47	5.2
100723	0	0	0		26	13981.74891	1	80	5	3	2	0.9	1.05	2	38	1	28.99	0	0	1	15.1	3.97368421	6.7	1.4	0.8	4.3	6.56	14.4	214	3.071428571	152.8571429	920.2	657.2857143	525.8285714	2.457142857	2		172	68	1					1	117	2.043	1.4	4.03
98343	0	0	0		16	13215.88898	2	31	4	3	2	1.18	0.64	2	38	1	22.8	0	0	1	15.1	3.97368421	10.5	1.4	1.3	7.7	5.06	13.2	272	5.5	194.2857143	2094.4	1496	1944.8	7.15	2		134	62	1	151.8	81.6	4.09024717	0.537549407	0	41	1.94	1.29	3.44
95203	0	0	0		15	15166.59709	1	54	4	3	2	1.59	1.2	3	38	0	25.4	1	0	1	15.1	3.97368421	8.4	1.2	0.7	6.3	5.33	16	229	5.25	190.8333333	1442.7	1202.25	841.575	3.675	1	1	142	90	1	178.4	94.1	3.888486738	0.527466368	0	102	4.681	1.55	6.75
44574	1	0	0	10	7	30810.8999	1	80	3	2	1	2.57	1.44	3	38	0	21.22	0	0	3	15.1	3.97368421	13.9	2	1.3	10	4.61	13.6	294	5	147	2940	1470	1911	6.5	1	1	146	72	1	177.3				1	115	3.672	1.45	5.72
33691	0	0	0		161	32375.42439	2	58	4	2	1	1.55	1.1	2	37	1	33.79	0	0	2	14.7	3.97297297	5.2	2	0.5	4.1	3.66	10.1	210							1	1	176	0	1	152.7	95.3	5.984756238	0.624099542	0	89	4.939	2.33	7.73
53942	0	0	0		129	10143.67545	1	73	3	1	1	0.41	1.03	3	37	1	41.27	0	0	2	14.7	3.97297297	8.8	3.1	0.6	4.7	5.57	15.6	200	1.516129032	64.51612903	940	303.2258065	181.9354839	0.909677419	1	1	160	68	1	165.7	136	11.39399491	0.82076041	1			0.83	5.61
68482	0	0	0		89	16229.38373	2	77	4	2	2	0.65	0.72	3	37	1	34.8	0	0	3	14.7	3.97297297	5.3	1.7	0.3	3	4.74	11.3	334	1.764705882	196.4705882	1002	589.4117647	176.8235294	0.529411765	1	1	150	78	1	153.6	104.7	7.407081148	0.681640625	1			1.32	6.1
69168	1	0	1	2	78	9243.371936	1	75	4	1	2	5	2.23	2	37	1	22	0	0	1	14.7	3.97297297	8.3	1.8	0.8	5.6	3.79	13	215	3.111111111	119.4444444	1204	668.8888889	535.1111111	2.488888889	1	1	132	72	1	172.2	91.9	4.012391072	0.533681765	0	81	3.801	2.35	6.57
74953	1	0	0	7	78	38869.99479	1	80	3	3	2	2.18	1.25	3	37	1	25.4	0	0	3	14.7	3.97297297	8.6	1.7	0.6	5.8	4.84	13.7	236	3.411764706	138.8235294	1368.8	805.1764706	483.1058824	2.047058824	1	1	112	56	1	170.9	100.5	5.160422211	0.588063195	1			1.06	2.15
82098	0	0	0		68	19052.92144	1	64	1	2	1	1.51	0.82	3	37	1	36.8	1	0	1	14.7	3.97297297	11.6	2.9	0.9	7.4	5.12	14.3	271	2.551724138	93.44827586	2005.4	691.5172414	622.3655172	2.296551724	1	1	128	78	1	160.8	124.6	9.992312058	0.774875622	1			0.91	4.63
73613	0	0	0		66	14308.0158	2	60	4	1	1	5	1.15	2	37	0	39.1	0	1	1	14.7	3.97297297	4.7	1.2	0.6	2.7	5.41	15	226	2.25	188.3333333	610.2	508.5	305.1	1.35	1	1	130	72	1	163.8	113.6	7.717312095	0.693528694	0			1.42	5.25
91340	0	0	0		52	53000.4916	2	38	3	3	1	2.6	0.64	1	37	0	45.4	1	1	1	14.7	3.97297297	8.7	2.3	0.5	5.7	5.56	13.8	301	2.47826087	130.8695652	1715.7	745.9565217	372.9782609	1.239130435	2		138	82	1	171.1				0			0.98	4.65
89909	0	0	0		41	20024.04791	1	72	3	2	2	1.51	1.32	2	37	1	22.3	0	0	1	14.7	3.97297297	8.7	1.5	0.8	5.9	4.96	13.3	272	3.933333333	181.3333333	1604.8	1069.866667	855.8933333	3.146666667	2		196	82	1	168.4	88.5	3.850277971	0.525534442	1	64	3.233	1.03	4.6
54470	1	0	1	2	25	11090.40582	1	67	4	3	1	2.11	1.42	1	37	1	36.94	0	0	1	14.7	3.97297297	8	2.5	0.6	4.3	4.32	13.3	245	1.72	98	1053.5	421.4	252.84	1.032	1	1	142	76	1	189.6	128.3	7.279492483	0.676687764	1	219	1.034	1.68	3.85
102551	0	0	0		25	12660.25225	2	58	4	3	2	0	0.87	1	37	0	44	1	0	1	14.7	3.97297297	7.7	1.7	0.7	4.8	5.1	13.2	190	2.823529412	111.7647059	912	536.4705882	375.5294118	1.976470588	1	1	154	80	1	168.4	112.1	6.99934116	0.66567696	0	84	3.879	1.29	5.61
99492	0	0	0		22	56868.90766	1	80	3	3	1	1.91	0.86	3	37	0	28.6	0	0	1	14.7	3.97297297	7.5	1.7	0.9	4.7	3.99	12.1	247	2.764705882	145.2941176	1160.9	682.8823529	614.5941176	2.488235294	1	1	130	40	1	164	105	6.370608312	0.640243902	0			1.68	3.52
13958	0	0	0		221	16547.88423	2	85	4	1	2	3.73	1.1	2	36	1	25.35	0	0	1	14.3	3.97222222	4.5	1.5	0.4	2.6	4.64	12.9	193	1.733333333	128.6666667	501.8	334.5333333	133.8133333	0.693333333	1	2	214	102	1	167.6	103.1	5.775399788	0.615155131	1			1.58	6.1
17309	0	0	0		215	11582.0005	2	47	1	3	1	5	0.7	1	36	0	38.13	0	0	1	14.3	3.97222222	7.6	1.9	0.4	4.5	5.13	14.9	313	2.368421053	164.7368421	1408.5	741.3157895	296.5263158	0.947368421	2		162	70	1	153.8	114.7	9.147772737	0.745773732	0	160	3.52	1.27	5.61
26030	0	0	0		193	102918.9869	2	36	3	3	2	4.94	0.8	2	36	0	50.33	0	1	2	14.3	3.97222222	9.4	1.5	0.4	7.4	4.64	12.9	351	4.933333333	234	2597.4	1731.6	692.64	1.973333333	1	1			1	172.7	144.3	11.86430556	0.835552982	0	154	3.284	1.24	5.33
39363	0	0	0		170	25854.46747	2	50	4	2	1	1.2	1	1	36	1	47.07	0	0	1	14.3	3.97222222	10.1	3.5	0.7	5.5	4.27	11.6	481	1.571428571	137.4285714	2645.5	755.8571429	529.1	1.1	1	1	122	58	1	164	131.3	10.76782074	0.800609756	0	83	1.552	1.45	3.44
46037	0	0	0		151	15643.79947	1	69	2	1	2	0.8	0.92	3	36	1	32.37	0	0	3	14.3	3.97222222	6.3	1.5	0.4	4.2	5.06	13.1	263	2.8	175.3333333	1104.6	736.4	294.56	1.12	1	1	158	76	1	170.5	112.5	6.852382376	0.659824047	1	230	2.172	0.78	4.14
50697	0	0	0		145	25475.16116	2	35	4	3	2	2.64	0.72	2	36	1	48.1	0	0	1	14.3	3.97222222	5.8	1.7	0.4	3.5	4.29	13.6	301	2.058823529	177.0588235	1053.5	619.7058824	247.8823529	0.823529412	2		142	84	1	163	125.3	9.810565155	0.768711656	0	106	4.086	1.4	6.03
43836	0	0	0		137	25832.30144	1	52	4	3	1	5	1.15	2	36	1	24.22	1	1	1	14.3	3.97222222	6.6	1.3	0.4	4.8	4.4	12.3	289	3.692307692	222.3076923	1387.2	1067.076923	426.8307692	1.476923077	1	1	138	96	1	185	94.2	3.53277664	0.509189189	0			1.14	4.09
79688	0	0	0		64	95261.4323	2	63	3	3	1	4.67	1.17	2	36	0	30.5	0	0	1	14.3	3.97222222	7	2.3	0.4	4.1	3.92	12.3	237	1.782608696	103.0434783	971.7	422.4782609	168.9913043	0.713043478	1	1	150	74	1	159.7	96.1	5.467589438	0.601753287	0	161	3.284	1.4	5.51
84332	0	0	0		52	19269.04193	2	62	4	1	2	0.6	1.11	3	36	1	33.7	1	0	2	14.3	3.97222222	8.5	2.5	0.5	5.3	4.82	13	264	2.12	105.6	1399.2	559.68	279.84	1.06	1	1	106	60	1	158.3	115.2	8.641400843	0.727732154	1			1.5	5.33
[truncated: 25,176 more rows]
[truncated: 4 more columns]
